# Supplementary material for: In silico typing maps the natural diversity of Escherichia coli transporter-dependent capsules
Source: Nat Microbiol. 2026 Apr 23;11(5):1217–32. doi: 10.1038/s41564-026-02323-5 (PMC13171606; doi:10.1038/s41564-026-02323-5)
Supplement: Supplementary file 4 — Supplementary Tables 1–19. [file 41564_2026_2323_MOESM4_ESM.xlsx]

## Sheet: SuppTable1
K antigen (kTYPr assignment)	Source	Capsule type¹	Genome accession	Structure reference	kpsD	kpsE	kpsS	kpsC	kpsT	kpsM	kpsF
K1	SSI 85361	ABC transporter	GCA 977947085	[2,3]	Y	Y	Y	Y	Y	Y	Y
K2a (K2)	CCUG 27	ABC transporter	GCA_977947715	[4-6]	Y	Y	Y	Y	Y	Y	Y
K2ab (K2)	SSI 85362	ABC transporter	GCA 977947245	[4-6]	Y	Y	Y	Y	Y	Y	Y
K3	SSI 85363	ABC transporter	GCA_977947575	[7]	Y	Y	Y	Y	Y	Y
K4	SSI 85364	ABC transporter	GCA_977947105	[8]	Y	Y	Y	Y	Y	Y	Y
K5	SSI 85365	ABC transporter	GCA 977947595	[9]	Y	Y	Y	Y	Y	Y	Y
K6	SSI 81964	ABC transporter	GCA 977947035	[10,11]	Y	Y	Y	Y	Y	Y	Y
K7	SSI 81965	ABC transporter	GCA_977947585	[12]	Y	Y	Y	Y	Y	Y	Y
K8	SSI 85366	Wzx/Wzy	GCA_977947505
K9	SSI 85367	WzxWzy/	GCA_977946355
K10	SSI 85368	ABC transporter	GCA_977947665	[13]	Y	Y	Y	Y	Y	Y
K11	SSI 85369	ABC transporter	GCA 977947875	[14]	Y	Y	Y	Y	Y	Y
K12	SSI 81966	ABC transporter	GCA 977946375	[15]	Y	Y	Y	Y	Y	Y	Y
K13 (K13_K23)	SSI 81967	ABC transporter	GCA 977947965	[16,17]	Y	Y	Y	Y	Y	Y	Y
K14	SSI 85370	ABC transporter	GCA 977946545	[18]	Y	Y	Y	Y	Y	Y	Y
K15	GCA 010119465	ABC transporter	GCA_010119465	[19]	Y	Y	Y	Y	Y	Y	Y
K16	SSI 85371	ABC transporter	GCA 977947945	[20]	Y	Y	Y	Y	Y	Y	Y
K17	SSI 85372	WzxWzy/	GCA_977947915
K18a (K18_K22)	SSI 81968	ABC transporter	GCA 977946865	[21]	Y	Y	Y	Y	Y	Y	Y
K18ab (K18_K22)	SSI 85373	ABC transporter	GCA 977946875	[21]	Y	Y	Y	Y	Y	Y	Y
K19	SSI 85374	ABC transporter	GCA 977947905	[22]	Y	Y	Y	Y	Y	Y	Y
K20	SSI 85375	ABC transporter	GCA_977947155	[16]	Y	Y	Y	Y	Y	Y	Y
K22 (K18 K22)	CCUG 11329	ABC transporter	GCA 977947955	[21]	Y	Y	Y	Y	Y	Y	Y
K23 (K13_K23)	SSI 81970	ABC transporter	GCA 977946625	[16]	Y	Y	Y	Y	Y	Y	Y
K24	SSI 81971	ABC transporter	GCA_977946345	[23]	Y	Y	Y	Y	Y	Y	Y
K26	SSI 81972	WzxWzy/	GCA_977946425
K27	SSI 81973	Wzx/Wzy	GCA_977946285
K28	SSI 81974	WzxWzy/	GCA_977946325
K29	SSI 81975	WzxWzy/	GCA_977946365
K30	SSI 81976	WzxWzy/	GCA_977946635
K31	SSI 81977	WzxWzy/	GCA_977947365
K32	SSI 81978	WzxWzy/	GCA_977946405
K33	SSI 81979	WzxWzy/	GCA_977946605
K34	SSI 81980	WzxWzy/	GCA_977946575
K35	SSI 81981	WzxWzy/	GCA_977946905
K36	SSI 81982	WzxWzy/	GCA_977946735
K37	SSI 81983	WzxWzy/	GCA_977946935
K38	SSI 81984	WzxWzy/	GCA_977946685
K39	SSI 81985	WzxWzy/	GCA_977946655
K40	SSI 81986	WzxWzy/	GCA_977946775
K41	SSI 81987	WzxWzy/	GCA_977946705
K42	SSI 81988	Wzx/Wzy	GCA_977946795
K43	SSI 81989	Wzx/Wzy	GCA_977946825
K44	SSI 81990	WzxWzy/	GCA_977947275
K45	SSI 81991	WzxWzy/	GCA_977947375
K46	SSI 81992	WzxWzy/	GCA_977946895
K47	SSI 81993	Wzx/Wzy	GCA_977947135
K48	SSI 81994	Wzx/Wzy	GCA_977946915
K49	SSI 81995	WzxWzy/	GCA_977946475
K50	SSI 81996	WzxWzy/	GCA_977947205
K51	SSI 81997	ABC transporter	GCA_977947185	[24]	Y	Y	Y	Y	Y	Y	Y
K52	SSI 81998	ABC transporter	GCA_977947195	[25]	Y	Y	Y	Y	Y	Y	Y
K53	SSI 81999	ABC transporter	GCA_977946495	[26]	Y	Y	Y	Y	Y	Y	Y
K54 (K96)	SSI 82000	ABC transporter	GCA 977946555	[27, 35]	Y	Y	Y	Y	Y	Y
K55	SSI 82001	WzxWzy/	GCA_977947805
K74	[28,30] GCA_900636275	ABC transporter	GCA 900636275	[29]	Y	Y	Y	Y	Y	Y	Y
K83	SSI 82003	Wzx/Wzy	GCA_977946385
K84	SSI 82004	Wzx/Wzy	GCA_977947815
K87	SSI 82005	Wzx/Wzy	GCA_977946395
K92	SSI 82006	ABC transporter	GCA_977947695	[31]	Y	Y	Y	Y	Y	Y	Y
K93	SSI 85376	ABC transporter	GCA 977946505	[26]	Y	Y	Y	Y	Y	Y	Y
K94	SSI 85377	ABC transporter	GCA 977947735	n.a.	Y	Y	Y	Y	Y	Y	Y
K95	SSI 85378	ABC transporter	GCA 977947145	[32]	Y	Y	Y	Y	Y	Y	Y
K96	SSI 85379	ABC transporter	GCA 977947645	[27]	Y	Y	Y	Y	Y	Y
K97	SSI 85380	ABC transporter	GCA_977946295	[33]	Y	Y	Y	Y	Y	Y	Y
K98	SSI 85381	ABC transporter	GCA_977947765	[34]	Y	Y	Y	Y	Y	Y
K100	SSI 82007	ABC transporter	GCA_977946755	[21]	Y	Y	Y	Y	Y	Y	Y
K101	SSI 82008	Wzx/Wzy	GCA_977946665
K102	SSI 82009	Wzx/Wzy	GCA_977947395
K103	SSI 82010	WzxWzy/	GCA_977946695
1. Kunduru, B.R., Nair, S.A., and Rathinavelan, T. (2016). EK3D: An E. coli K antigen 3D structure database. Nucleic Acids Res. 44, D675-D681. https://doi.org/10.1093/nar/gkv1267
2. McGuire, E.J., and Binkley, S.B. (1964). The Structure and Chemistry of Colominic Acid. Biochemistry 3, 247-251. https://doi.org/10.1021/bi00890a019
3. Orskov, F., et al. (1979). Form variation in Escherichia coli K1: determined by O-acetylation of the capsular polysaccharide. J. Exp. Med. 149, 669-685. https://doi.org/10.1084/jem.149.3.669
4. Jann, K., Jann, B., Schmidt, M.A., and Vann, W.F. (1980). Structure of the Escherichia coli K2 capsular antigen, a teichoic acid-like polymer. J. Bacteriol. 143, 1108–1115. https://doi.org/10.1128/jb.143.3.1108-1115.1980.
5. JANN, K., and Schmidt, M.A. (1980). COMPARATIVE CHEMICAL ANALYSIS OF TWO VARIANTS OF THE ESCHERICHIA COLI K2 ANTIGEN. FEMS Microbiol. Lett. 7, 79–81. https://doi.org/10.1111/j.1574-6941.1980.tb01580.x.
6. Larsen, J.C., Ørskov, F., Ørskov, I., Schmidt, M.A., Jann, B., and Jann, K. (1980). Crossed immunoelectrophoresis and chemical structural analysis used for characterization of two varieties of Escherichia coli K2 polysaccharide antigen. Med. Microbiol. Immunol. (Berl.) 168, 191–200. https://doi.org/10.1007/BF02122853.
7. Dengler, T., et al. (1988). Structure of the capsular K3 antigen of Escherichia coli 04:K3:H4. Carbohydr. Res. 178, 191-201. https://doi.org/10.1016/0008-6215(88)84120-X
8. Rodriguez, M., Jann, B., and Jann, K. (1988). Structure and serological characteristics of the capsular K4 antigen. Eur. J. Biochem. 177, 117-124. https://doi.org/10.1111/j.1432-1033.1988.tb14352.x
9. Vann, W.F., et al. (1981). The Structure of the Capsular Polysaccharide (K5 Antigen) of Uropathogenic E. coli 010:K5:H4. Eur. J. Biochem. 116, 359-364. https://doi.org/10.1111/j.1432-1033.1981.tb05347.x
10. J. Jennings, H., Rosell, K.-G., and G. Johnson, K. (1982). Structure of the 3-deoxy-d-manno-octulosonic acid-containing polysaccharide (K6 antigen) from escherichia coli LP 1092. Carbohydr. Res. 105, 45–56. https://doi.org/10.1016/S0008-6215(00)81853-4.
11. Messner, P., and Unger, F.M. (1980). Structure of the capsular polysaccharide (K6-antigen) from Escherichia coli LP 1092. Biochem. Biophys. Res. Commun. 96, 1003–1010. https://doi.org/10.1016/0006-291X(80)90052-2.
12. Tsui, F.-P., et al. (1982). Structural and immunological studies of the Escherichia coli K7 (K56) capsular polysaccharide. Carbohydr. Res. 102, 263-271. https://doi.org/10.1016/S0008-6215(00)81533-8
13. Sieberth, V., Jann, B., and Jann, K. (1993). Structure of the K10 capsular antigen from E. coli 011:K10:H10. Carbohydr. Res. 246, 219-228. https://doi.org/10.1016/0008-6215(93)84050-P
14. Rodriguez, M.-L., Jann, B., and Jann, K. (1990). Structure and serological properties of the capsular K11 antigen. Carbohydr. Res. 196, 101-109. https://doi.org/10.1016/0008-6215(90)84048-5
15. Schmidt, M.A., and Jann, K. (1983). Structure of the 2-Keto-3-deoxy-d-manno-octonic-acid-Containing Capsular Polysaccharide (K12). Eur. J. Biochem. 131, 509-517. https://doi.org/10.1111/j.1432-1033.1983.tb07267.x
16. Vann, W.F., Soderstrom, T., Egan, W., Tsui, F.P., Schneerson, R., Orskov, I., and Orskov, F. (1983). Serological, chemical, and structural analyses of the Escherichia coli cross-reactive capsular polysaccharides K13, K20, and K23. Infect. Immun. 39, 623–629. https://doi.org/10.1128/iai.39.2.623-629.1983.
17. Vann, W.F., and Jann, K. (1979). Structure and serological specificity of the K13-antigenic polysaccharide (K13 antigen) of urinary tract-infective Escherichia coli. Infect. Immun. 25, 85–92. https://doi.org/10.1128/iai.25.1.85-92.1979.
18. Jann, B., Hofmann, P., and Jann, K. (1983). Structure of the 3-deoxy-d-manno-octulosonic acid-(KDO)- containing capsular polysaccharide (K14 antigen) from Escherichiacoli 06:K14:H31. Carbohydr. Res. 120, 131–141. https://doi.org/10.1016/0008-6215(83)88012-4.
19. Azurmendi, H.F., et al. (2020). Chemical structure and genetic organization of the E. coli 06:K15 capsular polysaccharide. Sci. Rep. 10, 12608. https://doi.org/10.1038/s41598-020-69502-z
20. Lenter, M., Jann, B., and Jann, K. (1990). Structure of the K16 antigen from E. coli 07:K16:H-. Carbohydr. Res. 197, 197-204. https://doi.org/10.1016/0008-6215(90)84013-Z
21. Rodriguez, M.-L., Jann, B., and Jann, K. (1988). Comparative structural elucidation of the K18, K22, and K100 antigens. Carbohydr. Res. 173, 243-253. https://doi.org/10.1016/0008-6215(88)80056-X
22. Jann, B., et al. (1988). Structure of the capsular polysaccharide (K19 antigen) from uropathogenic E. coli. Carbohydr. Res. 177, 273-277. https://doi.org/10.1016/0008-6215(88)80065-0
23. Lenter, M.C., Jann, B., and Jann, K. (1990). Structure of the K24 antigen of E. coli 083:K24:H. Carbohydr. Res. 208, 139-144. https://doi.org/10.1016/0008-6215(90)84232-D
24. Jann, B., Dengler, T., and Jann, K. (1985). The capsular (K51) antigen of E. coli 01:K51:H-. FEMS Microbiol. Lett. 29, 257-261. https://doi.org/10.1111/j.1574-6968.1985.tb00843.x
25. Hofmann, P., Jann, B., and Jann, K. (1985). Structure of the fructose-containing K52 capsular polysaccharide. Eur. J. Biochem. 147, 601-609. https://doi.org/10.1111/j.1432-1033.1985.tb08779.x
26. Bax, A., et al. (1988). Structural studies of the E. coli K93 and K53 capsular polysaccharides. Carbohydr. Res. 173, 53-64. https://doi.org/10.1016/0008-6215(88)80041-8
27. Jann, B., Kochanowski, H., and Jann, K. (1994). Structure of the capsular K96 polysaccharide and comparison with K54. Carbohydr. Res. 253, 323-327. https://doi.org/10.1016/0008-6215(94)84218-1
28. Cifuente, J.O., et al. (2023). A multi-enzyme machine polymerizes the H. influenzae type b capsule. Nat. Chem. Biol. https://doi.org/10.1038/s41589-023-01332-9
29. Ahrens, R., et al. (1988). Structure of the K74 antigen from E. coli 044:K74:H18. Carbohydr. Res. 179, 223-231. https://doi.org/10.1016/0008-6215(88)84120-X
30. Gladstone, R.A., et al. (2024). Group 2 and 3 ABC-transporter dependant capsular K-loci contribute significantly to invasive potential. medRxiv. https://doi.org/10.1101/2024.11.22.24317484
31. Egan, W., et al. (1977). Structural studies on the sialic acid polysaccharide antigen of E. coli strain Bos-12. Biochemistry 16, 3687-3692. https://doi.org/10.1021/bi00635a028
32. Dengler, T., Jann, B., and Jann, K. (1985). Structure of the K95 antigen from E. coli 075:K95:H5. Carbohydr. Res. 142, 269-276. https://doi.org/10.1016/S0008-6215(00)90637-2
33. Jann, B., and Jann, K. (1990). Structure and biosynthesis of the capsular antigens of Escherichia coli. Curr. Top. Microbiol. Immunol. 150, 19-42. https://doi.org/10.1007/978-3-642-75172-1_2
34. Hahne, M., Jann, B., and Jann, K. (1991). Structure of the capsular polysaccharide (K98 antigen) of E. coli O7:K98:H6. Carbohydr. Res. 222, 245-253. https://doi.org/10.1016/0008-6215(91)89023-9
35. Hofmann, P., Jann, B., and Jann, K. (1985). Structure of the amino acid-containing capsular polysaccharide (K54 antigen) from E. coli O6:K54:H10. Carbohydr. Res. 139, 261-271. https://doi.org/10.1016/0008-6215(85)90025-4

## Sheet: SuppTable2
K-type	Lineage	Reference accession	RefSeq complete accession	Record locus accession	kps cluster coords
K15	n.a.	GCF_000013305	GCF_000013305.1_ASM1330v1	NC_008253.1	3178079..3196317
K53	G2A	GCF_000242015	GCF_000242015.1_Esch_coli_B093_V1	NZ_JH590645.1	343231..363177
K109	G2A	GCF_000264195	GCF_000264195.1_ASM26419v1	NZ_AJWP01000185.1	38950..54510
K14	G2A	GCF_000326285	GCF_000326285.1_Esch_coli_KTE131_V1	NZ_ANXY01000061.1	2230..16147
K51	G2A	GCF_000350625	GCF_000350625.1_Esch_coli_KTE2_V1	NZ_KB732216.1	504803..520599
K116	G2A	GCF_000354915	GCF_000354915.1_ASM35491v1	NZ_AQEI01000256.1	1907..16958
K146	G2A	GCF_000398885	GCF_000398885.1_Esch_coli_KTE33_V1	NZ_KB976095.1	227348..248404
K148	G2A	GCF_000459855	GCF_000459855.1_Esch_coli_KOEGE_71_186a_V1	NZ_KE701379.1	3605481..3620832
K97	G2A	GCF_000460495	GCF_000460495.1_Esch_coli_UMEA_3163-1_V1	NZ_KE701783.1	458354..472296
K124	G2A	GCF_000507685	GCF_000507685.1_Esch_coli_UMEA_3489-1_V1	NZ_KI669372.1	2424834..2441086
K104	G2A	GCF_000599665	GCF_000599665.1_ASM59966v1	NZ_CP007392.1	3972177..3986622
K92	G2A	GCF_000627815	GCF_000627815.1_ASM62781v1	NZ_JJLW01000144.1	6001..21992
K110	G2A	GCF_000692875	GCF_000692875.1_Esch_coli_UCI_65_V1	NZ_KK736563.1	95514..115082
K10	G3A	GCF_000701145	GCF_000701145.1_EcMS4991.0	NZ_JDRV01000043.1	2568..28192
K112	G2A	GCF_000708145	GCF_000708145.1_E_coli_EC1.contigs	NZ_JFJM01000016.1	319115..336683
K5	G2A	GCF_000711485	GCF_000711485.1_ASM71148v1	NZ_JOMZ01000106.1	4649..22467
K131	G2A	GCF_000777065	GCF_000777065.1_ASM77706v1	NZ_JSHQ01000048.1	144581..159216
K100	G2A	GCF_000777395	GCF_000777395.1_ASM77739v1	NZ_JSIG01000080.1	6245..21969
K1	G2A	GCF_000779735	GCF_000779735.1_ASM77973v1	NZ_JSMA01000473.1	12848..28846
K6	G2A	GCF_000781295	GCF_000781295.1_ASM78129v1	NZ_JSOO01000047.1	3725..18545
K118	G2A	GCF_001059795	GCF_001059795.1_ASM105979v1	NZ_JUKQ01000289.1	3396..18050
K13_K23	G2A	GCF_001077955	GCF_001077955.1_ASM107795v1	NZ_LFKC01000022.1	185494..200915
K3	G3A	GCF_001519645	GCF_001519645.1_ASM151964v1	NZ_LQUW01000133.1	2443..31034
K4	G2A	GCF_001893625	GCF_001893625.1_ASM189362v1	NZ_MOKA01000019.1	135985..158969
K128	G2A	GCF_001942165	GCF_001942165.1_ASM194216v1	NZ_MKGY01000097.1	175219..188454
K144	G3B	GCF_002001845	GCF_002001845.1_ASM200184v1	NZ_MOYV01000002.1	3049..26676
K143	G3B	GCF_002002005	GCF_002002005.1_ASM200200v1	NZ_MOZI01000057.1	600..27424
K7	G2A	GCF_002002545	GCF_002002545.1_ASM200254v1	NZ_MQAE01000021.1	28931..47578
K93	G2A	GCF_002155845	GCF_002155845.1_ASM215584v1	NZ_NCTG01000002.1	22295..42409
K18_K22	G2A	GCF_002232835	GCF_002232835.1_ASM223283v1	NZ_NLTD01000005.1	234598..250347
K113	G2A	GCF_002244335	GCF_002244335.1_ASM224433v1	NZ_KZ269270.1	415705..431036
K20	G2A	GCF_002244375	GCF_002244375.1_ASM224437v1	NZ_KZ269280.1	75573..90355
K140	G2A	GCF_002247975	GCF_002247975.2_ASM224797v2	NZ_NQCQ02000001.1	4547309..4563605
K135	G2A	GCF_002464975	GCF_002464975.1_ASM246497v1	NZ_NJJC01000001.1	137730..152125
K115	G2A	GCF_002474785	GCF_002474785.1_ASM247478v1	NZ_NOFG01000032.1	29095..46742
K16	G2A	GCF_002486745	GCF_002486745.1_ASM248674v1	NZ_NNWH01000001.1	450125..464604
K19	G2B	GCF_002516565	GCF_002516565.1_ASM251656v1	NZ_NOGY01000026.1	697..15716
K96	G3A	GCF_002519255	GCF_002519255.1_ASM251925v1	NZ_NONU01000037.1	14045..37044
K94	G2B	GCF_002538875	GCF_002538875.1_ASM253887v1	NZ_NMGN01000052.1	354..12294
K119	G2A	GCF_002541935	GCF_002541935.1_ASM254193v1	NZ_NMDZ01000003.1	45713..59688
K141	G2B	GCF_002903105	GCF_002903105.1_ASM290310v1	NZ_CP026202.1	3411205..3429047
K111	G2A	GCF_003146455	GCF_003146455.1_ASM314645v1	NZ_NBKV01000062.1	14..14338
K147	G3B	GCF_003290835	GCF_003290835.1_ASM329083v1	NZ_PJGC01000053.1	186..22204
K142	G3B	GCF_003292065	GCF_003292065.1_ASM329206v1	NZ_PJIB01000047.1	186..25765
K98	G3A	GCF_003591475	GCF_003591475.1_ASM359147v1	NZ_QYZN01000023.1	34187..61117
K12	G2A	GCF_003795405	GCF_003795405.1_ASM379540v1	NZ_PQTF01000003.1	45567..65173
K114	G3A	GCF_003956225	GCF_003956225.1_ASM395622v1	NZ_CP025913.1	315785..341093
K127	G2A	GCF_005386545	GCF_005386545.1_ASM538654v1	NZ_BFPK01000015.1	151793..165831
K132	G2A	GCF_009362185	GCF_009362185.1_ASM936218v1	NZ_VOTA01000013.1	116967..133960
K157	G2B	GCF_009791115	GCF_009791115.1_ASM979111v1	NZ_WSXH01000093.1	516..12450
K134	G3B	GCF_009798925	GCF_009798925.1_ASM979892v1	NZ_WTRX01000050.1	926..23465
K120	G2A	GCF_013361275	GCF_013361275.1_ASM1336127v1	NZ_JABANR010000004.1	7395..21328
K155	G2B	GCF_014770655	GCF_014770655.1_ASM1477065v1	NZ_CP061749.1	740564..757188
K117	G2A	GCF_015551035	GCF_015551035.1_ASM1555103v1	NZ_JADNBZ010000002.1	172757..187575
K108	G2A	GCF_015700955	GCF_015700955.1_ASM1570095v1	NZ_JADQWI010000003.1	238488..253999
K151	G3B	GCF_016774915	GCF_016774915.1_CE1539	NZ_JAEUYD010000060.1	267..19202
K139	G3B	GCF_016774955	GCF_016774955.1_1556m1	NZ_JAEUYL010000057.1	1053..22855
K129	G3B	GCF_017164315	GCF_017164315.1_ASM1716431v1	NZ_JAFGZV010000052.1	2112..26964
K106	G2A	GCF_019104395	GCF_019104395.1_ASM1910439v1	NZ_JAHRXU010000002.1	343293..361670
K11	G3B	GCF_019297305	GCF_019297305.1_ASM1929730v1	NZ_NBIZ01000004.1	30388..48541
K2	G2A	GCF_019297485	GCF_019297485.1_ASM1929748v1	NZ_NBJI01000001.1	3459291..3476492
K163	G3B	GCF_022547675	GCF_022547675.1_ASM2254767v1	NZ_RJCJ01000058.1	450..28067
K123	G2A	GCF_022761365	GCF_022761365.1_ASM2276136v1	NZ_JALEFI010000022.1	45437..58820
K154	G2A	GCF_024380465	GCF_024380465.1_ASM2438046v1	NZ_JANFEK010000003.1	338414..356069
K24	G2A	GCF_024585865	GCF_024585865.1_ASM2458586v1	NZ_CP074024.1	777049..793732
K145	G3A	GCF_025259815	GCF_025259815.1_ASM2525981v1	NZ_JAKRUM010000003.1	1420..28130
K105	G2A	GCF_025988145	GCF_025988145.1_ASM2598814v1	NZ_JAOQKM010000001.1	1999363..2012114
K150	G3B	GCF_026283425	GCF_026283425.1_ASM2628342v1	NZ_RDNQ01000062.1	304..15678
K126	G2A	GCF_029227855	GCF_029227855.1_ASM2922785v1	NZ_CP074356.1	782101..798192
K159	G3B	GCF_029434475	GCF_029434475.1_ASM2943447v1	NZ_JANIMQ010000050.1	2266..30790
K133	G3B	GCF_030196915	GCF_030196915.1_ASM3019691v1	NZ_JANGXF010000054.1	1860..24129
K122	G2A	GCF_031452755	GCF_031452755.1_ASM3145275v1	NZ_JANICT010000004.1	45518..62968
K158	G3A	GCF_032336135	GCF_032336135.1_ASM3233613v1	NZ_JAVXXU010000003.1	330192..358016
K138	G3B	GCF_032373175	GCF_032373175.1_ASM3237317v1	NZ_JALKWD010000004.1	19628..43548
K107	G2A	GCF_035831355	GCF_035831355.1_ASM3583135v1	NZ_JAYMNE010000021.1	75644..89898
K149	G3A	GCF_036495405	GCF_036495405.1_ASM3649540v1	NZ_AP027506.1	778274..805150
K160	G3B	GCF_036495545	GCF_036495545.1_ASM3649554v1	NZ_AP027513.1	89240..113546
K153	G3B	GCF_036499005	GCF_036499005.1_ASM3649900v1	NZ_AP027623.1	29896..56798
K121	G3B	GCF_036502125	GCF_036502125.1_ASM3650212v1	NZ_AP027705.1	35413..57053
K74	G2A	GCF_036861065	GCF_036861065.1_ASM3686106v1	NZ_JAYXLI010000001.1	275556..291248
K156	G2B	GCF_900448865	GCF_900448865.1_38490_B01	NZ_UGBH01000002.1	716970..732874
K52	G2A	GCF_900497485	GCF_900497485.1_ASM90049748v1	NZ_LR025101.1	4230080..4251504
K136	G2A	GCF_902810105	GCF_902810105.1_SC454	NZ_CADDXJ010000001.1	3779056..3791416
K95	G2A	GCF_916160225	GCF_916160225.1_004024_INSP45	NZ_CAJZOP010000003.1	345581..361294
K125	G2A	GCF_963575375	GCF_963575375.1_F374	NZ_OY754371.1	2393955..2408141

## Sheet: SuppTable3
	orf_id	length	domain_start	domain_end	IPR	IPR_description	DB	DB_hit	DB_hit_description	e_value	gene_ontology	Unnamed: 11	date	search_id
0	K10_11	321	52	181	-	-	CDD	cd00761	Glyco_tranf_GTA_type	0.00866143		T	2024-12-18	345fc049cab3207ad08fb9ba33f0def4
1	K10_11	321	33	256	-	-	PANTHER	PTHR21461	UNCHARACTERIZED	4.1e-20		T	2024-12-18	345fc049cab3207ad08fb9ba33f0def4
2	K114_10	306	36	165	-	-	CDD	cd00761	Glyco_tranf_GTA_type	0.000282171	-	T	2024-12-18	345fc049cab3207ad08fb9ba33f0def4
3	K10_12	673	394	611	-	-	CDD	cd04186	GT_2_like_c	4.22833e-38	-	T	2024-12-18	83037cc68d70f56cbb15efddc92e6ec5
4	K152_7	1177	187	409	IPR029044	Nucleotide-diphospho-sugar transferases	SUPERFAMILY	SSF53448	Nucleotide-diphospho-sugar transferases	2.7e-39	-	T	2024-12-18	61f0523400ff0ea1dfbd7ee5492dad91
5	K114_12	673	394	611	-	-	CDD	cd04186	GT_2_like_c	2.92856e-38		T	2024-12-18	83037cc68d70f56cbb15efddc92e6ec5
6	K152_7	1177	165	417	IPR029044	Nucleotide-diphospho-sugar transferases	Gene3D	G3DSA:3.90.550.10	Spore Coat Polysaccharide Biosynthesis Protein SpsA; Chain A	3.9e-40	-	T	2024-12-18	61f0523400ff0ea1dfbd7ee5492dad91
7	K121_9	669	390	607	-	-	CDD	cd04186	GT_2_like_c	8.04071e-42		T	2024-12-18	83037cc68d70f56cbb15efddc92e6ec5
8	K106_9	920	694	899	IPR029044	Nucleotide-diphospho-sugar transferases	SUPERFAMILY	SSF53448	Nucleotide-diphospho-sugar transferases	6.09e-28	-	T	2024-12-18	f39b44b998a04a3f83847da218d14dd0
9	K10_13	343	173	329	-	-	Gene3D	G3DSA:3.40.50.2000	Glycogen Phosphorylase B;	2.1e-07		T	2024-12-18	f8604528ac95f76df8347590901d4358
10	K114_13	343	173	329	-	-	Gene3D	G3DSA:3.40.50.2000	Glycogen Phosphorylase B;	2.1e-07		T	2024-12-18	f8604528ac95f76df8347590901d4358
11	K106_9	920	674	894	IPR029044	Nucleotide-diphospho-sugar transferases	Gene3D	G3DSA:3.90.550.10	Spore Coat Polysaccharide Biosynthesis Protein SpsA; Chain A	1.3e-20	-	T	2024-12-18	f39b44b998a04a3f83847da218d14dd0
12	K7_9	920	676	894	IPR029044	Nucleotide-diphospho-sugar transferases	Gene3D	G3DSA:3.90.550.10	Spore Coat Polysaccharide Biosynthesis Protein SpsA; Chain A	4.4e-18	-	T	2024-12-18	079c45510cb42a1a8889aa5306b68a0b
13	K10_5	717	23	245	-	-	PANTHER	PTHR22916	GLYCOSYLTRANSFERASE	1.2e-45		T	2024-12-18	fcc0a7569294d91ba7732164ddbb6d23
14	K10_5	717	24	155	IPR001173	Glycosyltransferase 2-like	Pfam	PF00535	Glycosyl transferase family 2	1.2e-22	-	T	2024-12-18	fcc0a7569294d91ba7732164ddbb6d23
15	K10_5	717	339	454	IPR001173	Glycosyltransferase 2-like	Pfam	PF00535	Glycosyl transferase family 2	5.9e-18	-	T	2024-12-18	fcc0a7569294d91ba7732164ddbb6d23
16	K7_9	920	694	897	IPR029044	Nucleotide-diphospho-sugar transferases	SUPERFAMILY	SSF53448	Nucleotide-diphospho-sugar transferases	5.87e-24	-	T	2024-12-18	079c45510cb42a1a8889aa5306b68a0b
17	K134_6	906	204	448	IPR029044	Nucleotide-diphospho-sugar transferases	Gene3D	G3DSA:3.90.550.10	Spore Coat Polysaccharide Biosynthesis Protein SpsA; Chain A	4.5e-37	-	T	2024-12-18	40413d3cb82fdbe9980a2e22d62e5195
18	K10_6	371	5	368	IPR015424	Pyridoxal phosphate-dependent transferase	SUPERFAMILY	SSF53383	PLP-dependent transferases	6.72e-100	-	T	2024-12-18	65e0736380abe543c42fbb1caf1b9f71
19	K10_6	371	17	365	IPR000653	DegT/DnrJ/EryC1/StrS aminotransferase	Pfam	PF01041	DegT/DnrJ/EryC1/StrS aminotransferase family	8.9e-93	-	T	2024-12-18	65e0736380abe543c42fbb1caf1b9f71
20	K10_6	371	5	367	IPR000653	DegT/DnrJ/EryC1/StrS aminotransferase	PANTHER	PTHR30244	TRANSAMINASE	1.2e-85	-	T	2024-12-18	65e0736380abe543c42fbb1caf1b9f71
21	K10_6	371	18	366	IPR000653	DegT/DnrJ/EryC1/StrS aminotransferase	CDD	cd00616	AHBA_syn	1.06936e-128	-	T	2024-12-18	65e0736380abe543c42fbb1caf1b9f71
22	K10_6	371	1	370	IPR000653	DegT/DnrJ/EryC1/StrS aminotransferase	PIRSF	PIRSF000390	PLP_StrS	1.6e-99	-	T	2024-12-18	65e0736380abe543c42fbb1caf1b9f71
23	K10_6	371	245	369	IPR015422	Pyridoxal phosphate-dependent transferase, small domain	Gene3D	G3DSA:3.90.1150.10	Aspartate Aminotransferase, domain 1	1.7e-24	GO:0003824	T	2024-12-18	65e0736380abe543c42fbb1caf1b9f71
24	K10_6	371	1	242	IPR015421	Pyridoxal phosphate-dependent transferase, major domain	Gene3D	G3DSA:3.40.640.10	-	1e-70	GO:0003824	T	2024-12-18	65e0736380abe543c42fbb1caf1b9f71
25	K10_7	208	3	204	IPR020019	Acyltransferase PglD-like	CDD	cd03360	LbH_AT_putative	1.68314e-61	-	T	2024-12-18	09ce7f00da2a757cc773cd4d6485abed
26	K10_7	208	1	88	-	-	Gene3D	G3DSA:3.40.50.20	-	1.5e-10		T	2024-12-18	09ce7f00da2a757cc773cd4d6485abed
27	K10_7	208	158	192	IPR001451	Hexapeptide repeat	Pfam	PF14602	Hexapeptide repeat of succinyl-transferase	4e-11	-	T	2024-12-18	09ce7f00da2a757cc773cd4d6485abed
28	K52_10	829	94	251	IPR011004	Trimeric LpxA-like superfamily	SUPERFAMILY	SSF51161	Trimeric LpxA-like enzymes	4.06e-19	-	T	2024-12-18	5199e7ba4b33b49c6317f9f8e3e42ebf
29	K10_7	208	2	81	IPR041561	PglD, N-terminal	Pfam	PF17836	PglD N-terminal domain	3.5e-10	-	T	2024-12-18	09ce7f00da2a757cc773cd4d6485abed
30	K10_7	208	55	206	-	-	PANTHER	PTHR43300	ACETYLTRANSFERASE	4.2e-47		T	2024-12-18	09ce7f00da2a757cc773cd4d6485abed
31	K10_7	208	89	207	-	-	Gene3D	G3DSA:2.160.10.10	Hexapeptide repeat proteins	7.9e-34		T	2024-12-18	09ce7f00da2a757cc773cd4d6485abed
32	K10_7	208	1	206	IPR020019	Acyltransferase PglD-like	NCBIfam	TIGR03570	NeuD/PglB/VioB family sugar acetyltransferase	3e-57	-	T	2024-12-18	09ce7f00da2a757cc773cd4d6485abed
33	K100_8	485	405	424	IPR002347	Short-chain dehydrogenase/reductase SDR	PRINTS	PR00080	Short-chain dehydrogenase/reductase (SDR) superfamily signature	3.3e-09	-	T	2024-12-18	25839c11f93e83314efa55b1b45a1c7a
34	K100_8	485	333	344	IPR002347	Short-chain dehydrogenase/reductase SDR	PRINTS	PR00080	Short-chain dehydrogenase/reductase (SDR) superfamily signature	3.3e-09	-	T	2024-12-18	25839c11f93e83314efa55b1b45a1c7a
35	K100_8	485	385	393	IPR002347	Short-chain dehydrogenase/reductase SDR	PRINTS	PR00080	Short-chain dehydrogenase/reductase (SDR) superfamily signature	3.3e-09	-	T	2024-12-18	25839c11f93e83314efa55b1b45a1c7a
36	K100_8	485	26	485	IPR012115	Bifunctional ribulose 5-phosphate reductase/CDP-ribitol pyrophosphorylase	PIRSF	PIRSF036586	CDP-ribitol_syn	2.6e-162	-	T	2024-12-18	25839c11f93e83314efa55b1b45a1c7a
37	K100_8	485	267	481	-	-	Gene3D	G3DSA:3.40.50.720	-	1.7e-37		T	2024-12-18	25839c11f93e83314efa55b1b45a1c7a
38	K100_8	485	392	420	IPR020904	Short-chain dehydrogenase/reductase, conserved site	ProSitePatterns	PS00061	Short-chain dehydrogenases/reductases family signature.	-	GO:0016491	T	2024-12-18	25839c11f93e83314efa55b1b45a1c7a
39	K100_8	485	277	444	IPR002347	Short-chain dehydrogenase/reductase SDR	Pfam	PF00106	short chain dehydrogenase	8.8e-28	-	T	2024-12-18	25839c11f93e83314efa55b1b45a1c7a
40	K100_8	485	379	395	IPR002347	Short-chain dehydrogenase/reductase SDR	PRINTS	PR00081	Glucose/ribitol dehydrogenase family signature	1.2e-18	-	T	2024-12-18	25839c11f93e83314efa55b1b45a1c7a
41	K100_8	485	405	424	IPR002347	Short-chain dehydrogenase/reductase SDR	PRINTS	PR00081	Glucose/ribitol dehydrogenase family signature	1.2e-18	-	T	2024-12-18	25839c11f93e83314efa55b1b45a1c7a
42	K100_8	485	278	295	IPR002347	Short-chain dehydrogenase/reductase SDR	PRINTS	PR00081	Glucose/ribitol dehydrogenase family signature	1.2e-18	-	T	2024-12-18	25839c11f93e83314efa55b1b45a1c7a
43	K100_8	485	426	443	IPR002347	Short-chain dehydrogenase/reductase SDR	PRINTS	PR00081	Glucose/ribitol dehydrogenase family signature	1.2e-18	-	T	2024-12-18	25839c11f93e83314efa55b1b45a1c7a
44	K100_8	485	333	344	IPR002347	Short-chain dehydrogenase/reductase SDR	PRINTS	PR00081	Glucose/ribitol dehydrogenase family signature	1.2e-18	-	T	2024-12-18	25839c11f93e83314efa55b1b45a1c7a
45	K100_8	485	30	257	IPR001228	2-C-methyl-D-erythritol 4-phosphate cytidylyltransferase	Hamap	MF_00108	2-C-methyl-D-erythritol 4-phosphate cytidylyltransferase [ispD].	36.3774	GO:0008299|GO:0050518	T	2024-12-18	25839c11f93e83314efa55b1b45a1c7a
46	K100_8	485	29	261	-	-	PANTHER	PTHR32125	2-C-METHYL-D-ERYTHRITOL 4-PHOSPHATE CYTIDYLYLTRANSFERASE, CHLOROPLASTIC	5.6e-64		T	2024-12-18	25839c11f93e83314efa55b1b45a1c7a
47	K134_6	906	218	443	IPR029044	Nucleotide-diphospho-sugar transferases	SUPERFAMILY	SSF53448	Nucleotide-diphospho-sugar transferases	1.13e-36	-	T	2024-12-18	40413d3cb82fdbe9980a2e22d62e5195
48	K100_8	485	279	480	-	-	CDD	cd05233	SDR_c	2.26569e-35		T	2024-12-18	25839c11f93e83314efa55b1b45a1c7a
49	K100_8	485	29	261	-	-	FunFam	G3DSA:3.90.550.10:FF:000003	2-C-methyl-D-erythritol 4-phosphate cytidylyltransferase	1.7e-55		T	2024-12-18	25839c11f93e83314efa55b1b45a1c7a
50	K100_8	485	32	258	IPR034683	Cytidylyltransferase IspD/TarI	Pfam	PF01128	2-C-methyl-D-erythritol 4-phosphate cytidylyltransferase	1e-45	GO:0070567	T	2024-12-18	25839c11f93e83314efa55b1b45a1c7a
51	K100_8	485	274	480	IPR036291	NAD(P)-binding domain superfamily	SUPERFAMILY	SSF51735	NAD(P)-binding Rossmann-fold domains	3.17e-41	-	T	2024-12-18	25839c11f93e83314efa55b1b45a1c7a
52	K100_8	485	31	253	IPR034683	Cytidylyltransferase IspD/TarI	CDD	cd02516	CDP-ME_synthetase	5.45055e-84	GO:0070567	T	2024-12-18	25839c11f93e83314efa55b1b45a1c7a
53	K129_6	806	194	509	IPR029044	Nucleotide-diphospho-sugar transferases	Gene3D	G3DSA:3.90.550.10	Spore Coat Polysaccharide Biosynthesis Protein SpsA; Chain A	1.4e-61	-	T	2024-12-18	4e961b564382a6b94994f56c631b6889
54	K100_9	1107	184	364	IPR043148	CDP-glycerol glycerophosphotransferase, C-terminal domain	Gene3D	G3DSA:3.40.50.12580	-	1.6e-29	-	T	2024-12-18	0398aac634562d923f4261593cfb91a8
55	K100_9	1107	390	591	IPR023214	HAD superfamily	Gene3D	G3DSA:3.40.50.1000	-	9.7e-06	-	T	2024-12-18	0398aac634562d923f4261593cfb91a8
56	K100_9	1107	143	376	-	-	SUPERFAMILY	SSF53756	UDP-Glycosyltransferase/glycogen phosphorylase	1.63e-07		T	2024-12-18	0398aac634562d923f4261593cfb91a8
57	K100_9	1107	12	374	-	-	PANTHER	PTHR37316	TEICHOIC ACID GLYCEROL-PHOSPHATE PRIMASE	1.3e-34		T	2024-12-18	0398aac634562d923f4261593cfb91a8
58	K100_9	1107	4	183	IPR043149	CDP-glycerol glycerophosphotransferase, N-terminal domain	Gene3D	G3DSA:3.40.50.11820	-	4e-27	-	T	2024-12-18	0398aac634562d923f4261593cfb91a8
59	K100_9	1107	399	486	-	-	Gene3D	G3DSA:1.10.150.400	-	9.7e-06		T	2024-12-18	0398aac634562d923f4261593cfb91a8
60	K100_9	1107	12	372	IPR007554	CDP-glycerol glycerophosphotransferase	Pfam	PF04464	CDP-Glycerol:Poly(glycerophosphate) glycerophosphotransferase	3.6e-36	GO:0016020|GO:0047355	T	2024-12-18	0398aac634562d923f4261593cfb91a8
61	neuA	418	250	417	-	-	CDD	cd01841	NnaC_like	1.12436e-49		T	2024-12-18	b433558c0268c921d430a3a446ec45be
62	neuA	418	4	220	-	-	CDD	cd02513	CMP-NeuAc_Synthase	1.60539e-81		T	2024-12-18	b433558c0268c921d430a3a446ec45be
63	K104_10	436	41	186	-	-	CDD	cd03349	LbH_XAT	5.40101e-37		T	2024-12-18	2a418c1f8e09570224c240586e3d2806
64	K131_8	448	59	204	-	-	CDD	cd03349	LbH_XAT	4.1665e-42		T	2024-12-18	da80ff2349ad108789d99cbd3eb01b49
65	K19_3	425	33	178	-	-	CDD	cd03349	LbH_XAT	1.34381e-38		T	2024-12-18	d5cf31af45193f996d1b84711d4b39c2
66	K104_9	1103	424	499	-	-	Gene3D	G3DSA:1.10.150.400	-	2.7e-11		T	2024-12-18	839d2e0d3039db3dcfc0b5fa79b2a71d
67	K104_9	1103	407	619	IPR036412	HAD-like superfamily	SUPERFAMILY	SSF56784	HAD-like	7.15e-09	-	T	2024-12-18	839d2e0d3039db3dcfc0b5fa79b2a71d
68	K104_9	1103	511	602	-	-	CDD	cd01427	HAD_like	0.00208079		T	2024-12-18	839d2e0d3039db3dcfc0b5fa79b2a71d
69	K104_9	1103	412	617	IPR023214	HAD superfamily	Gene3D	G3DSA:3.40.50.1000	-	2.7e-11	-	T	2024-12-18	839d2e0d3039db3dcfc0b5fa79b2a71d
70	K12_12	537	241	351	-	-	SUPERFAMILY	SSF53756	UDP-Glycosyltransferase/glycogen phosphorylase	2.12e-06	GO:0000271|GO:0015774	T	2024-12-18	aee7a41140b59eeca501cf27abce744e
71	K105_9	311	22	305	-	-	CDD	cd03801	GT4_PimA-like	5.5802e-21		T	2024-12-18	8076baba072c6e9cda9a02d1ef56bd4d
72	K123_9	309	44	305	-	-	CDD	cd03801	GT4_PimA-like	9.98784e-21		T	2024-12-18	5d51a752f4142e6831df998d1bdd1f43
73	K105_9	311	43	304	-	-	Gene3D	G3DSA:3.40.50.2000	Glycogen Phosphorylase B;	3.9e-21		T	2024-12-18	8076baba072c6e9cda9a02d1ef56bd4d
74	K105_9	311	119	291	-	-	Gene3D	G3DSA:3.40.50.2000	Glycogen Phosphorylase B;	3.9e-21		T	2024-12-18	8076baba072c6e9cda9a02d1ef56bd4d
75	K123_9	309	119	291	-	-	Gene3D	G3DSA:3.40.50.2000	Glycogen Phosphorylase B;	1.1e-20		T	2024-12-18	5d51a752f4142e6831df998d1bdd1f43
76	K123_9	309	45	304	-	-	Gene3D	G3DSA:3.40.50.2000	Glycogen Phosphorylase B;	1.1e-20		T	2024-12-18	5d51a752f4142e6831df998d1bdd1f43
77	K106_10	417	241	417	-	-	Gene3D	G3DSA:3.40.50.720	-	5.9e-52		T	2024-12-18	e065362bac80ddd531bcdac98a1eac1e
78	K106_10	417	4	406	IPR017476	UDP-glucose/GDP-mannose dehydrogenase	NCBIfam	TIGR03026	nucleotide sugar dehydrogenase	1.4e-119	GO:0000271|GO:0016628	T	2024-12-18	e065362bac80ddd531bcdac98a1eac1e
79	K106_10	417	1	205	-	-	FunFam	G3DSA:3.40.50.720:FF:000139	UDP-N-acetyl-D-mannosamine dehydrogenase	4.8e-90		T	2024-12-18	e065362bac80ddd531bcdac98a1eac1e
80	K106_10	417	3	417	IPR017476	UDP-glucose/GDP-mannose dehydrogenase	PIRSF	PIRSF000124	UDPglc_GDPman_dh	2.9e-83	GO:0016616	T	2024-12-18	e065362bac80ddd531bcdac98a1eac1e
81	K106_10	417	1	207	-	-	Gene3D	G3DSA:3.40.50.720	-	2.1e-65		T	2024-12-18	e065362bac80ddd531bcdac98a1eac1e
82	K110_8	389	1	378	IPR017476	UDP-glucose/GDP-mannose dehydrogenase	NCBIfam	TIGR03026	nucleotide sugar dehydrogenase	1.3e-106	GO:0000271|GO:0016628	T	2024-12-18	e065362bac80ddd531bcdac98a1eac1e
83	K106_10	417	319	414	IPR014027	UDP-glucose/GDP-mannose dehydrogenase, C-terminal	Pfam	PF03720	UDP-glucose/GDP-mannose dehydrogenase family, UDP binding domain	1.4e-20	GO:0016616|GO:0051287	T	2024-12-18	e065362bac80ddd531bcdac98a1eac1e
84	K106_10	417	319	417	IPR014027	UDP-glucose/GDP-mannose dehydrogenase, C-terminal	SMART	SM00984	UDPG_MGDP_dh_C_a_2_a	6.3e-21	GO:0016616|GO:0051287	T	2024-12-18	e065362bac80ddd531bcdac98a1eac1e
85	K106_10	417	306	415	IPR036220	UDP-glucose/GDP-mannose dehydrogenase, C-terminal domain superfamily	SUPERFAMILY	SSF52413	UDP-glucose/GDP-mannose dehydrogenase C-terminal domain	1.7e-23	-	T	2024-12-18	e065362bac80ddd531bcdac98a1eac1e
86	K106_10	417	209	296	IPR014026	UDP-glucose/GDP-mannose dehydrogenase, dimerisation	Pfam	PF00984	UDP-glucose/GDP-mannose dehydrogenase family, central domain	1.1e-26	GO:0016616|GO:0051287	T	2024-12-18	e065362bac80ddd531bcdac98a1eac1e
87	K106_10	417	3	200	IPR036291	NAD(P)-binding domain superfamily	SUPERFAMILY	SSF51735	NAD(P)-binding Rossmann-fold domains	2.37e-43	-	T	2024-12-18	e065362bac80ddd531bcdac98a1eac1e
88	K106_10	417	4	190	IPR001732	UDP-glucose/GDP-mannose dehydrogenase, N-terminal	Pfam	PF03721	UDP-glucose/GDP-mannose dehydrogenase family, NAD binding domain	1.7e-58	GO:0016616|GO:0051287	T	2024-12-18	e065362bac80ddd531bcdac98a1eac1e
89	K110_8	389	1	389	IPR017476	UDP-glucose/GDP-mannose dehydrogenase	PIRSF	PIRSF000124	UDPglc_GDPman_dh	8.4e-135	GO:0016616	T	2024-12-18	e065362bac80ddd531bcdac98a1eac1e
90	K106_10	417	209	238	-	-	Gene3D	G3DSA:1.20.5.100	-	1.2e-06		T	2024-12-18	e065362bac80ddd531bcdac98a1eac1e
91	K106_10	417	209	302	IPR008927	6-phosphogluconate dehydrogenase-like, C-terminal domain superfamily	SUPERFAMILY	SSF48179	6-phosphogluconate dehydrogenase C-terminal domain-like	3.06e-28	-	T	2024-12-18	e065362bac80ddd531bcdac98a1eac1e
92	K106_11	379	5	372	-	-	CDD	cd03786	GTB_UDP-GlcNAc_2-Epimerase	7.29878e-164		T	2024-12-18	572c7b1445276a5de6403cdb56387530
93	K106_11	379	25	371	IPR003331	UDP-N-acetylglucosamine 2-epimerase domain	Pfam	PF02350	UDP-N-acetylglucosamine 2-epimerase	3.7e-116	-	T	2024-12-18	572c7b1445276a5de6403cdb56387530
94	K106_11	379	190	358	-	-	Gene3D	G3DSA:3.40.50.2000	Glycogen Phosphorylase B;	3.8e-162		T	2024-12-18	572c7b1445276a5de6403cdb56387530
95	K106_11	379	5	368	-	-	Gene3D	G3DSA:3.40.50.2000	Glycogen Phosphorylase B;	3.8e-162		T	2024-12-18	572c7b1445276a5de6403cdb56387530
96	K106_11	379	5	193	-	-	FunFam	G3DSA:3.40.50.2000:FF:000043	UDP-N-acetylglucosamine 2-epimerase	4.6e-83		T	2024-12-18	572c7b1445276a5de6403cdb56387530
97	K106_11	379	4	374	-	-	SUPERFAMILY	SSF53756	UDP-Glycosyltransferase/glycogen phosphorylase	1.7e-130		T	2024-12-18	572c7b1445276a5de6403cdb56387530
98	K151_6	391	27	373	IPR003331	UDP-N-acetylglucosamine 2-epimerase domain	Pfam	PF02350	UDP-N-acetylglucosamine 2-epimerase	2.2e-116	GO:0008761	T	2024-12-18	572c7b1445276a5de6403cdb56387530
99	K161_6	391	27	373	IPR003331	UDP-N-acetylglucosamine 2-epimerase domain	Pfam	PF02350	UDP-N-acetylglucosamine 2-epimerase	4.7e-117	GO:0008761	T	2024-12-18	572c7b1445276a5de6403cdb56387530
100	K136_8	311	119	291	-	-	Gene3D	G3DSA:3.40.50.2000	Glycogen Phosphorylase B;	1.2e-21		T	2024-12-18	e88e4086b02cc853696236d15731907e
101	K129_6	806	524	786	IPR029044	Nucleotide-diphospho-sugar transferases	SUPERFAMILY	SSF53448	Nucleotide-diphospho-sugar transferases	5.81e-45	-	T	2024-12-18	4e961b564382a6b94994f56c631b6889
102	K129_6	806	526	766	IPR029044	Nucleotide-diphospho-sugar transferases	Gene3D	G3DSA:3.90.550.10	Spore Coat Polysaccharide Biosynthesis Protein SpsA; Chain A	4.2e-43	-	T	2024-12-18	4e961b564382a6b94994f56c631b6889
103	K106_13	330	4	273	IPR019290	Glycosyltransferase 2-like, prokaryotic type	Pfam	PF10111	Glycosyltransferase like family 2	3.7e-19	-	T	2024-12-18	e026fb786d87bb817cece58deff15efa
104	K129_6	806	273	483	IPR029044	Nucleotide-diphospho-sugar transferases	SUPERFAMILY	SSF53448	Nucleotide-diphospho-sugar transferases	3.19e-45	-	T	2024-12-18	4e961b564382a6b94994f56c631b6889
105	K142_6	805	525	786	IPR029044	Nucleotide-diphospho-sugar transferases	SUPERFAMILY	SSF53448	Nucleotide-diphospho-sugar transferases	1.22e-45	-	T	2024-12-18	f7701cc3bbcf1aafbe482179a910ebfb
106	K106_7	253	24	150	-	-	CDD	cd00761	Glyco_tranf_GTA_type	6.36031e-06		T	2024-12-18	c166c1fa2021e331de7950b80c55afe4
107	K142_6	805	195	509	IPR029044	Nucleotide-diphospho-sugar transferases	Gene3D	G3DSA:3.90.550.10	Spore Coat Polysaccharide Biosynthesis Protein SpsA; Chain A	1.2e-63	-	T	2024-12-18	f7701cc3bbcf1aafbe482179a910ebfb
108	K142_6	805	274	484	IPR029044	Nucleotide-diphospho-sugar transferases	SUPERFAMILY	SSF53448	Nucleotide-diphospho-sugar transferases	1.5e-47	-	T	2024-12-18	f7701cc3bbcf1aafbe482179a910ebfb
109	K106_9	920	517	667	-	-	Gene3D	G3DSA:3.40.50.2000	Glycogen Phosphorylase B;	2.3e-08		T	2024-12-18	f39b44b998a04a3f83847da218d14dd0
110	K106_9	920	258	278	-	-	Coils	Coil	Coil	-		T	2024-12-18	f39b44b998a04a3f83847da218d14dd0
111	K106_9	920	447	523	IPR024542	Domain of unknown function DUF3880	Pfam	PF12996	DUF based on E. rectale Gene description (DUF3880)	1e-10	-	T	2024-12-18	f39b44b998a04a3f83847da218d14dd0
112	K106_9	920	591	682	-	-	Pfam	PF13524	Glycosyl transferases group 1	4.7e-15		T	2024-12-18	f39b44b998a04a3f83847da218d14dd0
113	K106_9	920	698	825	IPR001173	Glycosyltransferase 2-like	Pfam	PF00535	Glycosyl transferase family 2	1.9e-10	-	T	2024-12-18	f39b44b998a04a3f83847da218d14dd0
114	K106_9	920	436	683	-	-	SUPERFAMILY	SSF53756	UDP-Glycosyltransferase/glycogen phosphorylase	3.77e-08		T	2024-12-18	f39b44b998a04a3f83847da218d14dd0
115	K107_10	1169	450	655	IPR036412	HAD-like superfamily	SUPERFAMILY	SSF56784	HAD-like	4.03e-09	-	T	2024-12-18	584506d0e9d215f07b6dedf0002d19a1
116	K107_10	1169	450	661	IPR023214	HAD superfamily	Gene3D	G3DSA:3.40.50.1000	-	4.6e-13	-	T	2024-12-18	584506d0e9d215f07b6dedf0002d19a1
117	K107_10	1169	462	542	-	-	Gene3D	G3DSA:1.10.150.400	-	4.6e-13		T	2024-12-18	584506d0e9d215f07b6dedf0002d19a1
118	K107_9	329	241	329	IPR011990	Tetratricopeptide-like helical domain superfamily	Gene3D	G3DSA:1.25.40.10	Tetratricopeptide repeat domain	2.1e-06	GO:0005515	T	2024-12-18	e84dbe74d86b57a13c4a47f10528c0ab
119	K107_9	329	260	324	IPR011990	Tetratricopeptide-like helical domain superfamily	SUPERFAMILY	SSF48452	TPR-like	3.63e-07	GO:0005515	T	2024-12-18	e84dbe74d86b57a13c4a47f10528c0ab
120	K107_9	329	21	144	IPR029058	Alpha/Beta hydrolase fold	SUPERFAMILY	SSF53474	alpha/beta-Hydrolases	1.49e-07	-	T	2024-12-18	e84dbe74d86b57a13c4a47f10528c0ab
121	K108_10	1173	459	818	IPR007554	CDP-glycerol glycerophosphotransferase	Pfam	PF04464	CDP-Glycerol:Poly(glycerophosphate) glycerophosphotransferase	4.3e-44	GO:0016020|GO:0047355	T	2024-12-18	a85f25b5e35b92e81e599b335117e78d
122	K108_10	1173	612	804	IPR043148	CDP-glycerol glycerophosphotransferase, C-terminal domain	Gene3D	G3DSA:3.40.50.12580	-	1.6e-41	-	T	2024-12-18	a85f25b5e35b92e81e599b335117e78d
123	K108_10	1173	594	819	-	-	PANTHER	PTHR37316	TEICHOIC ACID GLYCEROL-PHOSPHATE PRIMASE	9.8e-16		T	2024-12-18	a85f25b5e35b92e81e599b335117e78d
124	K108_10	1173	601	820	-	-	SUPERFAMILY	SSF53756	UDP-Glycosyltransferase/glycogen phosphorylase	4.6e-10		T	2024-12-18	a85f25b5e35b92e81e599b335117e78d
125	K108_9	363	98	200	IPR021520	Stealth protein CR2, conserved region 2	Pfam	PF11380	Stealth protein CR2, conserved region 2	1.8e-38	GO:0016772	T	2024-12-18	14c25e4b5e8737bb378b13df21391eee
126	K108_9	363	224	306	IPR047141	Stealth family	PANTHER	PTHR24045	-	6.1e-54	-	T	2024-12-18	14c25e4b5e8737bb378b13df21391eee
127	K109_7	530	4	218	IPR041307	Polysaccharide biosynthesis enzyme WcbI	Pfam	PF18588	Polysaccharide biosynthesis enzyme WcbI	8e-32	-	T	2024-12-18	c67b2da34f94893702de4c9c2fa6c080
128	K109_7	530	1	112	-	-	Gene3D	G3DSA:3.40.50.12080	-	8e-23		T	2024-12-18	c67b2da34f94893702de4c9c2fa6c080
129	K109_7	530	113	224	-	-	Gene3D	G3DSA:3.40.50.12080	-	3.8e-08		T	2024-12-18	c67b2da34f94893702de4c9c2fa6c080
130	K109_7	530	400	514	IPR011004	Trimeric LpxA-like superfamily	SUPERFAMILY	SSF51161	Trimeric LpxA-like enzymes	7.33e-19	-	T	2024-12-18	c67b2da34f94893702de4c9c2fa6c080
131	K109_7	530	280	528	-	-	Gene3D	G3DSA:2.160.10.10	Hexapeptide repeat proteins	1.4e-28		T	2024-12-18	c67b2da34f94893702de4c9c2fa6c080
132	K109_7	530	398	514	-	-	PANTHER	PTHR23416	SIALIC ACID SYNTHASE-RELATED	5.3e-15		T	2024-12-18	c67b2da34f94893702de4c9c2fa6c080
133	K109_8	1113	447	655	IPR023214	HAD superfamily	Gene3D	G3DSA:3.40.50.1000	-	1.2e-07	-	T	2024-12-18	4508f1b2a7cf728bc80047adea4f59c5
134	K109_8	1113	449	646	IPR036412	HAD-like superfamily	SUPERFAMILY	SSF56784	HAD-like	4.36e-09	-	T	2024-12-18	4508f1b2a7cf728bc80047adea4f59c5
135	K142_6	805	527	767	IPR029044	Nucleotide-diphospho-sugar transferases	Gene3D	G3DSA:3.90.550.10	Spore Coat Polysaccharide Biosynthesis Protein SpsA; Chain A	5.3e-44	-	T	2024-12-18	f7701cc3bbcf1aafbe482179a910ebfb
136	K121_6	804	193	510	IPR029044	Nucleotide-diphospho-sugar transferases	Gene3D	G3DSA:3.90.550.10	Spore Coat Polysaccharide Biosynthesis Protein SpsA; Chain A	1.4e-61	-	T	2024-12-18	221e152bfe5da1244d68ea139111cf24
137	K109_9	231	4	215	-	-	PANTHER	PTHR21485	HAD SUPERFAMILY MEMBERS CMAS AND KDSC	2.8e-09		T	2024-12-18	0a2a1dc23d5074d790eb018ac935e7e9
138	K109_9	231	3	73	IPR003329	Acylneuraminate cytidylyltransferase	Pfam	PF02348	Cytidylyltransferase	4e-08	-	T	2024-12-18	0a2a1dc23d5074d790eb018ac935e7e9
139	K11_11	131	1	105	IPR036412	HAD-like superfamily	SUPERFAMILY	SSF56784	HAD-like	2.95e-21	-	T	2024-12-18	c73559dbef645236bf79876c68ea07a2
140	K11_11	131	1	125	IPR023214	HAD superfamily	Gene3D	G3DSA:3.40.50.1000	-	1.4e-35	-	T	2024-12-18	c73559dbef645236bf79876c68ea07a2
141	K11_11	131	4	69	-	-	Pfam	PF08282	haloacid dehalogenase-like hydrolase	5.2e-05		T	2024-12-18	c73559dbef645236bf79876c68ea07a2
142	K11_11	131	1	123	IPR010039	Capsule biosynthesis phosphatase	NCBIfam	TIGR01689	capsule biosynthesis phosphatase	8.7e-59	-	T	2024-12-18	c73559dbef645236bf79876c68ea07a2
143	K121_6	804	526	766	IPR029044	Nucleotide-diphospho-sugar transferases	Gene3D	G3DSA:3.90.550.10	Spore Coat Polysaccharide Biosynthesis Protein SpsA; Chain A	1.6e-43	-	T	2024-12-18	221e152bfe5da1244d68ea139111cf24
144	K11_12	536	231	445	IPR011009	Protein kinase-like domain superfamily	SUPERFAMILY	SSF56112	Protein kinase-like (PK-like)	3.7e-09	-	T	2024-12-18	904b62ed1e4fd35f4eb78d1889723701
145	K11_12	536	300	456	-	-	Gene3D	G3DSA:3.90.1200.10	-	4e-07		T	2024-12-18	904b62ed1e4fd35f4eb78d1889723701
146	K121_6	804	273	483	IPR029044	Nucleotide-diphospho-sugar transferases	SUPERFAMILY	SSF53448	Nucleotide-diphospho-sugar transferases	3.19e-45	-	T	2024-12-18	221e152bfe5da1244d68ea139111cf24
147	K11_13	247	1	245	IPR016873	Capsular polysaccharide biosynthesis protein, BcbE, predicted	PIRSF	PIRSF028162	BcbE	1e-76	-	T	2024-12-18	9f5dfe74f6ffcb7a28927c546ac951f7
148	K121_6	804	524	786	IPR029044	Nucleotide-diphospho-sugar transferases	SUPERFAMILY	SSF53448	Nucleotide-diphospho-sugar transferases	5.91e-45	-	T	2024-12-18	221e152bfe5da1244d68ea139111cf24
149	K11_7	363	48	203	IPR047141	Stealth family	PANTHER	PTHR24045	-	2e-62	-	T	2024-12-18	5967c806674359c5c5bbb1ab123d7bd5
150	K11_7	363	96	198	IPR021520	Stealth protein CR2, conserved region 2	Pfam	PF11380	Stealth protein CR2, conserved region 2	2.8e-40	GO:0016772	T	2024-12-18	5967c806674359c5c5bbb1ab123d7bd5
151	K11_7	363	55	79	IPR031358	Stealth protein CR1, conserved region 1	Pfam	PF17101	Stealth protein CR1, conserved region 1	2.6e-12	-	T	2024-12-18	5967c806674359c5c5bbb1ab123d7bd5
152	K11_8	285	20	237	-	-	PANTHER	PTHR22916	GLYCOSYLTRANSFERASE	7.9e-39		T	2024-12-18	7bfd4b8a110f335027ee5bbe24911605
153	K11_8	285	24	154	-	-	CDD	cd00761	Glyco_tranf_GTA_type	1.0538e-34		T	2024-12-18	7bfd4b8a110f335027ee5bbe24911605
154	K145_6	804	524	787	IPR029044	Nucleotide-diphospho-sugar transferases	SUPERFAMILY	SSF53448	Nucleotide-diphospho-sugar transferases	4.97e-47	-	T	2024-12-18	ce887d24b23bc07f47696c202bfb3019
155	K11_8	285	23	155	IPR001173	Glycosyltransferase 2-like	Pfam	PF00535	Glycosyl transferase family 2	1.3e-34	-	T	2024-12-18	7bfd4b8a110f335027ee5bbe24911605
156	K145_6	804	526	765	IPR029044	Nucleotide-diphospho-sugar transferases	Gene3D	G3DSA:3.90.550.10	Spore Coat Polysaccharide Biosynthesis Protein SpsA; Chain A	1.5e-45	-	T	2024-12-18	ce887d24b23bc07f47696c202bfb3019
157	K11_9	431	69	430	IPR007554	CDP-glycerol glycerophosphotransferase	Pfam	PF04464	CDP-Glycerol:Poly(glycerophosphate) glycerophosphotransferase	5.3e-43	GO:0016020|GO:0047355	T	2024-12-18	542cdd060a86c19027b51214951dddd5
158	K11_9	431	37	430	-	-	PANTHER	PTHR37316	TEICHOIC ACID GLYCEROL-PHOSPHATE PRIMASE	1.6e-24		T	2024-12-18	542cdd060a86c19027b51214951dddd5
159	K11_9	431	168	431	-	-	SUPERFAMILY	SSF53756	UDP-Glycosyltransferase/glycogen phosphorylase	2.43e-10		T	2024-12-18	542cdd060a86c19027b51214951dddd5
160	K11_9	431	233	418	IPR043148	CDP-glycerol glycerophosphotransferase, C-terminal domain	Gene3D	G3DSA:3.40.50.12580	-	4.6e-35	-	T	2024-12-18	542cdd060a86c19027b51214951dddd5
161	K145_6	804	206	514	IPR029044	Nucleotide-diphospho-sugar transferases	Gene3D	G3DSA:3.90.550.10	Spore Coat Polysaccharide Biosynthesis Protein SpsA; Chain A	9.9e-65	-	T	2024-12-18	ce887d24b23bc07f47696c202bfb3019
162	K145_6	804	273	483	IPR029044	Nucleotide-diphospho-sugar transferases	SUPERFAMILY	SSF53448	Nucleotide-diphospho-sugar transferases	1.41e-47	-	T	2024-12-18	ce887d24b23bc07f47696c202bfb3019
163	K149_6	804	526	787	IPR029044	Nucleotide-diphospho-sugar transferases	SUPERFAMILY	SSF53448	Nucleotide-diphospho-sugar transferases	3.94e-47	-	T	2024-12-18	50d884d681eeed71049df3d36bc717d7
164	K149_6	804	199	513	IPR029044	Nucleotide-diphospho-sugar transferases	Gene3D	G3DSA:3.90.550.10	Spore Coat Polysaccharide Biosynthesis Protein SpsA; Chain A	1.1e-64	-	T	2024-12-18	50d884d681eeed71049df3d36bc717d7
165	K110_10	690	436	588	IPR001173	Glycosyltransferase 2-like	Pfam	PF00535	Glycosyl transferase family 2	2e-31	-	T	2024-12-18	84710f7d9bc01574552af30a33bcec4e
166	K110_10	690	154	347	IPR001173	Glycosyltransferase 2-like	Pfam	PF00535	Glycosyl transferase family 2	1.7e-23	-	T	2024-12-18	84710f7d9bc01574552af30a33bcec4e
167	K110_10	690	432	623	-	-	PANTHER	PTHR43685	GLYCOSYLTRANSFERASE	4e-67		T	2024-12-18	84710f7d9bc01574552af30a33bcec4e
168	K110_12	583	444	464	-	-	Coils	Coil	Coil	-		T	2024-12-18	bf48bc923b1f38d8ffbd898281c15ea9
169	K110_12	583	77	195	IPR027417	P-loop containing nucleoside triphosphate hydrolase	SUPERFAMILY	SSF52540	P-loop containing nucleoside triphosphate hydrolases	1.93e-07	-	T	2024-12-18	bf48bc923b1f38d8ffbd898281c15ea9
170	K110_12	583	395	422	-	-	Coils	Coil	Coil	-		T	2024-12-18	bf48bc923b1f38d8ffbd898281c15ea9
171	K110_12	583	336	356	-	-	Coils	Coil	Coil	-		T	2024-12-18	bf48bc923b1f38d8ffbd898281c15ea9
172	K110_12	583	15	262	IPR027417	P-loop containing nucleoside triphosphate hydrolase	Gene3D	G3DSA:3.40.50.300	-	7.8e-11	-	T	2024-12-18	bf48bc923b1f38d8ffbd898281c15ea9
173	K110_13	341	3	271	-	-	Gene3D	G3DSA:3.40.50.720	-	2.6e-130		T	2024-12-18	83d945ab0e36a7d63400ab3febd07ea7
174	K110_13	341	4	326	IPR016040	NAD(P)-binding domain	Pfam	PF16363	GDP-mannose 4,6 dehydratase	5.2e-55	-	T	2024-12-18	83d945ab0e36a7d63400ab3febd07ea7
175	K110_13	341	2	331	IPR005886	UDP-glucose 4-epimerase	CDD	cd05247	UDP_G4E_1_SDR_e	1.57259e-177	GO:0003978|GO:0006012	T	2024-12-18	83d945ab0e36a7d63400ab3febd07ea7
176	K110_13	341	2	337	IPR005886	UDP-glucose 4-epimerase	NCBIfam	TIGR01179	UDP-glucose 4-epimerase GalE	1.5e-127	GO:0003978|GO:0006012	T	2024-12-18	83d945ab0e36a7d63400ab3febd07ea7
177	K110_13	341	1	338	IPR036291	NAD(P)-binding domain superfamily	SUPERFAMILY	SSF51735	NAD(P)-binding Rossmann-fold domains	4.53e-91	-	T	2024-12-18	83d945ab0e36a7d63400ab3febd07ea7
178	K110_13	341	189	331	-	-	Gene3D	G3DSA:3.90.25.10	-	2.6e-130		T	2024-12-18	83d945ab0e36a7d63400ab3febd07ea7
179	K110_13	341	2	339	-	-	PANTHER	PTHR43725	UDP-GLUCOSE 4-EPIMERASE	2.5e-126		T	2024-12-18	83d945ab0e36a7d63400ab3febd07ea7
180	K149_6	804	526	766	IPR029044	Nucleotide-diphospho-sugar transferases	Gene3D	G3DSA:3.90.550.10	Spore Coat Polysaccharide Biosynthesis Protein SpsA; Chain A	2.1e-45	-	T	2024-12-18	50d884d681eeed71049df3d36bc717d7
181	K110_7	488	215	332	-	-	CDD	cd00761	Glyco_tranf_GTA_type	1.46216e-27		T	2024-12-18	ccf074384874a0cc60e2799f54f4a25b
182	K110_7	488	201	316	-	-	PANTHER	PTHR43685	GLYCOSYLTRANSFERASE	1.4e-25		T	2024-12-18	ccf074384874a0cc60e2799f54f4a25b
183	K115_7	446	173	290	-	-	CDD	cd00761	Glyco_tranf_GTA_type	1.58155e-28		T	2024-12-18	383887cd76d9b996b157c6e35cdc3af0
184	K149_6	804	273	483	IPR029044	Nucleotide-diphospho-sugar transferases	SUPERFAMILY	SSF53448	Nucleotide-diphospho-sugar transferases	4.1e-47	-	T	2024-12-18	50d884d681eeed71049df3d36bc717d7
185	K110_8	389	198	287	IPR013328	6-phosphogluconate dehydrogenase, domain 2	Gene3D	G3DSA:1.10.1040.10	-	3.7e-34	GO:0016491	T	2024-12-18	35d0db7900c0302d63ac201c3cc332c4
186	K110_8	389	283	386	IPR036220	UDP-glucose/GDP-mannose dehydrogenase, C-terminal domain superfamily	SUPERFAMILY	SSF52413	UDP-glucose/GDP-mannose dehydrogenase C-terminal domain	1.18e-26	-	T	2024-12-18	35d0db7900c0302d63ac201c3cc332c4
187	K114_8	388	1	377	IPR017476	UDP-glucose/GDP-mannose dehydrogenase	NCBIfam	TIGR03026	nucleotide sugar dehydrogenase	4.9e-101	GO:0016616	T	2024-12-18	35d0db7900c0302d63ac201c3cc332c4
188	K110_8	389	1	194	IPR036291	NAD(P)-binding domain superfamily	SUPERFAMILY	SSF51735	NAD(P)-binding Rossmann-fold domains	8.05e-49	-	T	2024-12-18	35d0db7900c0302d63ac201c3cc332c4
189	K110_8	389	288	388	-	-	FunFam	G3DSA:3.40.50.720:FF:000297	UDP-glucose 6-dehydrogenase	9.2e-48		T	2024-12-18	35d0db7900c0302d63ac201c3cc332c4
190	K110_8	389	338	389	IPR028357	UDP-glucose 6-dehydrogenase, bacterial type	PIRSF	PIRSF500134	UDPglc_DH_bac	0.017	GO:0000271|GO:0003979	T	2024-12-18	35d0db7900c0302d63ac201c3cc332c4
191	K110_8	389	1	343	IPR028357	UDP-glucose 6-dehydrogenase, bacterial type	PIRSF	PIRSF500134	UDPglc_DH_bac	4.3e-119	GO:0000271|GO:0003979	T	2024-12-18	35d0db7900c0302d63ac201c3cc332c4
192	K110_8	389	1	197	-	-	Gene3D	G3DSA:3.40.50.720	-	3.6e-61		T	2024-12-18	35d0db7900c0302d63ac201c3cc332c4
193	K114_8	388	1	388	IPR017476	UDP-glucose/GDP-mannose dehydrogenase	PIRSF	PIRSF000124	UDPglc_GDPman_dh	5.8e-134	GO:0016616	T	2024-12-18	35d0db7900c0302d63ac201c3cc332c4
194	K110_8	389	288	389	-	-	Gene3D	G3DSA:3.40.50.720	-	1.5e-43		T	2024-12-18	35d0db7900c0302d63ac201c3cc332c4
195	K110_8	389	1	170	IPR001732	UDP-glucose/GDP-mannose dehydrogenase, N-terminal	Pfam	PF03721	UDP-glucose/GDP-mannose dehydrogenase family, NAD binding domain	1e-31	GO:0016616|GO:0051287	T	2024-12-18	35d0db7900c0302d63ac201c3cc332c4
196	K110_8	389	191	287	IPR008927	6-phosphogluconate dehydrogenase-like, C-terminal domain superfamily	SUPERFAMILY	SSF48179	6-phosphogluconate dehydrogenase C-terminal domain-like	2.38e-31	-	T	2024-12-18	35d0db7900c0302d63ac201c3cc332c4
197	K110_8	389	192	281	IPR014026	UDP-glucose/GDP-mannose dehydrogenase, dimerisation	Pfam	PF00984	UDP-glucose/GDP-mannose dehydrogenase family, central domain	3.1e-27	GO:0016616|GO:0051287	T	2024-12-18	35d0db7900c0302d63ac201c3cc332c4
198	K110_8	389	1	386	-	-	PANTHER	PTHR43750	UDP-GLUCOSE 6-DEHYDROGENASE TUAD	1.2e-112		T	2024-12-18	35d0db7900c0302d63ac201c3cc332c4
199	K110_8	389	300	387	IPR014027	UDP-glucose/GDP-mannose dehydrogenase, C-terminal	SMART	SM00984	UDPG_MGDP_dh_C_a_2_a	5.9e-10	GO:0016616|GO:0051287	T	2024-12-18	35d0db7900c0302d63ac201c3cc332c4
200	K110_9	375	24	309	IPR007345	Polysaccharide pyruvyl transferase	Pfam	PF04230	Polysaccharide pyruvyl transferase	4.8e-16	-	T	2024-12-18	20dc1eed7700e6deda58d2c3d8d03a33
201	K111_10	388	294	327	IPR019734	Tetratricopeptide repeat	SMART	SM00028	tpr_5	0.0053	GO:0005515	T	2024-12-18	9593acfc4fc269b32d09ba661e690724
202	K111_10	388	328	361	IPR019734	Tetratricopeptide repeat	SMART	SM00028	tpr_5	0.044	GO:0005515	T	2024-12-18	9593acfc4fc269b32d09ba661e690724
203	K111_10	388	328	361	IPR019734	Tetratricopeptide repeat	Pfam	PF13181	Tetratricopeptide repeat	9.1e-05	GO:0005515	T	2024-12-18	9593acfc4fc269b32d09ba661e690724
204	K111_10	388	233	373	IPR011990	Tetratricopeptide-like helical domain superfamily	SUPERFAMILY	SSF48452	TPR-like	2.02e-19	GO:0005515	T	2024-12-18	9593acfc4fc269b32d09ba661e690724
205	K111_10	388	207	367	IPR011990	Tetratricopeptide-like helical domain superfamily	Gene3D	G3DSA:1.25.40.10	Tetratricopeptide repeat domain	6.5e-22	GO:0005515	T	2024-12-18	9593acfc4fc269b32d09ba661e690724
206	K111_10	388	31	206	IPR029058	Alpha/Beta hydrolase fold	Gene3D	G3DSA:3.40.50.1820	alpha/beta hydrolase	1.3e-08	-	T	2024-12-18	9593acfc4fc269b32d09ba661e690724
207	K111_10	388	53	199	IPR029058	Alpha/Beta hydrolase fold	SUPERFAMILY	SSF53474	alpha/beta-Hydrolases	1.25e-08	-	T	2024-12-18	9593acfc4fc269b32d09ba661e690724
208	K111_10	388	328	361	IPR019734	Tetratricopeptide repeat	ProSiteProfiles	PS50005	TPR repeat profile.	9.8239	GO:0005515	T	2024-12-18	9593acfc4fc269b32d09ba661e690724
209	K111_10	388	294	327	IPR019734	Tetratricopeptide repeat	ProSiteProfiles	PS50005	TPR repeat profile.	9.6764	GO:0005515	T	2024-12-18	9593acfc4fc269b32d09ba661e690724
210	K111_9	1089	914	965	IPR001675	Glycosyl transferase family 29	Pfam	PF00777	Glycosyltransferase family 29 (sialyltransferase)	1.2e-05	GO:0006486|GO:0008373	T	2024-12-18	ef4c9540363025aca8a2371a51c1da21
211	K111_9	1089	99	271	-	-	PANTHER	PTHR45947	SULFOQUINOVOSYL TRANSFERASE SQD2	2.2e-11		T	2024-12-18	ef4c9540363025aca8a2371a51c1da21
212	K111_9	1089	153	261	IPR001296	Glycosyl transferase, family 1	Pfam	PF00534	Glycosyl transferases group 1	4.9e-14	GO:0016757	T	2024-12-18	ef4c9540363025aca8a2371a51c1da21
213	K111_9	1089	147	299	-	-	Gene3D	G3DSA:3.40.50.2000	Glycogen Phosphorylase B;	7.5e-21		T	2024-12-18	ef4c9540363025aca8a2371a51c1da21
214	K111_9	1089	833	1084	IPR038578	GT29-like superfamiliy	Gene3D	G3DSA:3.90.1480.20	Glycosyl transferase family 29	2.4e-09	-	T	2024-12-18	ef4c9540363025aca8a2371a51c1da21
215	K111_9	1089	7	284	-	-	SUPERFAMILY	SSF53756	UDP-Glycosyltransferase/glycogen phosphorylase	6.28e-26		T	2024-12-18	ef4c9540363025aca8a2371a51c1da21
216	K111_9	1089	95	115	-	-	Coils	Coil	Coil	-		T	2024-12-18	ef4c9540363025aca8a2371a51c1da21
217	K112_11	1157	450	648	IPR036412	HAD-like superfamily	SUPERFAMILY	SSF56784	HAD-like	3.99e-09	-	T	2024-12-18	5edb6d7eb972536a75515d8f5cb0b078
218	K112_11	1157	1087	1107	-	-	Coils	Coil	Coil	-		T	2024-12-18	5edb6d7eb972536a75515d8f5cb0b078
219	K112_11	1157	204	328	IPR007833	Capsule polysaccharide biosynthesis	Pfam	PF05159	Capsule polysaccharide biosynthesis protein	0.00014	GO:0000271|GO:0015774	T	2024-12-18	5edb6d7eb972536a75515d8f5cb0b078
220	K112_11	1157	449	647	IPR023214	HAD superfamily	Gene3D	G3DSA:3.40.50.1000	-	1.9e-14	-	T	2024-12-18	5edb6d7eb972536a75515d8f5cb0b078
221	K112_11	1157	504	637	IPR006439	HAD hydrolase, subfamily IA	NCBIfam	TIGR01549	HAD-IA family hydrolase	6.9e-07	-	T	2024-12-18	5edb6d7eb972536a75515d8f5cb0b078
222	K112_11	1157	460	539	-	-	Gene3D	G3DSA:1.10.150.400	-	1.9e-14		T	2024-12-18	5edb6d7eb972536a75515d8f5cb0b078
223	K112_7	525	168	431	IPR011009	Protein kinase-like domain superfamily	SUPERFAMILY	SSF56112	Protein kinase-like (PK-like)	2.82e-09	-	T	2024-12-18	e899333f3c35d0f31becc720e96b722f
224	K158_6	804	526	765	IPR029044	Nucleotide-diphospho-sugar transferases	Gene3D	G3DSA:3.90.550.10	Spore Coat Polysaccharide Biosynthesis Protein SpsA; Chain A	2.2e-45	-	T	2024-12-18	448191d6a90a88a3750eeadfcc5447de
225	K158_6	804	207	512	IPR029044	Nucleotide-diphospho-sugar transferases	Gene3D	G3DSA:3.90.550.10	Spore Coat Polysaccharide Biosynthesis Protein SpsA; Chain A	1.3e-64	-	T	2024-12-18	448191d6a90a88a3750eeadfcc5447de
226	K112_8	122	1	121	IPR023214	HAD superfamily	Gene3D	G3DSA:3.40.50.1000	-	1.1e-37	-	T	2024-12-18	3b7bf052efe6936fe3f791ea01076f89
227	K112_8	122	1	118	IPR010039	Capsule biosynthesis phosphatase	NCBIfam	TIGR01689	capsule biosynthesis phosphatase	5.1e-59	-	T	2024-12-18	3b7bf052efe6936fe3f791ea01076f89
228	K112_8	122	1	105	IPR036412	HAD-like superfamily	SUPERFAMILY	SSF56784	HAD-like	8.03e-18	-	T	2024-12-18	3b7bf052efe6936fe3f791ea01076f89
229	K158_6	804	526	787	IPR029044	Nucleotide-diphospho-sugar transferases	SUPERFAMILY	SSF53448	Nucleotide-diphospho-sugar transferases	6.84e-47	-	T	2024-12-18	448191d6a90a88a3750eeadfcc5447de
230	K112_9	238	2	230	-	-	CDD	cd04183	GT2_BcE_like	1.41021e-73		T	2024-12-18	9a0ec6a5dd08133a28892c0a78c3bba0
231	K112_9	238	1	237	IPR016873	Capsular polysaccharide biosynthesis protein, BcbE, predicted	PIRSF	PIRSF028162	BcbE	6.4e-79	-	T	2024-12-18	9a0ec6a5dd08133a28892c0a78c3bba0
232	K158_6	804	273	483	IPR029044	Nucleotide-diphospho-sugar transferases	SUPERFAMILY	SSF53448	Nucleotide-diphospho-sugar transferases	3.54e-47	-	T	2024-12-18	448191d6a90a88a3750eeadfcc5447de
233	K113_10	450	23	42	-	-	MobiDBLite	mobidb-lite	consensus disorder prediction	-		T	2024-12-18	470a0c9fe501a329d1c77a772d4f9e1a
234	K113_10	450	194	365	IPR007554	CDP-glycerol glycerophosphotransferase	Pfam	PF04464	CDP-Glycerol:Poly(glycerophosphate) glycerophosphotransferase	5.3e-05	GO:0016020|GO:0047355	T	2024-12-18	470a0c9fe501a329d1c77a772d4f9e1a
235	K113_10	450	237	416	IPR043148	CDP-glycerol glycerophosphotransferase, C-terminal domain	Gene3D	G3DSA:3.40.50.12580	-	1.1e-13	-	T	2024-12-18	470a0c9fe501a329d1c77a772d4f9e1a
236	K113_7	319	94	289	-	-	SUPERFAMILY	SSF63825	YWTD domain	1.88e-05		T	2024-12-18	3ed54161f99923ee51f6f5abd4a2f11b
237	K113_9	457	305	316	IPR002347	Short-chain dehydrogenase/reductase SDR	PRINTS	PR00080	Short-chain dehydrogenase/reductase (SDR) superfamily signature	1.3e-09	-	T	2024-12-18	65dab9c7d1cec260af3eeb81a418b1f1
238	K113_9	457	357	365	IPR002347	Short-chain dehydrogenase/reductase SDR	PRINTS	PR00080	Short-chain dehydrogenase/reductase (SDR) superfamily signature	1.3e-09	-	T	2024-12-18	65dab9c7d1cec260af3eeb81a418b1f1
239	K113_9	457	377	396	IPR002347	Short-chain dehydrogenase/reductase SDR	PRINTS	PR00080	Short-chain dehydrogenase/reductase (SDR) superfamily signature	1.3e-09	-	T	2024-12-18	65dab9c7d1cec260af3eeb81a418b1f1
240	K113_9	457	1	233	-	-	FunFam	G3DSA:3.90.550.10:FF:000003	2-C-methyl-D-erythritol 4-phosphate cytidylyltransferase	6.3e-54		T	2024-12-18	65dab9c7d1cec260af3eeb81a418b1f1
241	K113_9	457	241	452	-	-	Gene3D	G3DSA:3.40.50.720	-	6.4e-39		T	2024-12-18	65dab9c7d1cec260af3eeb81a418b1f1
242	K113_9	457	1	457	IPR012115	Bifunctional ribulose 5-phosphate reductase/CDP-ribitol pyrophosphorylase	PIRSF	PIRSF036586	CDP-ribitol_syn	1.8e-163	-	T	2024-12-18	65dab9c7d1cec260af3eeb81a418b1f1
243	K113_9	457	249	417	IPR002347	Short-chain dehydrogenase/reductase SDR	Pfam	PF00106	short chain dehydrogenase	4e-28	-	T	2024-12-18	65dab9c7d1cec260af3eeb81a418b1f1
244	K159_6	804	195	514	IPR029044	Nucleotide-diphospho-sugar transferases	Gene3D	G3DSA:3.90.550.10	Spore Coat Polysaccharide Biosynthesis Protein SpsA; Chain A	5.9e-67	-	T	2024-12-18	af6ae90a6854c7f23180bd69edce1682
245	K159_6	804	524	785	IPR029044	Nucleotide-diphospho-sugar transferases	SUPERFAMILY	SSF53448	Nucleotide-diphospho-sugar transferases	1.13e-47	-	T	2024-12-18	af6ae90a6854c7f23180bd69edce1682
246	K113_9	457	251	434	-	-	CDD	cd05233	SDR_c	2.27548e-34		T	2024-12-18	65dab9c7d1cec260af3eeb81a418b1f1
247	K113_9	457	2	233	-	-	PANTHER	PTHR32125	2-C-METHYL-D-ERYTHRITOL 4-PHOSPHATE CYTIDYLYLTRANSFERASE, CHLOROPLASTIC	1.4e-62		T	2024-12-18	65dab9c7d1cec260af3eeb81a418b1f1
248	K113_9	457	364	392	IPR020904	Short-chain dehydrogenase/reductase, conserved site	ProSitePatterns	PS00061	Short-chain dehydrogenases/reductases family signature.	-	GO:0016491	T	2024-12-18	65dab9c7d1cec260af3eeb81a418b1f1
249	K113_9	457	4	230	IPR034683	Cytidylyltransferase IspD/TarI	Pfam	PF01128	2-C-methyl-D-erythritol 4-phosphate cytidylyltransferase	5.6e-43	GO:0070567	T	2024-12-18	65dab9c7d1cec260af3eeb81a418b1f1
250	K113_9	457	377	396	IPR002347	Short-chain dehydrogenase/reductase SDR	PRINTS	PR00081	Glucose/ribitol dehydrogenase family signature	1.2e-18	-	T	2024-12-18	65dab9c7d1cec260af3eeb81a418b1f1
251	K113_9	457	398	415	IPR002347	Short-chain dehydrogenase/reductase SDR	PRINTS	PR00081	Glucose/ribitol dehydrogenase family signature	1.2e-18	-	T	2024-12-18	65dab9c7d1cec260af3eeb81a418b1f1
252	K113_9	457	305	316	IPR002347	Short-chain dehydrogenase/reductase SDR	PRINTS	PR00081	Glucose/ribitol dehydrogenase family signature	1.2e-18	-	T	2024-12-18	65dab9c7d1cec260af3eeb81a418b1f1
253	K113_9	457	250	267	IPR002347	Short-chain dehydrogenase/reductase SDR	PRINTS	PR00081	Glucose/ribitol dehydrogenase family signature	1.2e-18	-	T	2024-12-18	65dab9c7d1cec260af3eeb81a418b1f1
254	K113_9	457	351	367	IPR002347	Short-chain dehydrogenase/reductase SDR	PRINTS	PR00081	Glucose/ribitol dehydrogenase family signature	1.2e-18	-	T	2024-12-18	65dab9c7d1cec260af3eeb81a418b1f1
255	K113_9	457	246	445	IPR036291	NAD(P)-binding domain superfamily	SUPERFAMILY	SSF51735	NAD(P)-binding Rossmann-fold domains	2.67e-42	-	T	2024-12-18	65dab9c7d1cec260af3eeb81a418b1f1
256	K113_9	457	3	225	IPR034683	Cytidylyltransferase IspD/TarI	CDD	cd02516	CDP-ME_synthetase	7.31583e-80	GO:0070567	T	2024-12-18	65dab9c7d1cec260af3eeb81a418b1f1
257	K114_10	306	19	240	-	-	PANTHER	PTHR21461	UNCHARACTERIZED	1.5e-19		T	2024-12-18	4606626668c96b51a6dd4fba2627469a
258	K121_8	302	9	223	-	-	PANTHER	PTHR21461	UNCHARACTERIZED	2.5e-21		T	2024-12-18	4606626668c96b51a6dd4fba2627469a
259	K121_8	302	31	160	-	-	CDD	cd00761	Glyco_tranf_GTA_type	0.00294315	-	T	2024-12-18	4606626668c96b51a6dd4fba2627469a
260	K159_6	804	273	486	IPR029044	Nucleotide-diphospho-sugar transferases	SUPERFAMILY	SSF53448	Nucleotide-diphospho-sugar transferases	7.69e-49	-	T	2024-12-18	af6ae90a6854c7f23180bd69edce1682
261	K159_6	804	526	766	IPR029044	Nucleotide-diphospho-sugar transferases	Gene3D	G3DSA:3.90.550.10	Spore Coat Polysaccharide Biosynthesis Protein SpsA; Chain A	9.8e-47	-	T	2024-12-18	af6ae90a6854c7f23180bd69edce1682
262	K129_12	669	390	607	-	-	CDD	cd04186	GT_2_like_c	4.49313e-42		T	2024-12-18	b7101b591f8dc9761e71d26f0d99f5be
263	K133_11	669	390	607	-	-	CDD	cd04186	GT_2_like_c	2.37082e-40		T	2024-12-18	b7101b591f8dc9761e71d26f0d99f5be
264	K134_10	669	390	607	-	-	CDD	cd04186	GT_2_like_c	2.37082e-40	-	T	2024-12-18	b7101b591f8dc9761e71d26f0d99f5be
265	K163_6	804	195	514	IPR029044	Nucleotide-diphospho-sugar transferases	Gene3D	G3DSA:3.90.550.10	Spore Coat Polysaccharide Biosynthesis Protein SpsA; Chain A	5.9e-67	-	T	2024-12-18	af6ae90a6854c7f23180bd69edce1682
266	K163_6	804	524	785	IPR029044	Nucleotide-diphospho-sugar transferases	SUPERFAMILY	SSF53448	Nucleotide-diphospho-sugar transferases	1.13e-47	-	T	2024-12-18	af6ae90a6854c7f23180bd69edce1682
267	K121_10	341	172	329	-	-	Gene3D	G3DSA:3.40.50.2000	Glycogen Phosphorylase B;	2.2e-09		T	2024-12-18	145fc75fee878fab5a7c57887b334bef
268	K129_13	341	172	329	-	-	Gene3D	G3DSA:3.40.50.2000	Glycogen Phosphorylase B;	4.7e-11		T	2024-12-18	145fc75fee878fab5a7c57887b334bef
269	K114_5	857	36	211	IPR029063	S-adenosyl-L-methionine-dependent methyltransferase superfamily	SUPERFAMILY	SSF53335	S-adenosyl-L-methionine-dependent methyltransferases	2.26e-18	-	T	2024-12-18	e0b3342178babdb7595ec6a46dbcb16c
270	K114_5	857	714	748	-	-	Coils	Coil	Coil	-		T	2024-12-18	e0b3342178babdb7595ec6a46dbcb16c
271	K114_5	857	486	506	-	-	Coils	Coil	Coil	-		T	2024-12-18	e0b3342178babdb7595ec6a46dbcb16c
272	K114_5	857	258	278	-	-	Coils	Coil	Coil	-		T	2024-12-18	e0b3342178babdb7595ec6a46dbcb16c
273	K114_5	857	48	207	IPR029063	S-adenosyl-L-methionine-dependent methyltransferase superfamily	Gene3D	G3DSA:3.40.50.150	Vaccinia Virus protein VP39	1.7e-14	-	T	2024-12-18	e0b3342178babdb7595ec6a46dbcb16c
274	K114_5	857	658	709	-	-	Coils	Coil	Coil	-		T	2024-12-18	e0b3342178babdb7595ec6a46dbcb16c
275	K114_5	857	574	622	-	-	Coils	Coil	Coil	-		T	2024-12-18	e0b3342178babdb7595ec6a46dbcb16c
276	K114_5	857	444	478	-	-	Coils	Coil	Coil	-		T	2024-12-18	e0b3342178babdb7595ec6a46dbcb16c
277	K114_5	857	416	436	-	-	Coils	Coil	Coil	-		T	2024-12-18	e0b3342178babdb7595ec6a46dbcb16c
278	K114_5	857	301	401	-	-	Coils	Coil	Coil	-		T	2024-12-18	e0b3342178babdb7595ec6a46dbcb16c
279	K114_5	857	42	210	-	-	PANTHER	PTHR40048	RHAMNOSYL O-METHYLTRANSFERASE	2.9e-22		T	2024-12-18	e0b3342178babdb7595ec6a46dbcb16c
280	K114_5	857	65	181	-	-	Pfam	PF13578	Methyltransferase domain	5.2e-22		T	2024-12-18	e0b3342178babdb7595ec6a46dbcb16c
281	K114_5	857	514	541	-	-	Coils	Coil	Coil	-		T	2024-12-18	e0b3342178babdb7595ec6a46dbcb16c
282	K114_6	721	112	465	-	-	Gene3D	G3DSA:3.20.20.80	Glycosidases	1.3e-84		T	2024-12-18	85a4654e21edef921bc90a2e2aed913f
283	K144_7	721	112	465	-	-	Gene3D	G3DSA:3.20.20.80	Glycosidases	7.4e-85		T	2024-12-18	eee73ba2e3c8882171fb77a70dc73c8b
284	K114_6	721	117	461	IPR032719	Glycosyltransferase WbsX	CDD	cd11579	Glyco_tran_WbsX	0	-	T	2024-12-18	85a4654e21edef921bc90a2e2aed913f
285	K144_7	721	117	461	IPR032719	Glycosyltransferase WbsX	CDD	cd11579	Glyco_tran_WbsX	0	-	T	2024-12-18	eee73ba2e3c8882171fb77a70dc73c8b
286	K144_7	721	117	569	IPR032719	Glycosyltransferase WbsX	PANTHER	PTHR41244	RHAMNAN SYNTHESIS F	6.4e-132	-	T	2024-12-18	eee73ba2e3c8882171fb77a70dc73c8b
287	K114_7	413	10	125	-	-	CDD	cd00761	Glyco_tranf_GTA_type	0.000119534		T	2024-12-18	aa774d4ed46312af4e65c42831b51574
288	K114_7	413	9	100	-	-	Pfam	PF13704	Glycosyl transferase family 2	5e-17		T	2024-12-18	aa774d4ed46312af4e65c42831b51574
289	K163_6	804	273	486	IPR029044	Nucleotide-diphospho-sugar transferases	SUPERFAMILY	SSF53448	Nucleotide-diphospho-sugar transferases	7.69e-49	-	T	2024-12-18	af6ae90a6854c7f23180bd69edce1682
290	K114_7	413	8	255	-	-	PANTHER	PTHR21461	UNCHARACTERIZED	6e-23		T	2024-12-18	aa774d4ed46312af4e65c42831b51574
291	K163_6	804	526	766	IPR029044	Nucleotide-diphospho-sugar transferases	Gene3D	G3DSA:3.90.550.10	Spore Coat Polysaccharide Biosynthesis Protein SpsA; Chain A	9.8e-47	-	T	2024-12-18	af6ae90a6854c7f23180bd69edce1682
292	K114_8	388	288	388	-	-	Gene3D	G3DSA:3.40.50.720	-	1.1e-41		T	2024-12-18	8a7e7600fa2004ff581000ec806027f8
293	K114_8	388	1	197	-	-	Gene3D	G3DSA:3.40.50.720	-	9.6e-64		T	2024-12-18	8a7e7600fa2004ff581000ec806027f8
294	K115_8	431	44	420	IPR017476	UDP-glucose/GDP-mannose dehydrogenase	NCBIfam	TIGR03026	nucleotide sugar dehydrogenase	8.7e-104	GO:0016616	T	2024-12-18	8a7e7600fa2004ff581000ec806027f8
295	K114_8	388	1	386	-	-	PANTHER	PTHR43750	UDP-GLUCOSE 6-DEHYDROGENASE TUAD	1e-111		T	2024-12-18	8a7e7600fa2004ff581000ec806027f8
296	K114_8	388	192	281	IPR014026	UDP-glucose/GDP-mannose dehydrogenase, dimerisation	Pfam	PF00984	UDP-glucose/GDP-mannose dehydrogenase family, central domain	1.2e-26	GO:0016616|GO:0051287	T	2024-12-18	8a7e7600fa2004ff581000ec806027f8
297	K114_8	388	1	194	IPR036291	NAD(P)-binding domain superfamily	SUPERFAMILY	SSF51735	NAD(P)-binding Rossmann-fold domains	2.72e-49	-	T	2024-12-18	8a7e7600fa2004ff581000ec806027f8
298	K115_8	431	43	431	IPR017476	UDP-glucose/GDP-mannose dehydrogenase	PIRSF	PIRSF000124	UDPglc_GDPman_dh	1.7e-131	GO:0016616	T	2024-12-18	8a7e7600fa2004ff581000ec806027f8
299	K114_8	388	300	387	IPR014027	UDP-glucose/GDP-mannose dehydrogenase, C-terminal	SMART	SM00984	UDPG_MGDP_dh_C_a_2_a	1.4e-10	GO:0016616|GO:0051287	T	2024-12-18	8a7e7600fa2004ff581000ec806027f8
300	K114_8	388	1	197	-	-	FunFam	G3DSA:3.40.50.720:FF:000400	UDP-glucose 6-dehydrogenase	2.3e-100		T	2024-12-18	8a7e7600fa2004ff581000ec806027f8
301	K114_8	388	198	287	IPR013328	6-phosphogluconate dehydrogenase, domain 2	Gene3D	G3DSA:1.10.1040.10	-	1.7e-34	GO:0016491	T	2024-12-18	8a7e7600fa2004ff581000ec806027f8
302	K114_8	388	191	287	IPR008927	6-phosphogluconate dehydrogenase-like, C-terminal domain superfamily	SUPERFAMILY	SSF48179	6-phosphogluconate dehydrogenase C-terminal domain-like	1.7e-30	-	T	2024-12-18	8a7e7600fa2004ff581000ec806027f8
303	K114_8	388	338	388	IPR028357	UDP-glucose 6-dehydrogenase, bacterial type	PIRSF	PIRSF500134	UDPglc_DH_bac	0.67	GO:0000271|GO:0003979	T	2024-12-18	8a7e7600fa2004ff581000ec806027f8
304	K114_8	388	1	352	IPR028357	UDP-glucose 6-dehydrogenase, bacterial type	PIRSF	PIRSF500134	UDPglc_DH_bac	5.8e-120	GO:0000271|GO:0003979	T	2024-12-18	8a7e7600fa2004ff581000ec806027f8
305	K114_8	388	283	387	IPR036220	UDP-glucose/GDP-mannose dehydrogenase, C-terminal domain superfamily	SUPERFAMILY	SSF52413	UDP-glucose/GDP-mannose dehydrogenase C-terminal domain	6.93e-26	-	T	2024-12-18	8a7e7600fa2004ff581000ec806027f8
306	K114_8	388	1	170	IPR001732	UDP-glucose/GDP-mannose dehydrogenase, N-terminal	Pfam	PF03721	UDP-glucose/GDP-mannose dehydrogenase family, NAD binding domain	9.8e-32	GO:0016616|GO:0051287	T	2024-12-18	8a7e7600fa2004ff581000ec806027f8
307	K115_10	589	448	468	-	-	Coils	Coil	Coil	-		T	2024-12-18	2e4b50fe627cf52fa284bc18059fb240
308	K115_10	589	371	398	-	-	Coils	Coil	Coil	-		T	2024-12-18	2e4b50fe627cf52fa284bc18059fb240
309	K115_10	589	77	202	IPR027417	P-loop containing nucleoside triphosphate hydrolase	SUPERFAMILY	SSF52540	P-loop containing nucleoside triphosphate hydrolases	5.9e-07	-	T	2024-12-18	2e4b50fe627cf52fa284bc18059fb240
310	K115_10	589	406	440	-	-	Coils	Coil	Coil	-		T	2024-12-18	2e4b50fe627cf52fa284bc18059fb240
311	K115_10	589	336	356	-	-	Coils	Coil	Coil	-		T	2024-12-18	2e4b50fe627cf52fa284bc18059fb240
312	K115_10	589	20	215	IPR027417	P-loop containing nucleoside triphosphate hydrolase	Gene3D	G3DSA:3.40.50.300	-	3.7e-09	-	T	2024-12-18	2e4b50fe627cf52fa284bc18059fb240
313	K115_11	341	1	338	IPR036291	NAD(P)-binding domain superfamily	SUPERFAMILY	SSF51735	NAD(P)-binding Rossmann-fold domains	3.03e-90	-	T	2024-12-18	ff9c6f22f9a06bb8fceb12909f97a13c
314	K115_11	341	189	331	-	-	Gene3D	G3DSA:3.90.25.10	-	1.3e-128		T	2024-12-18	ff9c6f22f9a06bb8fceb12909f97a13c
315	K115_11	341	2	331	IPR005886	UDP-glucose 4-epimerase	CDD	cd05247	UDP_G4E_1_SDR_e	6.45718e-170	GO:0003978|GO:0006012	T	2024-12-18	ff9c6f22f9a06bb8fceb12909f97a13c
316	K115_11	341	4	326	IPR016040	NAD(P)-binding domain	Pfam	PF16363	GDP-mannose 4,6 dehydratase	2.9e-56	-	T	2024-12-18	ff9c6f22f9a06bb8fceb12909f97a13c
317	K115_11	341	3	271	-	-	Gene3D	G3DSA:3.40.50.720	-	1.3e-128		T	2024-12-18	ff9c6f22f9a06bb8fceb12909f97a13c
318	K115_11	341	2	337	IPR005886	UDP-glucose 4-epimerase	NCBIfam	TIGR01179	UDP-glucose 4-epimerase GalE	5e-126	GO:0003978|GO:0006012	T	2024-12-18	ff9c6f22f9a06bb8fceb12909f97a13c
319	K115_11	341	2	339	-	-	PANTHER	PTHR43725	UDP-GLUCOSE 4-EPIMERASE	2e-121		T	2024-12-18	ff9c6f22f9a06bb8fceb12909f97a13c
320	K115_7	446	167	296	-	-	PANTHER	PTHR43685	GLYCOSYLTRANSFERASE	5.7e-26		T	2024-12-18	383887cd76d9b996b157c6e35cdc3af0
321	K124_8	442	422	442	-	-	Coils	Coil	Coil	-		T	2024-12-18	6233356cf855fa25d22a77ea300f3f0f
322	K3_6	804	208	513	IPR029044	Nucleotide-diphospho-sugar transferases	Gene3D	G3DSA:3.90.550.10	Spore Coat Polysaccharide Biosynthesis Protein SpsA; Chain A	1.8e-64	-	T	2024-12-18	04d0a8eea426fd038a1e5c41b574bfd2
323	K3_6	804	273	483	IPR029044	Nucleotide-diphospho-sugar transferases	SUPERFAMILY	SSF53448	Nucleotide-diphospho-sugar transferases	7.15e-47	-	T	2024-12-18	04d0a8eea426fd038a1e5c41b574bfd2
324	K124_8	442	113	305	-	-	PANTHER	PTHR22916	GLYCOSYLTRANSFERASE	1.1e-28		T	2024-12-18	6233356cf855fa25d22a77ea300f3f0f
325	K115_8	431	240	329	IPR013328	6-phosphogluconate dehydrogenase, domain 2	Gene3D	G3DSA:1.10.1040.10	-	4.4e-34	GO:0016491	T	2024-12-18	13fbda509338c97244edafb441071897
326	K115_8	431	44	236	IPR036291	NAD(P)-binding domain superfamily	SUPERFAMILY	SSF51735	NAD(P)-binding Rossmann-fold domains	5.01e-47	-	T	2024-12-18	13fbda509338c97244edafb441071897
327	K115_8	431	43	239	-	-	Gene3D	G3DSA:3.40.50.720	-	9.3e-60		T	2024-12-18	13fbda509338c97244edafb441071897
328	K115_8	431	330	431	-	-	Gene3D	G3DSA:3.40.50.720	-	2.7e-42		T	2024-12-18	13fbda509338c97244edafb441071897
329	K115_8	431	44	212	IPR001732	UDP-glucose/GDP-mannose dehydrogenase, N-terminal	Pfam	PF03721	UDP-glucose/GDP-mannose dehydrogenase family, NAD binding domain	3.8e-31	GO:0016616|GO:0051287	T	2024-12-18	13fbda509338c97244edafb441071897
330	K115_8	431	44	428	-	-	PANTHER	PTHR43750	UDP-GLUCOSE 6-DEHYDROGENASE TUAD	4.8e-110		T	2024-12-18	13fbda509338c97244edafb441071897
331	K115_8	431	43	385	IPR028357	UDP-glucose 6-dehydrogenase, bacterial type	PIRSF	PIRSF500134	UDPglc_DH_bac	1.6e-116	GO:0000271|GO:0003979	T	2024-12-18	13fbda509338c97244edafb441071897
332	K115_8	431	380	431	IPR028357	UDP-glucose 6-dehydrogenase, bacterial type	PIRSF	PIRSF500134	UDPglc_DH_bac	0.11	GO:0000271|GO:0003979	T	2024-12-18	13fbda509338c97244edafb441071897
333	K129_9	388	1	378	IPR017476	UDP-glucose/GDP-mannose dehydrogenase	NCBIfam	TIGR03026	nucleotide sugar dehydrogenase	6.2e-101	GO:0016616	T	2024-12-18	13fbda509338c97244edafb441071897
334	K129_9	388	1	388	IPR017476	UDP-glucose/GDP-mannose dehydrogenase	PIRSF	PIRSF000124	UDPglc_GDPman_dh	9e-136	GO:0016616	T	2024-12-18	13fbda509338c97244edafb441071897
335	K115_8	431	234	323	IPR014026	UDP-glucose/GDP-mannose dehydrogenase, dimerisation	Pfam	PF00984	UDP-glucose/GDP-mannose dehydrogenase family, central domain	3.7e-27	GO:0016616|GO:0051287	T	2024-12-18	13fbda509338c97244edafb441071897
336	K115_8	431	325	428	IPR036220	UDP-glucose/GDP-mannose dehydrogenase, C-terminal domain superfamily	SUPERFAMILY	SSF52413	UDP-glucose/GDP-mannose dehydrogenase C-terminal domain	3.53e-26	-	T	2024-12-18	13fbda509338c97244edafb441071897
337	K115_8	431	233	329	IPR008927	6-phosphogluconate dehydrogenase-like, C-terminal domain superfamily	SUPERFAMILY	SSF48179	6-phosphogluconate dehydrogenase C-terminal domain-like	2.89e-31	-	T	2024-12-18	13fbda509338c97244edafb441071897
338	K115_8	431	342	429	IPR014027	UDP-glucose/GDP-mannose dehydrogenase, C-terminal	SMART	SM00984	UDPG_MGDP_dh_C_a_2_a	4.5e-09	GO:0016616|GO:0051287	T	2024-12-18	13fbda509338c97244edafb441071897
339	K115_9	689	426	622	-	-	PANTHER	PTHR43685	GLYCOSYLTRANSFERASE	7.2e-65		T	2024-12-18	a829310fb2d93e5cb339409c8ee0c366
340	K115_9	689	436	585	-	-	CDD	cd00761	Glyco_tranf_GTA_type	5.7683e-33		T	2024-12-18	a829310fb2d93e5cb339409c8ee0c366
341	K115_9	689	325	381	IPR027791	Galactosyltransferase, C-terminal	Pfam	PF02709	N-terminal domain of galactosyltransferase	1.7e-08	-	T	2024-12-18	a829310fb2d93e5cb339409c8ee0c366
342	K3_6	804	526	787	IPR029044	Nucleotide-diphospho-sugar transferases	SUPERFAMILY	SSF53448	Nucleotide-diphospho-sugar transferases	1.13e-46	-	T	2024-12-18	04d0a8eea426fd038a1e5c41b574bfd2
343	K3_6	804	526	765	IPR029044	Nucleotide-diphospho-sugar transferases	Gene3D	G3DSA:3.90.550.10	Spore Coat Polysaccharide Biosynthesis Protein SpsA; Chain A	1.3e-44	-	T	2024-12-18	04d0a8eea426fd038a1e5c41b574bfd2
344	K98_6	804	526	787	IPR029044	Nucleotide-diphospho-sugar transferases	SUPERFAMILY	SSF53448	Nucleotide-diphospho-sugar transferases	4.13e-47	-	T	2024-12-18	bed4af0c7eca5f8cf1f5dcff1b159ad2
345	K98_6	804	526	766	IPR029044	Nucleotide-diphospho-sugar transferases	Gene3D	G3DSA:3.90.550.10	Spore Coat Polysaccharide Biosynthesis Protein SpsA; Chain A	2.1e-45	-	T	2024-12-18	bed4af0c7eca5f8cf1f5dcff1b159ad2
346	K115_9	689	153	304	IPR001173	Glycosyltransferase 2-like	Pfam	PF00535	Glycosyl transferase family 2	2.1e-24	-	T	2024-12-18	a829310fb2d93e5cb339409c8ee0c366
347	K115_9	689	435	585	IPR001173	Glycosyltransferase 2-like	Pfam	PF00535	Glycosyl transferase family 2	1.1e-30	-	T	2024-12-18	a829310fb2d93e5cb339409c8ee0c366
348	K130_7	530	399	514	IPR011004	Trimeric LpxA-like superfamily	SUPERFAMILY	SSF51161	Trimeric LpxA-like enzymes	8.87e-19	-	T	2024-12-18	ccae3680089cb1c75114016e7ce5b822
349	K116_7	262	116	231	-	-	CDD	cd04647	LbH_MAT_like	2.12661e-22		T	2024-12-18	41b546c545e78ca73cb140e6611e89dd
350	K116_7	262	22	238	-	-	Gene3D	G3DSA:2.160.10.10	Hexapeptide repeat proteins	2.2e-36		T	2024-12-18	41b546c545e78ca73cb140e6611e89dd
351	K116_7	262	114	232	-	-	PANTHER	PTHR43300	ACETYLTRANSFERASE	7.3e-14		T	2024-12-18	41b546c545e78ca73cb140e6611e89dd
352	K116_8	1249	1242	1249	-	-	Coils	Coil	Coil	-		T	2024-12-18	ca5de1247558d389f2c0433b34c83169
353	K116_8	1249	611	806	IPR043148	CDP-glycerol glycerophosphotransferase, C-terminal domain	Gene3D	G3DSA:3.40.50.12580	-	2.5e-39	-	T	2024-12-18	ca5de1247558d389f2c0433b34c83169
354	K116_8	1249	351	818	-	-	PANTHER	PTHR37316	TEICHOIC ACID GLYCEROL-PHOSPHATE PRIMASE	4.1e-11		T	2024-12-18	ca5de1247558d389f2c0433b34c83169
355	K116_8	1249	455	817	IPR007554	CDP-glycerol glycerophosphotransferase	Pfam	PF04464	CDP-Glycerol:Poly(glycerophosphate) glycerophosphotransferase	8e-44	GO:0016020|GO:0047355	T	2024-12-18	ca5de1247558d389f2c0433b34c83169
356	K116_8	1249	551	820	-	-	SUPERFAMILY	SSF53756	UDP-Glycosyltransferase/glycogen phosphorylase	8.79e-09		T	2024-12-18	ca5de1247558d389f2c0433b34c83169
357	K98_6	804	273	483	IPR029044	Nucleotide-diphospho-sugar transferases	SUPERFAMILY	SSF53448	Nucleotide-diphospho-sugar transferases	4.1e-47	-	T	2024-12-18	bed4af0c7eca5f8cf1f5dcff1b159ad2
358	K116_9	328	4	270	IPR019290	Glycosyltransferase 2-like, prokaryotic type	Pfam	PF10111	Glycosyltransferase like family 2	1.6e-26	-	T	2024-12-18	e2caece06876294c3a723472db0f86a2
359	K98_6	804	199	513	IPR029044	Nucleotide-diphospho-sugar transferases	Gene3D	G3DSA:3.90.550.10	Spore Coat Polysaccharide Biosynthesis Protein SpsA; Chain A	1.1e-64	-	T	2024-12-18	bed4af0c7eca5f8cf1f5dcff1b159ad2
360	K117_10	131	6	125	IPR004821	Cytidyltransferase-like domain	Pfam	PF01467	Cytidylyltransferase-like	4.5e-24	GO:0003824|GO:0009058	T	2024-12-18	fb370affca3d06bf8d6ad130f91557eb
361	K117_10	131	1	125	-	-	SUPERFAMILY	SSF52374	Nucleotidylyl transferase	2.33e-32		T	2024-12-18	fb370affca3d06bf8d6ad130f91557eb
362	K117_10	131	1	130	IPR014729	Rossmann-like alpha/beta/alpha sandwich fold	Gene3D	G3DSA:3.40.50.620	HUPs	6.9e-44	-	T	2024-12-18	fb370affca3d06bf8d6ad130f91557eb
363	K117_10	131	2	129	-	-	PANTHER	PTHR43793	FAD SYNTHASE	6.7e-35		T	2024-12-18	fb370affca3d06bf8d6ad130f91557eb
364	K117_10	131	4	69	IPR004821	Cytidyltransferase-like domain	NCBIfam	TIGR00125	cytidyltransferase-like domain	4.5e-21	GO:0003824|GO:0009058	T	2024-12-18	fb370affca3d06bf8d6ad130f91557eb
365	K143_6	801	192	504	IPR029044	Nucleotide-diphospho-sugar transferases	Gene3D	G3DSA:3.90.550.10	Spore Coat Polysaccharide Biosynthesis Protein SpsA; Chain A	3.8e-62	-	T	2024-12-18	29fdf422fbbb0ff6bb8ff2d76331807e
366	K117_7	294	8	236	IPR002495	Glycosyl transferase, family 8	Pfam	PF01501	Glycosyl transferase family 8	2.4e-16	GO:0016757	T	2024-12-18	0209b23d8f66123e0f1a41a67ebbf858
367	K143_6	801	270	480	IPR029044	Nucleotide-diphospho-sugar transferases	SUPERFAMILY	SSF53448	Nucleotide-diphospho-sugar transferases	1.59e-46	-	T	2024-12-18	29fdf422fbbb0ff6bb8ff2d76331807e
368	K117_7	294	90	247	-	-	PANTHER	PTHR11183	GLYCOGENIN SUBFAMILY MEMBER	2.4e-09		T	2024-12-18	0209b23d8f66123e0f1a41a67ebbf858
369	K160_9	708	76	238	-	-	CDD	cd00761	Glyco_tranf_GTA_type	6.35734e-16		T	2024-12-18	58c85b8f2e234c425f2efcb5743543fc
370	K151_10	699	298	694	-	-	CDD	cd03801	GT4_PimA-like	4.87068e-52		T	2024-12-18	245e46f00c5cdb57679e2ae242003d6c
371	K160_9	708	342	682	-	-	CDD	cd03801	GT4_PimA-like	1.61672e-38		T	2024-12-18	58c85b8f2e234c425f2efcb5743543fc
372	K126_9	652	146	308	-	-	Gene3D	G3DSA:3.40.50.2000	Glycogen Phosphorylase B;	2.4e-19		T	2024-12-18	77387b43816c4b2c2ca9ea1ffa0e9ea9
373	K117_9	369	134	255	-	-	PANTHER	PTHR37316	TEICHOIC ACID GLYCEROL-PHOSPHATE PRIMASE	2.5e-10		T	2024-12-18	78196ae6d245f4c513de1cced3404e63
374	K117_9	369	87	335	-	-	SUPERFAMILY	SSF53756	UDP-Glycosyltransferase/glycogen phosphorylase	1.57e-13	-	T	2024-12-18	78196ae6d245f4c513de1cced3404e63
375	K122_10	369	134	255	-	-	PANTHER	PTHR37316	TEICHOIC ACID GLYCEROL-PHOSPHATE PRIMASE	1.2e-10	GO:0016020|GO:0047355	T	2024-12-18	78196ae6d245f4c513de1cced3404e63
376	K122_10	369	88	335	-	-	SUPERFAMILY	SSF53756	UDP-Glycosyltransferase/glycogen phosphorylase	1.19e-14		T	2024-12-18	78196ae6d245f4c513de1cced3404e63
377	K118_10	337	3	335	IPR005886	UDP-glucose 4-epimerase	NCBIfam	TIGR01179	UDP-glucose 4-epimerase GalE	1.7e-132	GO:0003978|GO:0006012	T	2024-12-18	59332a16c91160e64737375823d04dad
378	K118_10	337	30	50	-	-	Coils	Coil	Coil	-		T	2024-12-18	59332a16c91160e64737375823d04dad
379	K118_10	337	29	45	-	-	PRINTS	PR01713	Nucleotide sugar epimerase signature	3e-07		T	2024-12-18	59332a16c91160e64737375823d04dad
380	K118_10	337	231	246	-	-	PRINTS	PR01713	Nucleotide sugar epimerase signature	3e-07		T	2024-12-18	59332a16c91160e64737375823d04dad
381	K118_10	337	295	312	-	-	PRINTS	PR01713	Nucleotide sugar epimerase signature	3e-07		T	2024-12-18	59332a16c91160e64737375823d04dad
382	K118_10	337	256	271	-	-	PRINTS	PR01713	Nucleotide sugar epimerase signature	3e-07		T	2024-12-18	59332a16c91160e64737375823d04dad
383	K118_10	337	189	329	-	-	Gene3D	G3DSA:3.90.25.10	-	5.2e-133		T	2024-12-18	59332a16c91160e64737375823d04dad
384	K118_10	337	3	269	-	-	Gene3D	G3DSA:3.40.50.720	-	5.2e-133		T	2024-12-18	59332a16c91160e64737375823d04dad
385	K118_10	337	3	330	IPR005886	UDP-glucose 4-epimerase	CDD	cd05247	UDP_G4E_1_SDR_e	4.42563e-180	GO:0003978|GO:0006012	T	2024-12-18	59332a16c91160e64737375823d04dad
386	K118_10	337	2	336	-	-	PANTHER	PTHR43725	UDP-GLUCOSE 4-EPIMERASE	2.9e-128		T	2024-12-18	59332a16c91160e64737375823d04dad
387	K118_10	337	1	335	IPR036291	NAD(P)-binding domain superfamily	SUPERFAMILY	SSF51735	NAD(P)-binding Rossmann-fold domains	1.26e-91	-	T	2024-12-18	59332a16c91160e64737375823d04dad
388	K118_10	337	4	324	IPR016040	NAD(P)-binding domain	Pfam	PF16363	GDP-mannose 4,6 dehydratase	1.4e-59	-	T	2024-12-18	59332a16c91160e64737375823d04dad
389	K118_12	748	8	304	-	-	SUPERFAMILY	SSF53756	UDP-Glycosyltransferase/glycogen phosphorylase	6.28e-27		T	2024-12-18	62c3fdd5b15f9d180f5848aabbef482b
390	K118_12	748	151	294	IPR001296	Glycosyl transferase, family 1	Pfam	PF00534	Glycosyl transferases group 1	5.9e-16	GO:0016757	T	2024-12-18	62c3fdd5b15f9d180f5848aabbef482b
391	K118_12	748	33	310	-	-	Gene3D	G3DSA:3.40.50.2000	Glycogen Phosphorylase B;	1.3e-21		T	2024-12-18	62c3fdd5b15f9d180f5848aabbef482b
392	K118_12	748	52	293	-	-	PANTHER	PTHR45947	SULFOQUINOVOSYL TRANSFERASE SQD2	1.2e-13		T	2024-12-18	62c3fdd5b15f9d180f5848aabbef482b
393	K118_12	748	485	651	IPR007833	Capsule polysaccharide biosynthesis	Pfam	PF05159	Capsule polysaccharide biosynthesis protein	1.7e-15	GO:0000271|GO:0015774	T	2024-12-18	62c3fdd5b15f9d180f5848aabbef482b
394	K118_12	748	2	301	-	-	CDD	cd03801	GT4_PimA-like	1.48725e-18		T	2024-12-18	62c3fdd5b15f9d180f5848aabbef482b
395	K118_12	748	147	309	-	-	Gene3D	G3DSA:3.40.50.2000	Glycogen Phosphorylase B;	1.3e-21		T	2024-12-18	62c3fdd5b15f9d180f5848aabbef482b
396	K119_7	970	227	362	-	-	Pfam	PF13692	Glycosyl transferases group 1	2.3e-15		T	2024-12-18	ccd46304681ebe5ed8ed3a914b21a28c
397	K119_7	970	361	381	-	-	Coils	Coil	Coil	-		T	2024-12-18	ccd46304681ebe5ed8ed3a914b21a28c
398	K119_7	970	101	396	-	-	PANTHER	PTHR46401	GLYCOSYLTRANSFERASE WBBK-RELATED	1.3e-09		T	2024-12-18	ccd46304681ebe5ed8ed3a914b21a28c
399	K119_7	970	3	396	-	-	CDD	cd03801	GT4_PimA-like	2.81996e-20		T	2024-12-18	ccd46304681ebe5ed8ed3a914b21a28c
400	K119_7	970	3	226	-	-	Gene3D	G3DSA:3.40.50.2000	Glycogen Phosphorylase B;	1.7e-05		T	2024-12-18	ccd46304681ebe5ed8ed3a914b21a28c
401	K119_7	970	969	970	-	-	Coils	Coil	Coil	-		T	2024-12-18	ccd46304681ebe5ed8ed3a914b21a28c
402	K119_7	970	252	388	-	-	Gene3D	G3DSA:3.40.50.2000	Glycogen Phosphorylase B;	3.5e-10		T	2024-12-18	ccd46304681ebe5ed8ed3a914b21a28c
403	K119_7	970	518	766	-	-	SUPERFAMILY	SSF53756	UDP-Glycosyltransferase/glycogen phosphorylase	2.2e-05		T	2024-12-18	ccd46304681ebe5ed8ed3a914b21a28c
404	K119_7	970	653	775	IPR007833	Capsule polysaccharide biosynthesis	Pfam	PF05159	Capsule polysaccharide biosynthesis protein	3.1e-12	GO:0000271|GO:0015774	T	2024-12-18	ccd46304681ebe5ed8ed3a914b21a28c
405	K119_7	970	3	395	-	-	SUPERFAMILY	SSF53756	UDP-Glycosyltransferase/glycogen phosphorylase	7.33e-26		T	2024-12-18	ccd46304681ebe5ed8ed3a914b21a28c
406	K12_10	345	171	339	-	-	Gene3D	G3DSA:3.40.50.2000	Glycogen Phosphorylase B;	2.2e-10		T	2024-12-18	e0f8293b278aa8568264b820f4ca1aaf
407	K12_10	345	179	337	-	-	SUPERFAMILY	SSF53756	UDP-Glycosyltransferase/glycogen phosphorylase	1.73e-09		T	2024-12-18	e0f8293b278aa8568264b820f4ca1aaf
408	K12_11	1043	63	126	IPR029058	Alpha/Beta hydrolase fold	SUPERFAMILY	SSF53474	alpha/beta-Hydrolases	1.35e-05	-	T	2024-12-18	c6c9faa1222481d10df5f0fe25f4357f
409	K125_10	502	150	429	-	-	CDD	cd03809	GT4_MtfB-like	1.63989e-60	-	T	2024-12-18	b94105caa7b93987bb87db8654421ea1
410	K125_10	502	238	415	-	-	Gene3D	G3DSA:3.40.50.2000	Glycogen Phosphorylase B;	4.5e-26		T	2024-12-18	b94105caa7b93987bb87db8654421ea1
411	K125_10	502	133	433	-	-	SUPERFAMILY	SSF53756	UDP-Glycosyltransferase/glycogen phosphorylase	4.08e-39	GO:0000271|GO:0015774	T	2024-12-18	b94105caa7b93987bb87db8654421ea1
412	K12_13	344	192	307	-	-	Pfam	PF13692	Glycosyl transferases group 1	1.2e-07		T	2024-12-18	f5b11979e743ff87b26b37c559e1d548
413	K12_13	344	174	319	-	-	Gene3D	G3DSA:3.40.50.2000	Glycogen Phosphorylase B;	2.6e-10		T	2024-12-18	f5b11979e743ff87b26b37c559e1d548
414	K12_13	344	39	334	-	-	SUPERFAMILY	SSF53756	UDP-Glycosyltransferase/glycogen phosphorylase	2.51e-13		T	2024-12-18	f5b11979e743ff87b26b37c559e1d548
415	K120_7	204	7	204	-	-	Gene3D	G3DSA:2.160.10.10	Hexapeptide repeat proteins	9e-34		T	2024-12-18	b2bba10238d11aa3d9a68c4f43c44cfa
416	K95_7	530	399	514	IPR011004	Trimeric LpxA-like superfamily	SUPERFAMILY	SSF51161	Trimeric LpxA-like enzymes	9.7e-18	-	T	2024-12-18	d03a0e352467ea0ea319003d6baecee0
417	K120_7	204	39	190	-	-	PANTHER	PTHR23416	SIALIC ACID SYNTHASE-RELATED	1.5e-12		T	2024-12-18	b2bba10238d11aa3d9a68c4f43c44cfa
418	K120_7	204	146	180	IPR001451	Hexapeptide repeat	Pfam	PF00132	Bacterial transferase hexapeptide (six repeats)	1.2e-06	-	T	2024-12-18	b2bba10238d11aa3d9a68c4f43c44cfa
419	K120_8	1118	409	492	-	-	Gene3D	G3DSA:1.10.150.400	-	1.2e-17		T	2024-12-18	d4ce02a0ea1c925f66f0b2139238f99a
420	K120_8	1118	397	598	IPR023214	HAD superfamily	Gene3D	G3DSA:3.40.50.1000	-	1.2e-17	-	T	2024-12-18	d4ce02a0ea1c925f66f0b2139238f99a
421	K120_8	1118	397	602	IPR036412	HAD-like superfamily	SUPERFAMILY	SSF56784	HAD-like	6.31e-12	-	T	2024-12-18	d4ce02a0ea1c925f66f0b2139238f99a
422	K133_12	340	172	328	-	-	Gene3D	G3DSA:3.40.50.2000	Glycogen Phosphorylase B;	9.5e-09		T	2024-12-18	bbaad7f977284dae31f3479fdf878494
423	K134_11	340	172	328	-	-	Gene3D	G3DSA:3.40.50.2000	Glycogen Phosphorylase B;	9.5e-09		T	2024-12-18	bbaad7f977284dae31f3479fdf878494
424	K121_5	912	564	623	-	-	Coils	Coil	Coil	-		T	2024-12-18	7b0b76a38691a0defde6ba1acfbd2fa9
425	K121_5	912	5	209	IPR029063	S-adenosyl-L-methionine-dependent methyltransferase superfamily	Gene3D	G3DSA:3.40.50.150	Vaccinia Virus protein VP39	5.8e-17	-	T	2024-12-18	7b0b76a38691a0defde6ba1acfbd2fa9
426	K121_5	912	346	380	-	-	Coils	Coil	Coil	-		T	2024-12-18	7b0b76a38691a0defde6ba1acfbd2fa9
427	K121_5	912	388	408	-	-	Coils	Coil	Coil	-		T	2024-12-18	7b0b76a38691a0defde6ba1acfbd2fa9
428	K121_5	912	759	793	-	-	Coils	Coil	Coil	-		T	2024-12-18	7b0b76a38691a0defde6ba1acfbd2fa9
429	K121_5	912	301	321	-	-	Coils	Coil	Coil	-		T	2024-12-18	7b0b76a38691a0defde6ba1acfbd2fa9
430	K121_5	912	706	733	-	-	Coils	Coil	Coil	-		T	2024-12-18	7b0b76a38691a0defde6ba1acfbd2fa9
431	K121_5	912	40	215	-	-	PANTHER	PTHR40048	RHAMNOSYL O-METHYLTRANSFERASE	1.4e-23		T	2024-12-18	7b0b76a38691a0defde6ba1acfbd2fa9
432	K121_5	912	65	181	-	-	Pfam	PF13578	Methyltransferase domain	3.4e-23		T	2024-12-18	7b0b76a38691a0defde6ba1acfbd2fa9
433	K121_5	912	437	457	-	-	Coils	Coil	Coil	-		T	2024-12-18	7b0b76a38691a0defde6ba1acfbd2fa9
434	K121_5	912	22	212	IPR029063	S-adenosyl-L-methionine-dependent methyltransferase superfamily	SUPERFAMILY	SSF53335	S-adenosyl-L-methionine-dependent methyltransferases	1.13e-20	-	T	2024-12-18	7b0b76a38691a0defde6ba1acfbd2fa9
435	K121_5	912	508	535	-	-	Coils	Coil	Coil	-		T	2024-12-18	7b0b76a38691a0defde6ba1acfbd2fa9
436	K143_6	801	521	783	IPR029044	Nucleotide-diphospho-sugar transferases	SUPERFAMILY	SSF53448	Nucleotide-diphospho-sugar transferases	2.06e-45	-	T	2024-12-18	29fdf422fbbb0ff6bb8ff2d76331807e
437	K143_6	801	524	763	IPR029044	Nucleotide-diphospho-sugar transferases	Gene3D	G3DSA:3.90.550.10	Spore Coat Polysaccharide Biosynthesis Protein SpsA; Chain A	1.2e-43	-	T	2024-12-18	29fdf422fbbb0ff6bb8ff2d76331807e
438	K153_6	801	521	782	IPR029044	Nucleotide-diphospho-sugar transferases	SUPERFAMILY	SSF53448	Nucleotide-diphospho-sugar transferases	5.53e-44	-	T	2024-12-18	698e2c5b8459160cdd3ccfaa9bd99188
439	K153_6	801	270	480	IPR029044	Nucleotide-diphospho-sugar transferases	SUPERFAMILY	SSF53448	Nucleotide-diphospho-sugar transferases	1.13e-45	-	T	2024-12-18	698e2c5b8459160cdd3ccfaa9bd99188
440	K121_6	804	538	754	-	-	CDD	cd04186	GT_2_like_c	4.62936e-36		T	2024-12-18	221e152bfe5da1244d68ea139111cf24
441	K121_6	804	273	476	-	-	CDD	cd04184	GT2_RfbC_Mx_like	3.2784e-116		T	2024-12-18	221e152bfe5da1244d68ea139111cf24
442	K121_6	804	263	393	-	-	PANTHER	PTHR43179	RHAMNOSYLTRANSFERASE WBBL	1.9e-60		T	2024-12-18	221e152bfe5da1244d68ea139111cf24
443	K121_6	804	535	711	IPR001173	Glycosyltransferase 2-like	Pfam	PF00535	Glycosyl transferase family 2	2.6e-14	-	T	2024-12-18	221e152bfe5da1244d68ea139111cf24
444	K121_6	804	276	436	IPR001173	Glycosyltransferase 2-like	Pfam	PF00535	Glycosyl transferase family 2	1.8e-24	-	T	2024-12-18	221e152bfe5da1244d68ea139111cf24
445	K153_6	801	191	509	IPR029044	Nucleotide-diphospho-sugar transferases	Gene3D	G3DSA:3.90.550.10	Spore Coat Polysaccharide Biosynthesis Protein SpsA; Chain A	2.4e-61	-	T	2024-12-18	698e2c5b8459160cdd3ccfaa9bd99188
446	K129_11	302	9	227	-	-	PANTHER	PTHR21461	UNCHARACTERIZED	5.5e-21		T	2024-12-18	3c6417d73c1e3e08a41e122d154721ab
447	K129_11	302	31	160	-	-	CDD	cd00761	Glyco_tranf_GTA_type	0.00687059	-	T	2024-12-18	3c6417d73c1e3e08a41e122d154721ab
448	K133_10	302	10	100	-	-	Pfam	PF13704	Glycosyl transferase family 2	6.5e-14		T	2024-12-18	3c6417d73c1e3e08a41e122d154721ab
449	K153_6	801	523	763	IPR029044	Nucleotide-diphospho-sugar transferases	Gene3D	G3DSA:3.90.550.10	Spore Coat Polysaccharide Biosynthesis Protein SpsA; Chain A	7e-43	-	T	2024-12-18	698e2c5b8459160cdd3ccfaa9bd99188
450	K138_12	669	390	607	-	-	CDD	cd04186	GT_2_like_c	2.37082e-40		T	2024-12-18	88e32ede845fd0c59f3f6603c9f58da4
451	K14_8	761	2	227	IPR029044	Nucleotide-diphospho-sugar transferases	SUPERFAMILY	SSF53448	Nucleotide-diphospho-sugar transferases	3.94e-14	-	T	2024-12-18	b6b6302d28e6874258149581810642e9
452	K14_8	761	1	223	IPR029044	Nucleotide-diphospho-sugar transferases	Gene3D	G3DSA:3.90.550.10	Spore Coat Polysaccharide Biosynthesis Protein SpsA; Chain A	5.9e-16	-	T	2024-12-18	b6b6302d28e6874258149581810642e9
453	K139_12	669	390	607	-	-	CDD	cd04186	GT_2_like_c	2.37082e-40		T	2024-12-18	88e32ede845fd0c59f3f6603c9f58da4
454	K142_12	669	390	607	-	-	CDD	cd04186	GT_2_like_c	3.98323e-42		T	2024-12-18	88e32ede845fd0c59f3f6603c9f58da4
455	K132_11	366	134	253	-	-	PANTHER	PTHR37316	TEICHOIC ACID GLYCEROL-PHOSPHATE PRIMASE	2.4e-12		T	2024-12-18	9550712466b8bd398cd8362845897ecd
456	K132_11	366	133	332	-	-	SUPERFAMILY	SSF53756	UDP-Glycosyltransferase/glycogen phosphorylase	4.21e-13	-	T	2024-12-18	9550712466b8bd398cd8362845897ecd
457	K148_10	450	19	48	-	-	MobiDBLite	mobidb-lite	consensus disorder prediction	-		T	2024-12-18	9550712466b8bd398cd8362845897ecd
458	K24_10	396	96	263	-	-	PANTHER	PTHR37316	TEICHOIC ACID GLYCEROL-PHOSPHATE PRIMASE	8.1e-12	GO:0016020|GO:0047355	T	2024-12-18	9550712466b8bd398cd8362845897ecd
459	K122_11	131	1	125	-	-	SUPERFAMILY	SSF52374	Nucleotidylyl transferase	1.31e-32		T	2024-12-18	0cd0a472305fbfea753f8899e7187a1e
460	K122_11	131	1	130	IPR014729	Rossmann-like alpha/beta/alpha sandwich fold	Gene3D	G3DSA:3.40.50.620	HUPs	8.1e-44	-	T	2024-12-18	0cd0a472305fbfea753f8899e7187a1e
461	K122_11	131	6	125	IPR004821	Cytidyltransferase-like domain	Pfam	PF01467	Cytidylyltransferase-like	4.6e-24	GO:0003824|GO:0009058	T	2024-12-18	0cd0a472305fbfea753f8899e7187a1e
462	K122_11	131	2	129	-	-	PANTHER	PTHR43793	FAD SYNTHASE	6e-35		T	2024-12-18	0cd0a472305fbfea753f8899e7187a1e
463	K122_11	131	4	69	IPR004821	Cytidyltransferase-like domain	NCBIfam	TIGR00125	cytidyltransferase-like domain	4.5e-21	GO:0003824|GO:0009058	T	2024-12-18	0cd0a472305fbfea753f8899e7187a1e
464	K122_7	555	266	422	IPR001296	Glycosyl transferase, family 1	Pfam	PF00534	Glycosyl transferases group 1	9.4e-28	GO:0016757	T	2024-12-18	bcf97b85a55b8af223f30ebeb5cc5e4a
465	K122_7	555	1	444	-	-	SUPERFAMILY	SSF53756	UDP-Glycosyltransferase/glycogen phosphorylase	1.05e-48		T	2024-12-18	bcf97b85a55b8af223f30ebeb5cc5e4a
466	K122_7	555	1	267	-	-	Gene3D	G3DSA:3.40.50.2000	Glycogen Phosphorylase B;	1.9e-40		T	2024-12-18	bcf97b85a55b8af223f30ebeb5cc5e4a
467	K122_7	555	268	428	-	-	Gene3D	G3DSA:3.40.50.2000	Glycogen Phosphorylase B;	3.1e-31		T	2024-12-18	bcf97b85a55b8af223f30ebeb5cc5e4a
468	K122_7	555	194	430	-	-	PANTHER	PTHR12526	GLYCOSYLTRANSFERASE	3.4e-22		T	2024-12-18	bcf97b85a55b8af223f30ebeb5cc5e4a
469	K122_8	381	240	361	IPR011990	Tetratricopeptide-like helical domain superfamily	SUPERFAMILY	SSF48452	TPR-like	2.09e-10	GO:0005515	T	2024-12-18	a9f5f7f4eac58b3ced649060f29c6a37
470	K122_8	381	207	371	IPR011990	Tetratricopeptide-like helical domain superfamily	Gene3D	G3DSA:1.25.40.10	Tetratricopeptide repeat domain	1.9e-10	GO:0005515	T	2024-12-18	a9f5f7f4eac58b3ced649060f29c6a37
471	K122_8	381	41	150	IPR029058	Alpha/Beta hydrolase fold	Gene3D	G3DSA:3.40.50.1820	alpha/beta hydrolase	1.6e-05	-	T	2024-12-18	a9f5f7f4eac58b3ced649060f29c6a37
472	K122_8	381	11	123	IPR029058	Alpha/Beta hydrolase fold	SUPERFAMILY	SSF53474	alpha/beta-Hydrolases	1.35e-10	-	T	2024-12-18	a9f5f7f4eac58b3ced649060f29c6a37
473	K122_8	381	11	115	IPR022267	Accessory Sec system protein Asp2	Pfam	PF16929	Accessory Sec system GspB-transporter	1.8e-08	GO:0015031	T	2024-12-18	a9f5f7f4eac58b3ced649060f29c6a37
474	K151_10	699	490	680	-	-	Gene3D	G3DSA:3.40.50.2000	Glycogen Phosphorylase B;	3.4e-60		T	2024-12-18	245e46f00c5cdb57679e2ae242003d6c
475	K151_10	699	380	693	-	-	Gene3D	G3DSA:3.40.50.2000	Glycogen Phosphorylase B;	3.4e-60		T	2024-12-18	245e46f00c5cdb57679e2ae242003d6c
476	K160_9	708	526	682	-	-	Gene3D	G3DSA:3.40.50.2000	Glycogen Phosphorylase B;	7.9e-30		T	2024-12-18	58c85b8f2e234c425f2efcb5743543fc
477	K123_7	378	159	352	IPR007657	Glycosyltransferase 61	PANTHER	PTHR20961	GLYCOSYLTRANSFERASE	2.9e-13	GO:0016757	T	2024-12-18	df9e06297cbad29ae832abbe3628820b
478	K123_7	378	148	315	IPR007657	Glycosyltransferase 61	Pfam	PF04577	Glycosyltransferase 61	5.2e-22	GO:0016757	T	2024-12-18	df9e06297cbad29ae832abbe3628820b
479	K125_10	502	79	433	-	-	PANTHER	PTHR46401	GLYCOSYLTRANSFERASE WBBK-RELATED	7.1e-36	GO:0000271|GO:0015774	T	2024-12-18	7f2ec002d66e32cf65ab7826a5c3ecf8
480	K136_8	311	43	304	-	-	Gene3D	G3DSA:3.40.50.2000	Glycogen Phosphorylase B;	1.2e-21		T	2024-12-18	e88e4086b02cc853696236d15731907e
481	K15_15	296	119	276	-	-	Gene3D	G3DSA:3.40.50.2000	Glycogen Phosphorylase B;	8e-14		T	2024-12-18	1a733c358ba4413c475852e5534c7cce
482	K150_6	305	127	298	-	-	Gene3D	G3DSA:3.40.50.2000	Glycogen Phosphorylase B;	3.9e-14		T	2024-12-18	f0a65e36fb61e491c9422431b1e54912
483	K151_5	330	196	320	-	-	Gene3D	G3DSA:3.40.50.2000	Glycogen Phosphorylase B;	7.2e-06		T	2024-12-18	29e4d00f10163dbeef1964090df8527f
484	K105_9	311	147	283	IPR001296	Glycosyl transferase, family 1	Pfam	PF00534	Glycosyl transferases group 1	8.7e-12	GO:0016757	T	2024-12-18	8076baba072c6e9cda9a02d1ef56bd4d
485	K123_9	309	141	283	IPR001296	Glycosyl transferase, family 1	Pfam	PF00534	Glycosyl transferases group 1	9.2e-15	GO:0016757	T	2024-12-18	5d51a752f4142e6831df998d1bdd1f43
486	K124_10	457	251	417	IPR002347	Short-chain dehydrogenase/reductase SDR	Pfam	PF00106	short chain dehydrogenase	3.4e-29	-	T	2024-12-18	f44f1d3b2b1a449ad887df65a2c10143
487	K124_10	457	103	110	IPR018294	4-diphosphocytidyl-2C-methyl-D-erythritol synthase, conserved site	ProSitePatterns	PS01295	4-diphosphocytidyl-2C-methyl-D-erythritol synthase signature.	-	GO:0003824|GO:0008299	T	2024-12-18	f44f1d3b2b1a449ad887df65a2c10143
488	K124_10	457	252	430	-	-	CDD	cd05233	SDR_c	1.02277e-34		T	2024-12-18	f44f1d3b2b1a449ad887df65a2c10143
489	K124_10	457	239	446	-	-	Gene3D	G3DSA:3.40.50.720	-	3.5e-38		T	2024-12-18	f44f1d3b2b1a449ad887df65a2c10143
490	K124_10	457	1	233	-	-	FunFam	G3DSA:3.90.550.10:FF:000003	2-C-methyl-D-erythritol 4-phosphate cytidylyltransferase	1.5e-56		T	2024-12-18	f44f1d3b2b1a449ad887df65a2c10143
491	K124_10	457	2	229	IPR001228	2-C-methyl-D-erythritol 4-phosphate cytidylyltransferase	Hamap	MF_00108	2-C-methyl-D-erythritol 4-phosphate cytidylyltransferase [ispD].	35.5731	GO:0008299|GO:0050518	T	2024-12-18	f44f1d3b2b1a449ad887df65a2c10143
492	K124_10	457	351	367	IPR002347	Short-chain dehydrogenase/reductase SDR	PRINTS	PR00081	Glucose/ribitol dehydrogenase family signature	4.9e-19	-	T	2024-12-18	f44f1d3b2b1a449ad887df65a2c10143
493	K124_10	457	377	396	IPR002347	Short-chain dehydrogenase/reductase SDR	PRINTS	PR00081	Glucose/ribitol dehydrogenase family signature	4.9e-19	-	T	2024-12-18	f44f1d3b2b1a449ad887df65a2c10143
494	K124_10	457	305	316	IPR002347	Short-chain dehydrogenase/reductase SDR	PRINTS	PR00081	Glucose/ribitol dehydrogenase family signature	4.9e-19	-	T	2024-12-18	f44f1d3b2b1a449ad887df65a2c10143
495	K124_10	457	398	415	IPR002347	Short-chain dehydrogenase/reductase SDR	PRINTS	PR00081	Glucose/ribitol dehydrogenase family signature	4.9e-19	-	T	2024-12-18	f44f1d3b2b1a449ad887df65a2c10143
496	K124_10	457	250	267	IPR002347	Short-chain dehydrogenase/reductase SDR	PRINTS	PR00081	Glucose/ribitol dehydrogenase family signature	4.9e-19	-	T	2024-12-18	f44f1d3b2b1a449ad887df65a2c10143
497	K124_10	457	4	230	IPR034683	Cytidylyltransferase IspD/TarI	Pfam	PF01128	2-C-methyl-D-erythritol 4-phosphate cytidylyltransferase	7.1e-47	GO:0070567	T	2024-12-18	f44f1d3b2b1a449ad887df65a2c10143
498	K124_10	457	364	392	IPR020904	Short-chain dehydrogenase/reductase, conserved site	ProSitePatterns	PS00061	Short-chain dehydrogenases/reductases family signature.	-	GO:0016491	T	2024-12-18	f44f1d3b2b1a449ad887df65a2c10143
499	K124_10	457	305	316	IPR002347	Short-chain dehydrogenase/reductase SDR	PRINTS	PR00080	Short-chain dehydrogenase/reductase (SDR) superfamily signature	4.2e-10	-	T	2024-12-18	f44f1d3b2b1a449ad887df65a2c10143
500	K124_10	457	357	365	IPR002347	Short-chain dehydrogenase/reductase SDR	PRINTS	PR00080	Short-chain dehydrogenase/reductase (SDR) superfamily signature	4.2e-10	-	T	2024-12-18	f44f1d3b2b1a449ad887df65a2c10143
501	K124_10	457	377	396	IPR002347	Short-chain dehydrogenase/reductase SDR	PRINTS	PR00080	Short-chain dehydrogenase/reductase (SDR) superfamily signature	4.2e-10	-	T	2024-12-18	f44f1d3b2b1a449ad887df65a2c10143
502	K96_6	749	229	427	IPR029044	Nucleotide-diphospho-sugar transferases	SUPERFAMILY	SSF53448	Nucleotide-diphospho-sugar transferases	2.39e-53	-	T	2024-12-18	6c82e21552c77bad2f57e8272ce56b7b
503	K124_10	457	2	233	-	-	PANTHER	PTHR32125	2-C-METHYL-D-ERYTHRITOL 4-PHOSPHATE CYTIDYLYLTRANSFERASE, CHLOROPLASTIC	5.7e-64		T	2024-12-18	f44f1d3b2b1a449ad887df65a2c10143
504	K96_6	749	200	459	IPR029044	Nucleotide-diphospho-sugar transferases	Gene3D	G3DSA:3.90.550.10	Spore Coat Polysaccharide Biosynthesis Protein SpsA; Chain A	4e-60	-	T	2024-12-18	6c82e21552c77bad2f57e8272ce56b7b
505	K124_10	457	3	225	IPR034683	Cytidylyltransferase IspD/TarI	CDD	cd02516	CDP-ME_synthetase	4.92238e-81	GO:0070567	T	2024-12-18	f44f1d3b2b1a449ad887df65a2c10143
506	K124_10	457	1	457	IPR012115	Bifunctional ribulose 5-phosphate reductase/CDP-ribitol pyrophosphorylase	PIRSF	PIRSF036586	CDP-ribitol_syn	1.1e-160	-	T	2024-12-18	f44f1d3b2b1a449ad887df65a2c10143
507	K124_10	457	244	435	IPR036291	NAD(P)-binding domain superfamily	SUPERFAMILY	SSF51735	NAD(P)-binding Rossmann-fold domains	1.16e-40	-	T	2024-12-18	f44f1d3b2b1a449ad887df65a2c10143
508	K117_8	701	520	675	IPR043148	CDP-glycerol glycerophosphotransferase, C-terminal domain	Gene3D	G3DSA:3.40.50.12580	-	1.4e-07	-	T	2024-12-18	48b6ca5fff8e1968fc6705895b82d869
509	K124_11	427	370	390	-	-	Coils	Coil	Coil	-		T	2024-12-18	48b6ca5fff8e1968fc6705895b82d869
510	K124_11	427	177	401	-	-	SUPERFAMILY	SSF53756	UDP-Glycosyltransferase/glycogen phosphorylase	7.22e-05		T	2024-12-18	48b6ca5fff8e1968fc6705895b82d869
511	K124_8	442	116	281	-	-	CDD	cd00761	Glyco_tranf_GTA_type	1.32985e-27		T	2024-12-18	6233356cf855fa25d22a77ea300f3f0f
512	K140_7	426	108	299	-	-	CDD	cd00761	Glyco_tranf_GTA_type	6.10166e-25		T	2024-12-18	c5248344d86cf5e220ac06f881b6c2ca
513	K140_7	426	103	417	-	-	PANTHER	PTHR22916	GLYCOSYLTRANSFERASE	1.2e-26		T	2024-12-18	c5248344d86cf5e220ac06f881b6c2ca
514	K96_6	749	480	717	IPR029044	Nucleotide-diphospho-sugar transferases	SUPERFAMILY	SSF53448	Nucleotide-diphospho-sugar transferases	5e-35	-	T	2024-12-18	6c82e21552c77bad2f57e8272ce56b7b
515	K146_7	446	173	290	-	-	CDD	cd00761	Glyco_tranf_GTA_type	1.53489e-27		T	2024-12-18	327e4c116cb8d6d3d9e33e2271c93322
516	K96_6	749	466	719	IPR029044	Nucleotide-diphospho-sugar transferases	Gene3D	G3DSA:3.90.550.10	Spore Coat Polysaccharide Biosynthesis Protein SpsA; Chain A	2.6e-33	-	T	2024-12-18	6c82e21552c77bad2f57e8272ce56b7b
517	K125_10	502	250	410	IPR001296	Glycosyl transferase, family 1	Pfam	PF00534	Glycosyl transferases group 1	1.2e-15		T	2024-12-18	05db42c49d388535791da36769f8edfa
518	K105_10	538	226	392	IPR007833	Capsule polysaccharide biosynthesis	Pfam	PF05159	Capsule polysaccharide biosynthesis protein	6.1e-13		T	2024-12-18	05db42c49d388535791da36769f8edfa
519	K12_12	537	221	357	IPR007833	Capsule polysaccharide biosynthesis	Pfam	PF05159	Capsule polysaccharide biosynthesis protein	9.6e-10		T	2024-12-18	05db42c49d388535791da36769f8edfa
520	K123_8	541	208	397	IPR007833	Capsule polysaccharide biosynthesis	Pfam	PF05159	Capsule polysaccharide biosynthesis protein	2.1e-14		T	2024-12-18	05db42c49d388535791da36769f8edfa
521	K136_7	538	208	396	IPR007833	Capsule polysaccharide biosynthesis	Pfam	PF05159	Capsule polysaccharide biosynthesis protein	5.1e-12	GO:0016757	T	2024-12-18	05db42c49d388535791da36769f8edfa
522	K125_9	379	13	370	-	-	FunFam	G3DSA:3.90.550.10:FF:000046	Mannose-1-phosphate guanylyltransferase (GDP)	9.4e-135		T	2024-12-18	fd35bbfdd00a5735411ea6cea4dce03c
523	K125_9	379	13	375	IPR006375	Mannose-1-phosphate guanylyltransferase/mannose-6-phosphate isomerase	NCBIfam	TIGR01479	mannose-1-phosphate guanylyltransferase/mannose-6-phosphate isomerase	1.2e-152	GO:0000271|GO:0016779	T	2024-12-18	fd35bbfdd00a5735411ea6cea4dce03c
524	K133_6	736	450	707	IPR029044	Nucleotide-diphospho-sugar transferases	Gene3D	G3DSA:3.90.550.10	Spore Coat Polysaccharide Biosynthesis Protein SpsA; Chain A	2.4e-32	-	T	2024-12-18	960519d45d59018c7a44d964633455ee
525	K125_9	379	13	375	-	-	PANTHER	PTHR46390	MANNOSE-1-PHOSPHATE GUANYLYLTRANSFERASE	1.8e-130		T	2024-12-18	fd35bbfdd00a5735411ea6cea4dce03c
526	K125_9	379	15	306	IPR005835	Nucleotidyl transferase domain	Pfam	PF00483	Nucleotidyl transferase	1.6e-69	GO:0009058	T	2024-12-18	fd35bbfdd00a5735411ea6cea4dce03c
527	K125_9	379	304	368	-	-	SUPERFAMILY	SSF159283	Guanosine diphospho-D-mannose pyrophosphorylase/mannose-6-phosphate isomerase linker domain	8.11e-19		T	2024-12-18	fd35bbfdd00a5735411ea6cea4dce03c
528	K133_6	736	151	445	IPR029044	Nucleotide-diphospho-sugar transferases	Gene3D	G3DSA:3.90.550.10	Spore Coat Polysaccharide Biosynthesis Protein SpsA; Chain A	2.9e-59	-	T	2024-12-18	960519d45d59018c7a44d964633455ee
529	K125_9	379	13	298	-	-	CDD	cd02509	GDP-M1P_Guanylyltransferase	1.99879e-135		T	2024-12-18	fd35bbfdd00a5735411ea6cea4dce03c
530	K125_9	379	335	375	IPR001538	Mannose-6-phosphate isomerase, type II, C-terminal	Pfam	PF01050	Mannose-6-phosphate isomerase	1e-09	GO:0005976|GO:0016779	T	2024-12-18	fd35bbfdd00a5735411ea6cea4dce03c
531	K126_10	800	565	800	IPR038578	GT29-like superfamiliy	Gene3D	G3DSA:3.90.1480.20	Glycosyl transferase family 29	3.5e-23	-	T	2024-12-18	2aa091100e87f6e9acaf1ccd92e080c5
532	K126_10	800	428	514	IPR011990	Tetratricopeptide-like helical domain superfamily	SUPERFAMILY	SSF48452	TPR-like	3.31e-05	GO:0005515	T	2024-12-18	2aa091100e87f6e9acaf1ccd92e080c5
533	K126_10	800	96	332	IPR007833	Capsule polysaccharide biosynthesis	Pfam	PF05159	Capsule polysaccharide biosynthesis protein	2e-38	GO:0000271|GO:0015774	T	2024-12-18	2aa091100e87f6e9acaf1ccd92e080c5
534	K126_10	800	80	335	-	-	CDD	cd16439	beta_Kdo_transferase_KpsC_2	3.20768e-130		T	2024-12-18	2aa091100e87f6e9acaf1ccd92e080c5
535	K126_10	800	437	564	IPR011990	Tetratricopeptide-like helical domain superfamily	Gene3D	G3DSA:1.25.40.10	Tetratricopeptide repeat domain	7.3e-06	GO:0005515	T	2024-12-18	2aa091100e87f6e9acaf1ccd92e080c5
536	K126_10	800	588	665	IPR001675	Glycosyl transferase family 29	Pfam	PF00777	Glycosyltransferase family 29 (sialyltransferase)	2.5e-10	GO:0006486|GO:0008373	T	2024-12-18	2aa091100e87f6e9acaf1ccd92e080c5
537	K126_10	800	346	366	-	-	Coils	Coil	Coil	-		T	2024-12-18	2aa091100e87f6e9acaf1ccd92e080c5
538	K126_11	342	3	335	IPR005886	UDP-glucose 4-epimerase	NCBIfam	TIGR01179	UDP-glucose 4-epimerase GalE	1.8e-131	GO:0003978|GO:0006012	T	2024-12-18	394fb2e61e710e0ba4ba34fef084f8c8
539	K126_11	342	3	270	-	-	Gene3D	G3DSA:3.40.50.720	-	6.4e-131		T	2024-12-18	394fb2e61e710e0ba4ba34fef084f8c8
540	K126_11	342	2	330	IPR005886	UDP-glucose 4-epimerase	CDD	cd05247	UDP_G4E_1_SDR_e	0	GO:0003978|GO:0006012	T	2024-12-18	394fb2e61e710e0ba4ba34fef084f8c8
541	K126_11	342	2	338	-	-	PANTHER	PTHR43725	UDP-GLUCOSE 4-EPIMERASE	2e-125		T	2024-12-18	394fb2e61e710e0ba4ba34fef084f8c8
542	K126_11	342	1	337	IPR036291	NAD(P)-binding domain superfamily	SUPERFAMILY	SSF51735	NAD(P)-binding Rossmann-fold domains	9.26e-90	-	T	2024-12-18	394fb2e61e710e0ba4ba34fef084f8c8
543	K126_11	342	190	330	-	-	Gene3D	G3DSA:3.90.25.10	-	6.4e-131		T	2024-12-18	394fb2e61e710e0ba4ba34fef084f8c8
544	K126_11	342	4	325	IPR016040	NAD(P)-binding domain	Pfam	PF16363	GDP-mannose 4,6 dehydratase	1.2e-59	-	T	2024-12-18	394fb2e61e710e0ba4ba34fef084f8c8
545	K126_12	193	69	179	-	-	CDD	cd04647	LbH_MAT_like	1.71273e-26		T	2024-12-18	a60f402dc81a36a7c6d0d7f3716630ce
546	K126_12	193	3	192	-	-	Gene3D	G3DSA:2.160.10.10	Hexapeptide repeat proteins	2.7e-48		T	2024-12-18	a60f402dc81a36a7c6d0d7f3716630ce
547	K126_12	193	50	184	-	-	PANTHER	PTHR23416	SIALIC ACID SYNTHASE-RELATED	6.4e-24		T	2024-12-18	a60f402dc81a36a7c6d0d7f3716630ce
548	K126_12	193	128	163	IPR001451	Hexapeptide repeat	Pfam	PF00132	Bacterial transferase hexapeptide (six repeats)	1.4e-06	-	T	2024-12-18	a60f402dc81a36a7c6d0d7f3716630ce
549	K104_10	436	2	220	-	-	Gene3D	G3DSA:2.160.10.10	Hexapeptide repeat proteins	1e-35	-	T	2024-12-18	da80ff2349ad108789d99cbd3eb01b49
550	K160_9	708	351	515	-	-	Gene3D	G3DSA:3.40.50.2000	Glycogen Phosphorylase B;	4.6e-07		T	2024-12-18	58c85b8f2e234c425f2efcb5743543fc
551	K6_7	655	83	148	-	-	Gene3D	G3DSA:3.40.50.2000	Glycogen Phosphorylase B;	1.7e-16		T	2024-12-18	f184e28546bac783e7b617bd913361b9
552	K6_7	655	149	307	-	-	Gene3D	G3DSA:3.40.50.2000	Glycogen Phosphorylase B;	1.7e-16		T	2024-12-18	f184e28546bac783e7b617bd913361b9
553	K126_9	652	168	299	-	-	PANTHER	PTHR45947	SULFOQUINOVOSYL TRANSFERASE SQD2	1.2e-09		T	2024-12-18	77387b43816c4b2c2ca9ea1ffa0e9ea9
554	K127_10	221	2	208	-	-	Gene3D	G3DSA:2.160.10.10	Hexapeptide repeat proteins	5.2e-45		T	2024-12-18	17dfbb941ff3ff520c012840154a9d4c
555	K131_8	448	18	230	-	-	Gene3D	G3DSA:2.160.10.10	Hexapeptide repeat proteins	2.9e-38	-	T	2024-12-18	2a418c1f8e09570224c240586e3d2806
556	K127_10	221	60	192	-	-	PANTHER	PTHR23416	SIALIC ACID SYNTHASE-RELATED	8.8e-12		T	2024-12-18	17dfbb941ff3ff520c012840154a9d4c
557	K127_9	1165	558	636	IPR006439	HAD hydrolase, subfamily IA	NCBIfam	TIGR01549	HAD-IA family hydrolase	2.8e-05	-	T	2024-12-18	c820a730e314ed3009bce3971ecbcb53
558	K127_9	1165	448	648	IPR036412	HAD-like superfamily	SUPERFAMILY	SSF56784	HAD-like	7.02e-19	-	T	2024-12-18	c820a730e314ed3009bce3971ecbcb53
559	K127_9	1165	459	539	-	-	Gene3D	G3DSA:1.10.150.400	-	2.8e-21		T	2024-12-18	c820a730e314ed3009bce3971ecbcb53
560	K127_9	1165	449	654	IPR023214	HAD superfamily	Gene3D	G3DSA:3.40.50.1000	-	2.8e-21	-	T	2024-12-18	c820a730e314ed3009bce3971ecbcb53
561	K128_10	511	327	382	IPR001675	Glycosyl transferase family 29	Pfam	PF00777	Glycosyltransferase family 29 (sialyltransferase)	3e-08	GO:0006486|GO:0008373	T	2024-12-18	67fbcec350b791e2e1f1c09f86bfcbf6
562	K6_8	781	577	781	IPR038578	GT29-like superfamiliy	Gene3D	G3DSA:3.90.1480.20	Glycosyl transferase family 29	6.7e-13	-	T	2024-12-18	7c389d3fdb08ab5185be5711d041c1d5
563	K128_11	312	2	218	-	-	PANTHER	PTHR22916	GLYCOSYLTRANSFERASE	6.6e-17		T	2024-12-18	53cb88fa1226fd81d38ff30f462d23d4
564	K133_6	736	216	412	IPR029044	Nucleotide-diphospho-sugar transferases	SUPERFAMILY	SSF53448	Nucleotide-diphospho-sugar transferases	1.03e-52	-	T	2024-12-18	960519d45d59018c7a44d964633455ee
565	K133_6	736	467	717	IPR029044	Nucleotide-diphospho-sugar transferases	SUPERFAMILY	SSF53448	Nucleotide-diphospho-sugar transferases	8.3e-36	-	T	2024-12-18	960519d45d59018c7a44d964633455ee
566	K128_11	312	5	114	-	-	CDD	cd00761	Glyco_tranf_GTA_type	3.03545e-13		T	2024-12-18	53cb88fa1226fd81d38ff30f462d23d4
567	K128_11	312	4	159	IPR001173	Glycosyltransferase 2-like	Pfam	PF00535	Glycosyl transferase family 2	1e-14	-	T	2024-12-18	53cb88fa1226fd81d38ff30f462d23d4
568	K128_9	217	79	189	-	-	CDD	cd04647	LbH_MAT_like	3.57345e-23		T	2024-12-18	938a5adf4e11646cc8053e7fddd7cfeb
569	K128_9	217	64	192	-	-	PANTHER	PTHR23416	SIALIC ACID SYNTHASE-RELATED	7e-24		T	2024-12-18	938a5adf4e11646cc8053e7fddd7cfeb
570	K128_9	217	147	175	IPR018357	Hexapeptide transferase, conserved site	ProSitePatterns	PS00101	Hexapeptide-repeat containing-transferases signature.	-	GO:0016740	T	2024-12-18	938a5adf4e11646cc8053e7fddd7cfeb
571	K19_3	425	9	205	-	-	Gene3D	G3DSA:2.160.10.10	Hexapeptide repeat proteins	1.1e-37	-	T	2024-12-18	d5cf31af45193f996d1b84711d4b39c2
572	K128_9	217	11	214	-	-	Gene3D	G3DSA:2.160.10.10	Hexapeptide repeat proteins	9.9e-42		T	2024-12-18	938a5adf4e11646cc8053e7fddd7cfeb
573	K133_10	302	10	219	-	-	PANTHER	PTHR21461	UNCHARACTERIZED	1.5e-19	-	T	2024-12-18	3ebe570dfacee92d591d0840f723aed5
574	K138_7	736	451	706	IPR029044	Nucleotide-diphospho-sugar transferases	Gene3D	G3DSA:3.90.550.10	Spore Coat Polysaccharide Biosynthesis Protein SpsA; Chain A	1.5e-31	-	T	2024-12-18	0b175addf2d5984370b3daec722401d4
575	K134_9	302	10	219	-	-	PANTHER	PTHR21461	UNCHARACTERIZED	2.7e-20		T	2024-12-18	3ebe570dfacee92d591d0840f723aed5
576	K138_10	302	10	100	-	-	Pfam	PF13704	Glycosyl transferase family 2	6.5e-14		T	2024-12-18	3ebe570dfacee92d591d0840f723aed5
577	K138_7	736	216	412	IPR029044	Nucleotide-diphospho-sugar transferases	SUPERFAMILY	SSF53448	Nucleotide-diphospho-sugar transferases	1.97e-53	-	T	2024-12-18	0b175addf2d5984370b3daec722401d4
578	K138_7	736	467	701	IPR029044	Nucleotide-diphospho-sugar transferases	SUPERFAMILY	SSF53448	Nucleotide-diphospho-sugar transferases	1.17e-34	-	T	2024-12-18	0b175addf2d5984370b3daec722401d4
579	K138_7	736	148	450	IPR029044	Nucleotide-diphospho-sugar transferases	Gene3D	G3DSA:3.90.550.10	Spore Coat Polysaccharide Biosynthesis Protein SpsA; Chain A	3e-60	-	T	2024-12-18	0b175addf2d5984370b3daec722401d4
580	K143_12	669	390	607	-	-	CDD	cd04186	GT_2_like_c	2.37082e-40		T	2024-12-18	d12decbe793e70a28612108feacde41d
581	K144_13	669	390	607	-	-	CDD	cd04186	GT_2_like_c	1.55809e-40		T	2024-12-18	d12decbe793e70a28612108feacde41d
582	K145_11	673	394	611	-	-	CDD	cd04186	GT_2_like_c	6.22635e-38		T	2024-12-18	d12decbe793e70a28612108feacde41d
583	K138_13	340	172	328	-	-	Gene3D	G3DSA:3.40.50.2000	Glycogen Phosphorylase B;	9.5e-09		T	2024-12-18	673ab61d66607bfb830b9ae38a36d547
584	K139_13	340	172	328	-	-	Gene3D	G3DSA:3.40.50.2000	Glycogen Phosphorylase B;	9.5e-09		T	2024-12-18	673ab61d66607bfb830b9ae38a36d547
585	K129_5	912	564	623	-	-	Coils	Coil	Coil	-		T	2024-12-18	7b0b76a38691a0defde6ba1acfbd2fa9
586	K129_5	912	5	209	IPR029063	S-adenosyl-L-methionine-dependent methyltransferase superfamily	Gene3D	G3DSA:3.40.50.150	Vaccinia Virus protein VP39	5.8e-17	-	T	2024-12-18	7b0b76a38691a0defde6ba1acfbd2fa9
587	K129_5	912	346	380	-	-	Coils	Coil	Coil	-		T	2024-12-18	7b0b76a38691a0defde6ba1acfbd2fa9
588	K129_5	912	388	408	-	-	Coils	Coil	Coil	-		T	2024-12-18	7b0b76a38691a0defde6ba1acfbd2fa9
589	K129_5	912	759	793	-	-	Coils	Coil	Coil	-		T	2024-12-18	7b0b76a38691a0defde6ba1acfbd2fa9
590	K129_5	912	301	321	-	-	Coils	Coil	Coil	-		T	2024-12-18	7b0b76a38691a0defde6ba1acfbd2fa9
591	K129_5	912	706	733	-	-	Coils	Coil	Coil	-		T	2024-12-18	7b0b76a38691a0defde6ba1acfbd2fa9
592	K129_5	912	40	215	-	-	PANTHER	PTHR40048	RHAMNOSYL O-METHYLTRANSFERASE	1.4e-23		T	2024-12-18	7b0b76a38691a0defde6ba1acfbd2fa9
593	K129_5	912	65	181	-	-	Pfam	PF13578	Methyltransferase domain	3.4e-23		T	2024-12-18	7b0b76a38691a0defde6ba1acfbd2fa9
594	K129_5	912	437	457	-	-	Coils	Coil	Coil	-		T	2024-12-18	7b0b76a38691a0defde6ba1acfbd2fa9
595	K129_5	912	22	212	IPR029063	S-adenosyl-L-methionine-dependent methyltransferase superfamily	SUPERFAMILY	SSF53335	S-adenosyl-L-methionine-dependent methyltransferases	1.13e-20	-	T	2024-12-18	7b0b76a38691a0defde6ba1acfbd2fa9
596	K129_5	912	508	535	-	-	Coils	Coil	Coil	-		T	2024-12-18	7b0b76a38691a0defde6ba1acfbd2fa9
597	K139_7	736	153	441	IPR029044	Nucleotide-diphospho-sugar transferases	Gene3D	G3DSA:3.90.550.10	Spore Coat Polysaccharide Biosynthesis Protein SpsA; Chain A	1.5e-59	-	T	2024-12-18	98b74dbea09306e9cab82c432f230e13
598	K139_7	736	216	412	IPR029044	Nucleotide-diphospho-sugar transferases	SUPERFAMILY	SSF53448	Nucleotide-diphospho-sugar transferases	5.16e-53	-	T	2024-12-18	98b74dbea09306e9cab82c432f230e13
599	K139_7	736	467	704	IPR029044	Nucleotide-diphospho-sugar transferases	SUPERFAMILY	SSF53448	Nucleotide-diphospho-sugar transferases	3.87e-36	-	T	2024-12-18	98b74dbea09306e9cab82c432f230e13
600	K139_7	736	450	706	IPR029044	Nucleotide-diphospho-sugar transferases	Gene3D	G3DSA:3.90.550.10	Spore Coat Polysaccharide Biosynthesis Protein SpsA; Chain A	1.6e-32	-	T	2024-12-18	98b74dbea09306e9cab82c432f230e13
601	K129_6	806	538	754	-	-	CDD	cd04186	GT_2_like_c	6.04131e-36		T	2024-12-18	4e961b564382a6b94994f56c631b6889
602	K129_6	806	273	476	-	-	CDD	cd04184	GT2_RfbC_Mx_like	1.84994e-116		T	2024-12-18	4e961b564382a6b94994f56c631b6889
603	K129_6	806	263	393	-	-	PANTHER	PTHR43179	RHAMNOSYLTRANSFERASE WBBL	2.2e-60		T	2024-12-18	4e961b564382a6b94994f56c631b6889
604	K129_6	806	276	436	IPR001173	Glycosyltransferase 2-like	Pfam	PF00535	Glycosyl transferase family 2	1.8e-24	-	T	2024-12-18	4e961b564382a6b94994f56c631b6889
605	K129_6	806	535	711	IPR001173	Glycosyltransferase 2-like	Pfam	PF00535	Glycosyl transferase family 2	5.4e-14	-	T	2024-12-18	4e961b564382a6b94994f56c631b6889
606	K129_7	435	161	343	IPR031811	AlgX/AlgJ, SGNH hydrolase-like domain	Pfam	PF16822	SGNH hydrolase-like domain, acetyltransferase AlgX	8.3e-07	-	T	2024-12-18	9cd1842920748579e1afa15371d50772
607	K129_8	259	7	173	-	-	PANTHER	PTHR22916	GLYCOSYLTRANSFERASE	1.2e-12		T	2024-12-18	9ef5ba1705945ab9d3dc41d72d166fb9
608	K147_6	736	449	706	IPR029044	Nucleotide-diphospho-sugar transferases	Gene3D	G3DSA:3.90.550.10	Spore Coat Polysaccharide Biosynthesis Protein SpsA; Chain A	8e-31	-	T	2024-12-18	0f5adb36130e1e83a6d40c286d9db450
609	K147_6	736	146	443	IPR029044	Nucleotide-diphospho-sugar transferases	Gene3D	G3DSA:3.90.550.10	Spore Coat Polysaccharide Biosynthesis Protein SpsA; Chain A	1.4e-60	-	T	2024-12-18	0f5adb36130e1e83a6d40c286d9db450
610	K129_8	259	9	112	-	-	CDD	cd00761	Glyco_tranf_GTA_type	2.08094e-16		T	2024-12-18	9ef5ba1705945ab9d3dc41d72d166fb9
611	K129_8	259	10	114	IPR001173	Glycosyltransferase 2-like	Pfam	PF00535	Glycosyl transferase family 2	1e-13	-	T	2024-12-18	9ef5ba1705945ab9d3dc41d72d166fb9
612	K129_9	388	1	194	IPR036291	NAD(P)-binding domain superfamily	SUPERFAMILY	SSF51735	NAD(P)-binding Rossmann-fold domains	2.07e-49	-	T	2024-12-18	409617427bd64a667d43d40df6e48828
613	K129_9	388	283	387	IPR036220	UDP-glucose/GDP-mannose dehydrogenase, C-terminal domain superfamily	SUPERFAMILY	SSF52413	UDP-glucose/GDP-mannose dehydrogenase C-terminal domain	3.92e-25	-	T	2024-12-18	409617427bd64a667d43d40df6e48828
614	K129_9	388	338	388	IPR028357	UDP-glucose 6-dehydrogenase, bacterial type	PIRSF	PIRSF500134	UDPglc_DH_bac	0.11	GO:0000271|GO:0003979	T	2024-12-18	409617427bd64a667d43d40df6e48828
615	K129_9	388	1	348	IPR028357	UDP-glucose 6-dehydrogenase, bacterial type	PIRSF	PIRSF500134	UDPglc_DH_bac	7e-122	GO:0000271|GO:0003979	T	2024-12-18	409617427bd64a667d43d40df6e48828
616	K129_9	388	198	287	IPR013328	6-phosphogluconate dehydrogenase, domain 2	Gene3D	G3DSA:1.10.1040.10	-	7.7e-35	GO:0016491	T	2024-12-18	409617427bd64a667d43d40df6e48828
617	K129_9	388	191	287	IPR008927	6-phosphogluconate dehydrogenase-like, C-terminal domain superfamily	SUPERFAMILY	SSF48179	6-phosphogluconate dehydrogenase C-terminal domain-like	6.46e-31	-	T	2024-12-18	409617427bd64a667d43d40df6e48828
618	K133_9	388	1	388	IPR017476	UDP-glucose/GDP-mannose dehydrogenase	PIRSF	PIRSF000124	UDPglc_GDPman_dh	2.4e-137	GO:0016616	T	2024-12-18	409617427bd64a667d43d40df6e48828
619	K129_9	388	288	388	-	-	FunFam	G3DSA:3.40.50.720:FF:000297	UDP-glucose 6-dehydrogenase	1.4e-47		T	2024-12-18	409617427bd64a667d43d40df6e48828
620	K133_9	388	1	378	IPR017476	UDP-glucose/GDP-mannose dehydrogenase	NCBIfam	TIGR03026	nucleotide sugar dehydrogenase	2.7e-101	GO:0016616	T	2024-12-18	409617427bd64a667d43d40df6e48828
621	K129_9	388	1	168	IPR001732	UDP-glucose/GDP-mannose dehydrogenase, N-terminal	Pfam	PF03721	UDP-glucose/GDP-mannose dehydrogenase family, NAD binding domain	3.4e-32	GO:0016616|GO:0051287	T	2024-12-18	409617427bd64a667d43d40df6e48828
622	K129_9	388	1	197	-	-	Gene3D	G3DSA:3.40.50.720	-	5.9e-64		T	2024-12-18	409617427bd64a667d43d40df6e48828
623	K129_9	388	300	387	IPR014027	UDP-glucose/GDP-mannose dehydrogenase, C-terminal	SMART	SM00984	UDPG_MGDP_dh_C_a_2_a	1.5e-09	GO:0016616|GO:0051287	T	2024-12-18	409617427bd64a667d43d40df6e48828
624	K129_9	388	1	386	-	-	PANTHER	PTHR43750	UDP-GLUCOSE 6-DEHYDROGENASE TUAD	9.9e-112		T	2024-12-18	409617427bd64a667d43d40df6e48828
625	K129_9	388	288	388	-	-	Gene3D	G3DSA:3.40.50.720	-	1.9e-42		T	2024-12-18	409617427bd64a667d43d40df6e48828
626	K129_9	388	198	287	-	-	FunFam	G3DSA:1.10.1040.10:FF:000026	UDP-glucose 6-dehydrogenase	1.6e-54		T	2024-12-18	409617427bd64a667d43d40df6e48828
627	K129_9	388	192	281	IPR014026	UDP-glucose/GDP-mannose dehydrogenase, dimerisation	Pfam	PF00984	UDP-glucose/GDP-mannose dehydrogenase family, central domain	6.6e-27	GO:0016616|GO:0051287	T	2024-12-18	409617427bd64a667d43d40df6e48828
628	K129_9	388	1	197	-	-	FunFam	G3DSA:3.40.50.720:FF:000400	UDP-glucose 6-dehydrogenase	1.4e-101		T	2024-12-18	409617427bd64a667d43d40df6e48828
629	K13_K23_10	1113	409	492	-	-	Gene3D	G3DSA:1.10.150.400	-	2.1e-17		T	2024-12-18	4b92f3c2026c8a0acdc507f54b0cf7f4
630	K13_K23_10	1113	397	602	IPR036412	HAD-like superfamily	SUPERFAMILY	SSF56784	HAD-like	7.29e-12	-	T	2024-12-18	4b92f3c2026c8a0acdc507f54b0cf7f4
631	K13_K23_10	1113	1037	1057	-	-	Coils	Coil	Coil	-		T	2024-12-18	4b92f3c2026c8a0acdc507f54b0cf7f4
632	K13_K23_10	1113	397	598	IPR023214	HAD superfamily	Gene3D	G3DSA:3.40.50.1000	-	2.1e-17	-	T	2024-12-18	4b92f3c2026c8a0acdc507f54b0cf7f4
633	K13_K23_9	245	52	199	-	-	CDD	cd03349	LbH_XAT	1.24361e-63		T	2024-12-18	9aa9e3da573499727f280f9d0a060b93
634	K13_K23_9	245	42	225	-	-	Gene3D	G3DSA:2.160.10.10	Hexapeptide repeat proteins	9.7e-55		T	2024-12-18	9aa9e3da573499727f280f9d0a060b93
635	K3_9	278	71	230	IPR011004	Trimeric LpxA-like superfamily	SUPERFAMILY	SSF51161	Trimeric LpxA-like enzymes	8.56e-28	-	T	2024-12-18	a06e4ce77ea77039830a04e05a6d6654
636	K13_K23_9	245	49	197	-	-	PANTHER	PTHR43300	ACETYLTRANSFERASE	1.3e-31		T	2024-12-18	9aa9e3da573499727f280f9d0a060b93
637	K13_K23_9	245	128	162	IPR001451	Hexapeptide repeat	Pfam	PF00132	Bacterial transferase hexapeptide (six repeats)	1.1e-09	-	T	2024-12-18	9aa9e3da573499727f280f9d0a060b93
638	K13_K23_9	245	136	164	IPR018357	Hexapeptide transferase, conserved site	ProSitePatterns	PS00101	Hexapeptide-repeat containing-transferases signature.	-	GO:0016740	T	2024-12-18	9aa9e3da573499727f280f9d0a060b93
639	K130_7	530	283	528	-	-	Gene3D	G3DSA:2.160.10.10	Hexapeptide repeat proteins	4.4e-29		T	2024-12-18	ccae3680089cb1c75114016e7ce5b822
640	K116_7	262	108	231	IPR011004	Trimeric LpxA-like superfamily	SUPERFAMILY	SSF51161	Trimeric LpxA-like enzymes	4.99e-20	-	T	2024-12-18	41b546c545e78ca73cb140e6611e89dd
641	K130_7	530	398	514	-	-	PANTHER	PTHR23416	SIALIC ACID SYNTHASE-RELATED	8.3e-15		T	2024-12-18	ccae3680089cb1c75114016e7ce5b822
642	K130_7	530	112	224	-	-	Gene3D	G3DSA:3.40.50.12080	-	6.4e-08		T	2024-12-18	ccae3680089cb1c75114016e7ce5b822
643	K130_7	530	1	111	-	-	Gene3D	G3DSA:3.40.50.12080	-	1.5e-22		T	2024-12-18	ccae3680089cb1c75114016e7ce5b822
644	K130_7	530	4	218	IPR041307	Polysaccharide biosynthesis enzyme WcbI	Pfam	PF18588	Polysaccharide biosynthesis enzyme WcbI	1.5e-29	-	T	2024-12-18	ccae3680089cb1c75114016e7ce5b822
645	K130_8	1112	460	536	-	-	Gene3D	G3DSA:1.10.150.400	-	3.5e-08		T	2024-12-18	64d776d756ac3755a4b27cd048eecbd8
646	K130_8	1112	449	645	IPR036412	HAD-like superfamily	SUPERFAMILY	SSF56784	HAD-like	4.55e-08	-	T	2024-12-18	64d776d756ac3755a4b27cd048eecbd8
647	K130_8	1112	450	641	IPR023214	HAD superfamily	Gene3D	G3DSA:3.40.50.1000	-	3.5e-08	-	T	2024-12-18	64d776d756ac3755a4b27cd048eecbd8
648	K147_6	736	467	710	IPR029044	Nucleotide-diphospho-sugar transferases	SUPERFAMILY	SSF53448	Nucleotide-diphospho-sugar transferases	2.58e-34	-	T	2024-12-18	0f5adb36130e1e83a6d40c286d9db450
649	K147_6	736	216	413	IPR029044	Nucleotide-diphospho-sugar transferases	SUPERFAMILY	SSF53448	Nucleotide-diphospho-sugar transferases	1.69e-53	-	T	2024-12-18	0f5adb36130e1e83a6d40c286d9db450
650	K130_9	231	4	215	-	-	PANTHER	PTHR21485	HAD SUPERFAMILY MEMBERS CMAS AND KDSC	2.8e-09		T	2024-12-18	b19e17cfbee040e4436457644d964de3
651	K130_9	231	3	74	IPR003329	Acylneuraminate cytidylyltransferase	Pfam	PF02348	Cytidylyltransferase	1.9e-07	-	T	2024-12-18	b19e17cfbee040e4436457644d964de3
652	K131_7	1099	531	613	IPR006439	HAD hydrolase, subfamily IA	NCBIfam	TIGR01549	HAD-IA family hydrolase	1.7e-06	-	T	2024-12-18	13e41e8c88f57b44867b6907c2bd5127
653	K131_7	1099	523	620	-	-	CDD	cd01427	HAD_like	2.34663e-07		T	2024-12-18	13e41e8c88f57b44867b6907c2bd5127
654	K131_7	1099	424	635	IPR023214	HAD superfamily	Gene3D	G3DSA:3.40.50.1000	-	9.7e-21	-	T	2024-12-18	13e41e8c88f57b44867b6907c2bd5127
655	K131_7	1099	436	511	-	-	Gene3D	G3DSA:1.10.150.400	-	9.7e-21		T	2024-12-18	13e41e8c88f57b44867b6907c2bd5127
656	K131_7	1099	424	626	IPR036412	HAD-like superfamily	SUPERFAMILY	SSF56784	HAD-like	5.16e-16	-	T	2024-12-18	13e41e8c88f57b44867b6907c2bd5127
657	neuA	418	3	217	-	-	PANTHER	PTHR21485	HAD SUPERFAMILY MEMBERS CMAS AND KDSC	1.1e-42		T	2024-12-18	2a418c1f8e09570224c240586e3d2806
658	K104_10	436	41	187	-	-	PANTHER	PTHR43300	ACETYLTRANSFERASE	3.7e-19		T	2024-12-18	da80ff2349ad108789d99cbd3eb01b49
659	K131_8	448	50	203	-	-	PANTHER	PTHR43300	ACETYLTRANSFERASE	3.7e-19		T	2024-12-18	d5cf31af45193f996d1b84711d4b39c2
660	K19_3	425	24	177	-	-	PANTHER	PTHR43300	ACETYLTRANSFERASE	2e-19	-	T	2024-12-18	b433558c0268c921d430a3a446ec45be
661	K157_7	732	1	231	IPR029044	Nucleotide-diphospho-sugar transferases	Gene3D	G3DSA:3.90.550.10	Spore Coat Polysaccharide Biosynthesis Protein SpsA; Chain A	3.2e-14	-	T	2024-12-18	91ab11219ac8319e6baf3ca2f4eaf20c
662	K117_9	369	133	265	IPR007554	CDP-glycerol glycerophosphotransferase	Pfam	PF04464	CDP-Glycerol:Poly(glycerophosphate) glycerophosphotransferase	4.6e-16	-	T	2024-12-18	6127e1aae492c0a5bc0ee73673b6e37c
663	K117_9	369	150	318	IPR043148	CDP-glycerol glycerophosphotransferase, C-terminal domain	Gene3D	G3DSA:3.40.50.12580	-	3.7e-23		T	2024-12-18	6127e1aae492c0a5bc0ee73673b6e37c
664	K12_12	537	235	405	IPR043148	CDP-glycerol glycerophosphotransferase, C-terminal domain	Gene3D	G3DSA:3.40.50.12580	-	2.2e-07	GO:0016020|GO:0047355	T	2024-12-18	6127e1aae492c0a5bc0ee73673b6e37c
665	K122_10	369	133	308	IPR007554	CDP-glycerol glycerophosphotransferase	Pfam	PF04464	CDP-Glycerol:Poly(glycerophosphate) glycerophosphotransferase	1.5e-17		T	2024-12-18	6127e1aae492c0a5bc0ee73673b6e37c
666	K132_12	131	6	125	IPR004821	Cytidyltransferase-like domain	Pfam	PF01467	Cytidylyltransferase-like	5.5e-22	GO:0003824|GO:0009058	T	2024-12-18	e12e2ddce14e46e7c8eef79a2f00faba
667	K132_12	131	4	69	IPR004821	Cytidyltransferase-like domain	NCBIfam	TIGR00125	cytidyltransferase-like domain	3.7e-20	GO:0003824|GO:0009058	T	2024-12-18	e12e2ddce14e46e7c8eef79a2f00faba
668	K132_12	131	1	125	-	-	SUPERFAMILY	SSF52374	Nucleotidylyl transferase	5.12e-31		T	2024-12-18	e12e2ddce14e46e7c8eef79a2f00faba
669	K132_12	131	1	129	IPR014729	Rossmann-like alpha/beta/alpha sandwich fold	Gene3D	G3DSA:3.40.50.620	HUPs	8.5e-42	-	T	2024-12-18	e12e2ddce14e46e7c8eef79a2f00faba
670	K132_12	131	2	129	-	-	PANTHER	PTHR43793	FAD SYNTHASE	2.4e-33		T	2024-12-18	e12e2ddce14e46e7c8eef79a2f00faba
671	K132_13	799	151	398	-	-	SUPERFAMILY	SSF53756	UDP-Glycosyltransferase/glycogen phosphorylase	7.85e-15		T	2024-12-18	88ca3a5670824eacb4fd9fb1fc0f03c6
672	K132_13	799	25	48	-	-	MobiDBLite	mobidb-lite	consensus disorder prediction	-		T	2024-12-18	88ca3a5670824eacb4fd9fb1fc0f03c6
673	K132_13	799	624	772	IPR007833	Capsule polysaccharide biosynthesis	Pfam	PF05159	Capsule polysaccharide biosynthesis protein	1.1e-27	GO:0000271|GO:0015774	T	2024-12-18	88ca3a5670824eacb4fd9fb1fc0f03c6
674	K132_13	799	512	608	IPR007833	Capsule polysaccharide biosynthesis	Pfam	PF05159	Capsule polysaccharide biosynthesis protein	6.8e-06	GO:0000271|GO:0015774	T	2024-12-18	88ca3a5670824eacb4fd9fb1fc0f03c6
675	K132_13	799	25	42	-	-	MobiDBLite	mobidb-lite	consensus disorder prediction	-		T	2024-12-18	88ca3a5670824eacb4fd9fb1fc0f03c6
676	K132_13	799	509	778	-	-	CDD	cd16440	beta_Kdo_transferase_KpsC_1	1.0429e-131		T	2024-12-18	88ca3a5670824eacb4fd9fb1fc0f03c6
677	K20_7	248	45	204	IPR011004	Trimeric LpxA-like superfamily	SUPERFAMILY	SSF51161	Trimeric LpxA-like enzymes	3.74e-30	-	T	2024-12-18	6f831f3397541ceea611124c75e1cc4a
678	K132_7	224	20	217	-	-	Gene3D	G3DSA:2.160.10.10	Hexapeptide repeat proteins	6.7e-34		T	2024-12-18	12fb405e149af8c2ad42f062f4e3ee61
679	K157_7	732	1	215	IPR029044	Nucleotide-diphospho-sugar transferases	SUPERFAMILY	SSF53448	Nucleotide-diphospho-sugar transferases	4.22e-12	-	T	2024-12-18	91ab11219ac8319e6baf3ca2f4eaf20c
680	K138_10	302	10	219	-	-	PANTHER	PTHR21461	UNCHARACTERIZED	1.5e-19		T	2024-12-18	174eae68a27da80299096f612610637a
681	K139_10	302	10	100	-	-	Pfam	PF13704	Glycosyl transferase family 2	6.5e-14		T	2024-12-18	174eae68a27da80299096f612610637a
682	K147_11	669	390	607	-	-	CDD	cd04186	GT_2_like_c	2.37082e-40		T	2024-12-18	15fdc4bde213d53d836e3e50bbb6203d
683	K10_5	717	23	240	IPR029044	Nucleotide-diphospho-sugar transferases	SUPERFAMILY	SSF53448	Nucleotide-diphospho-sugar transferases	2.53e-39	-	T	2024-12-18	fcc0a7569294d91ba7732164ddbb6d23
684	K149_11	621	342	559	-	-	CDD	cd04186	GT_2_like_c	3.98175e-38	-	T	2024-12-18	15fdc4bde213d53d836e3e50bbb6203d
685	K153_12	669	390	607	-	-	CDD	cd04186	GT_2_like_c	4.28653e-41		T	2024-12-18	15fdc4bde213d53d836e3e50bbb6203d
686	K10_5	717	337	562	IPR029044	Nucleotide-diphospho-sugar transferases	SUPERFAMILY	SSF53448	Nucleotide-diphospho-sugar transferases	1.2e-39	-	T	2024-12-18	fcc0a7569294d91ba7732164ddbb6d23
687	K10_5	717	2	259	IPR029044	Nucleotide-diphospho-sugar transferases	Gene3D	G3DSA:3.90.550.10	Spore Coat Polysaccharide Biosynthesis Protein SpsA; Chain A	6.4e-39	-	T	2024-12-18	fcc0a7569294d91ba7732164ddbb6d23
688	K142_13	341	172	329	-	-	Gene3D	G3DSA:3.40.50.2000	Glycogen Phosphorylase B;	2.2e-09		T	2024-12-18	98ca31473ebcd9cf49e6144c5438ed84
689	K143_13	340	172	328	-	-	Gene3D	G3DSA:3.40.50.2000	Glycogen Phosphorylase B;	9.5e-09		T	2024-12-18	98ca31473ebcd9cf49e6144c5438ed84
690	K133_5	291	105	139	-	-	Coils	Coil	Coil	-		T	2024-12-18	cf7b5601d7b8c5780828114fb101591b
691	K133_5	291	1	32	-	-	MobiDBLite	mobidb-lite	consensus disorder prediction	-		T	2024-12-18	cf7b5601d7b8c5780828114fb101591b
692	K133_5	291	161	181	-	-	Coils	Coil	Coil	-		T	2024-12-18	cf7b5601d7b8c5780828114fb101591b
693	K133_5	291	11	31	-	-	MobiDBLite	mobidb-lite	consensus disorder prediction	-		T	2024-12-18	cf7b5601d7b8c5780828114fb101591b
694	K10_5	717	266	578	IPR029044	Nucleotide-diphospho-sugar transferases	Gene3D	G3DSA:3.90.550.10	Spore Coat Polysaccharide Biosynthesis Protein SpsA; Chain A	1.3e-36	-	T	2024-12-18	fcc0a7569294d91ba7732164ddbb6d23
695	K151_10	699	296	698	-	-	PANTHER	PTHR45947	SULFOQUINOVOSYL TRANSFERASE SQD2	1.8e-42		T	2024-12-18	245e46f00c5cdb57679e2ae242003d6c
696	K133_6	736	470	652	IPR001173	Glycosyltransferase 2-like	Pfam	PF00535	Glycosyl transferase family 2	4.2e-18	-	T	2024-12-18	960519d45d59018c7a44d964633455ee
697	K133_6	736	218	346	IPR001173	Glycosyltransferase 2-like	Pfam	PF00535	Glycosyl transferase family 2	4.1e-34	-	T	2024-12-18	960519d45d59018c7a44d964633455ee
698	K160_9	708	355	704	-	-	PANTHER	PTHR45947	SULFOQUINOVOSYL TRANSFERASE SQD2	1e-22		T	2024-12-18	58c85b8f2e234c425f2efcb5743543fc
699	K133_6	736	207	394	-	-	PANTHER	PTHR43179	RHAMNOSYLTRANSFERASE WBBL	4.4e-54		T	2024-12-18	960519d45d59018c7a44d964633455ee
700	K110_10	690	65	678	IPR029044	Nucleotide-diphospho-sugar transferases	Gene3D	G3DSA:3.90.550.10	Spore Coat Polysaccharide Biosynthesis Protein SpsA; Chain A	0	-	T	2024-12-18	84710f7d9bc01574552af30a33bcec4e
701	K133_8	360	128	305	IPR007657	Glycosyltransferase 61	Pfam	PF04577	Glycosyltransferase 61	3e-19	GO:0016757	T	2024-12-18	d9a89b9649b8eebff390f1ebc439a68b
702	K133_9	388	283	387	IPR036220	UDP-glucose/GDP-mannose dehydrogenase, C-terminal domain superfamily	SUPERFAMILY	SSF52413	UDP-glucose/GDP-mannose dehydrogenase C-terminal domain	4.45e-25	-	T	2024-12-18	ad133a97a759da9551d4a4797a7c58e9
703	K134_8	388	1	388	IPR017476	UDP-glucose/GDP-mannose dehydrogenase	PIRSF	PIRSF000124	UDPglc_GDPman_dh	1.8e-136	GO:0016616	T	2024-12-18	ad133a97a759da9551d4a4797a7c58e9
704	K133_9	388	338	388	IPR028357	UDP-glucose 6-dehydrogenase, bacterial type	PIRSF	PIRSF500134	UDPglc_DH_bac	0.56	GO:0000271|GO:0003979	T	2024-12-18	ad133a97a759da9551d4a4797a7c58e9
705	K133_9	388	1	350	IPR028357	UDP-glucose 6-dehydrogenase, bacterial type	PIRSF	PIRSF500134	UDPglc_DH_bac	2.1e-121	GO:0000271|GO:0003979	T	2024-12-18	ad133a97a759da9551d4a4797a7c58e9
706	K133_9	388	1	168	IPR001732	UDP-glucose/GDP-mannose dehydrogenase, N-terminal	Pfam	PF03721	UDP-glucose/GDP-mannose dehydrogenase family, NAD binding domain	5.5e-33	GO:0016616|GO:0051287	T	2024-12-18	ad133a97a759da9551d4a4797a7c58e9
707	K133_9	388	1	194	IPR036291	NAD(P)-binding domain superfamily	SUPERFAMILY	SSF51735	NAD(P)-binding Rossmann-fold domains	5.55e-49	-	T	2024-12-18	ad133a97a759da9551d4a4797a7c58e9
708	K134_8	388	1	378	IPR017476	UDP-glucose/GDP-mannose dehydrogenase	NCBIfam	TIGR03026	nucleotide sugar dehydrogenase	6.6e-101	GO:0016616	T	2024-12-18	ad133a97a759da9551d4a4797a7c58e9
709	K133_9	388	1	197	-	-	FunFam	G3DSA:3.40.50.720:FF:000400	UDP-glucose 6-dehydrogenase	1.8e-103		T	2024-12-18	ad133a97a759da9551d4a4797a7c58e9
710	K133_9	388	191	287	IPR008927	6-phosphogluconate dehydrogenase-like, C-terminal domain superfamily	SUPERFAMILY	SSF48179	6-phosphogluconate dehydrogenase C-terminal domain-like	6.46e-31	-	T	2024-12-18	ad133a97a759da9551d4a4797a7c58e9
711	K133_9	388	198	287	-	-	FunFam	G3DSA:1.10.1040.10:FF:000026	UDP-glucose 6-dehydrogenase	1.6e-54		T	2024-12-18	ad133a97a759da9551d4a4797a7c58e9
712	K133_9	388	288	388	-	-	Gene3D	G3DSA:3.40.50.720	-	5.3e-42		T	2024-12-18	ad133a97a759da9551d4a4797a7c58e9
713	K133_9	388	300	387	IPR014027	UDP-glucose/GDP-mannose dehydrogenase, C-terminal	SMART	SM00984	UDPG_MGDP_dh_C_a_2_a	6e-09	GO:0016616|GO:0051287	T	2024-12-18	ad133a97a759da9551d4a4797a7c58e9
714	K133_9	388	198	287	IPR013328	6-phosphogluconate dehydrogenase, domain 2	Gene3D	G3DSA:1.10.1040.10	-	7.7e-35	GO:0016491	T	2024-12-18	ad133a97a759da9551d4a4797a7c58e9
715	K133_9	388	1	386	-	-	PANTHER	PTHR43750	UDP-GLUCOSE 6-DEHYDROGENASE TUAD	1.1e-111		T	2024-12-18	ad133a97a759da9551d4a4797a7c58e9
716	K133_9	388	1	197	-	-	Gene3D	G3DSA:3.40.50.720	-	2.8e-65		T	2024-12-18	ad133a97a759da9551d4a4797a7c58e9
717	K133_9	388	192	281	IPR014026	UDP-glucose/GDP-mannose dehydrogenase, dimerisation	Pfam	PF00984	UDP-glucose/GDP-mannose dehydrogenase family, central domain	6.6e-27	GO:0016616|GO:0051287	T	2024-12-18	ad133a97a759da9551d4a4797a7c58e9
718	K158_12	673	394	611	-	-	CDD	cd04186	GT_2_like_c	1.17454e-37		T	2024-12-18	31abfc6feab5935b2210c24085ae27e2
719	K159_15	669	390	607	-	-	CDD	cd04186	GT_2_like_c	5.60321e-42	-	T	2024-12-18	31abfc6feab5935b2210c24085ae27e2
720	K110_10	690	433	650	IPR029044	Nucleotide-diphospho-sugar transferases	SUPERFAMILY	SSF53448	Nucleotide-diphospho-sugar transferases	6e-56	-	T	2024-12-18	84710f7d9bc01574552af30a33bcec4e
721	K160_12	670	391	608	-	-	CDD	cd04186	GT_2_like_c	3.67871e-41		T	2024-12-18	31abfc6feab5935b2210c24085ae27e2
722	K110_10	690	153	396	IPR029044	Nucleotide-diphospho-sugar transferases	SUPERFAMILY	SSF53448	Nucleotide-diphospho-sugar transferases	6e-44	-	T	2024-12-18	84710f7d9bc01574552af30a33bcec4e
723	K110_10	690	126	406	IPR029044	Nucleotide-diphospho-sugar transferases	Gene3D	G3DSA:3.90.550.10	Spore Coat Polysaccharide Biosynthesis Protein SpsA; Chain A	0	-	T	2024-12-18	84710f7d9bc01574552af30a33bcec4e
724	K144_14	341	171	329	-	-	Gene3D	G3DSA:3.40.50.2000	Glycogen Phosphorylase B;	1.5e-09		T	2024-12-18	a27d1f486ef1f58cd83981ba3512494d
725	K145_12	343	173	329	-	-	Gene3D	G3DSA:3.40.50.2000	Glycogen Phosphorylase B;	2.1e-07		T	2024-12-18	a27d1f486ef1f58cd83981ba3512494d
726	K134_5	440	226	284	-	-	Coils	Coil	Coil	-		T	2024-12-18	9195a2c0aeb9aa45353fb3d0d669b32e
727	K134_5	440	292	326	-	-	Coils	Coil	Coil	-		T	2024-12-18	9195a2c0aeb9aa45353fb3d0d669b32e
728	K134_6	906	569	703	IPR028098	Glycosyltransferase subfamily 4-like, N-terminal domain	Pfam	PF13439	Glycosyltransferase Family 4	5.8e-07	-	T	2024-12-18	40413d3cb82fdbe9980a2e22d62e5195
729	K134_6	906	220	391	IPR001173	Glycosyltransferase 2-like	Pfam	PF00535	Glycosyl transferase family 2	7.7e-14	-	T	2024-12-18	40413d3cb82fdbe9980a2e22d62e5195
730	K134_6	906	554	889	-	-	SUPERFAMILY	SSF53756	UDP-Glycosyltransferase/glycogen phosphorylase	7.53e-25		T	2024-12-18	40413d3cb82fdbe9980a2e22d62e5195
731	K134_6	906	218	443	-	-	PANTHER	PTHR43179	RHAMNOSYLTRANSFERASE WBBL	1.8e-33		T	2024-12-18	40413d3cb82fdbe9980a2e22d62e5195
732	K115_9	689	432	649	IPR029044	Nucleotide-diphospho-sugar transferases	SUPERFAMILY	SSF53448	Nucleotide-diphospho-sugar transferases	7.74e-56	-	T	2024-12-18	a829310fb2d93e5cb339409c8ee0c366
733	K134_6	906	553	713	-	-	Gene3D	G3DSA:3.40.50.2000	Glycogen Phosphorylase B;	4.1e-07		T	2024-12-18	40413d3cb82fdbe9980a2e22d62e5195
734	K115_9	689	152	395	IPR029044	Nucleotide-diphospho-sugar transferases	SUPERFAMILY	SSF53448	Nucleotide-diphospho-sugar transferases	1.07e-42	-	T	2024-12-18	a829310fb2d93e5cb339409c8ee0c366
735	K134_6	906	714	865	-	-	Gene3D	G3DSA:3.40.50.2000	Glycogen Phosphorylase B;	3.7e-07		T	2024-12-18	40413d3cb82fdbe9980a2e22d62e5195
736	K134_7	413	175	348	IPR007657	Glycosyltransferase 61	Pfam	PF04577	Glycosyltransferase 61	3e-23	GO:0016757	T	2024-12-18	1f1c2690d51c55cdd6d18f9e635af9bb
737	K134_8	388	338	388	IPR028357	UDP-glucose 6-dehydrogenase, bacterial type	PIRSF	PIRSF500134	UDPglc_DH_bac	0.24	GO:0000271|GO:0003979	T	2024-12-18	788baf9c5e218fd250da2764c3b588eb
738	K134_8	388	1	346	IPR028357	UDP-glucose 6-dehydrogenase, bacterial type	PIRSF	PIRSF500134	UDPglc_DH_bac	5.7e-121	GO:0000271|GO:0003979	T	2024-12-18	788baf9c5e218fd250da2764c3b588eb
739	K138_9	388	1	378	IPR017476	UDP-glucose/GDP-mannose dehydrogenase	NCBIfam	TIGR03026	nucleotide sugar dehydrogenase	1.2e-99	GO:0016616	T	2024-12-18	788baf9c5e218fd250da2764c3b588eb
740	K134_8	388	288	388	-	-	Gene3D	G3DSA:3.40.50.720	-	2e-42		T	2024-12-18	788baf9c5e218fd250da2764c3b588eb
741	K138_9	388	1	388	IPR017476	UDP-glucose/GDP-mannose dehydrogenase	PIRSF	PIRSF000124	UDPglc_GDPman_dh	2.7e-135	GO:0016616	T	2024-12-18	788baf9c5e218fd250da2764c3b588eb
742	K134_8	388	191	287	IPR008927	6-phosphogluconate dehydrogenase-like, C-terminal domain superfamily	SUPERFAMILY	SSF48179	6-phosphogluconate dehydrogenase C-terminal domain-like	6.46e-31	-	T	2024-12-18	788baf9c5e218fd250da2764c3b588eb
743	K134_8	388	1	197	-	-	Gene3D	G3DSA:3.40.50.720	-	9.1e-64		T	2024-12-18	788baf9c5e218fd250da2764c3b588eb
744	K134_8	388	1	197	-	-	FunFam	G3DSA:3.40.50.720:FF:000400	UDP-glucose 6-dehydrogenase	1e-102		T	2024-12-18	788baf9c5e218fd250da2764c3b588eb
745	K134_8	388	198	287	IPR013328	6-phosphogluconate dehydrogenase, domain 2	Gene3D	G3DSA:1.10.1040.10	-	7.7e-35	GO:0016491	T	2024-12-18	788baf9c5e218fd250da2764c3b588eb
746	K134_8	388	288	388	-	-	FunFam	G3DSA:3.40.50.720:FF:000297	UDP-glucose 6-dehydrogenase	2.4e-47		T	2024-12-18	788baf9c5e218fd250da2764c3b588eb
747	K134_8	388	1	386	-	-	PANTHER	PTHR43750	UDP-GLUCOSE 6-DEHYDROGENASE TUAD	2e-110		T	2024-12-18	788baf9c5e218fd250da2764c3b588eb
748	K134_8	388	192	281	IPR014026	UDP-glucose/GDP-mannose dehydrogenase, dimerisation	Pfam	PF00984	UDP-glucose/GDP-mannose dehydrogenase family, central domain	6.6e-27	GO:0016616|GO:0051287	T	2024-12-18	788baf9c5e218fd250da2764c3b588eb
749	K134_8	388	1	168	IPR001732	UDP-glucose/GDP-mannose dehydrogenase, N-terminal	Pfam	PF03721	UDP-glucose/GDP-mannose dehydrogenase family, NAD binding domain	3.5e-32	GO:0016616|GO:0051287	T	2024-12-18	788baf9c5e218fd250da2764c3b588eb
750	K134_8	388	300	387	IPR014027	UDP-glucose/GDP-mannose dehydrogenase, C-terminal	SMART	SM00984	UDPG_MGDP_dh_C_a_2_a	1.2e-09	GO:0016616|GO:0051287	T	2024-12-18	788baf9c5e218fd250da2764c3b588eb
751	K134_8	388	1	194	IPR036291	NAD(P)-binding domain superfamily	SUPERFAMILY	SSF51735	NAD(P)-binding Rossmann-fold domains	1.83e-47	-	T	2024-12-18	788baf9c5e218fd250da2764c3b588eb
752	K134_8	388	283	387	IPR036220	UDP-glucose/GDP-mannose dehydrogenase, C-terminal domain superfamily	SUPERFAMILY	SSF52413	UDP-glucose/GDP-mannose dehydrogenase C-terminal domain	1.83e-25	-	T	2024-12-18	788baf9c5e218fd250da2764c3b588eb
753	K134_8	388	198	287	-	-	FunFam	G3DSA:1.10.1040.10:FF:000026	UDP-glucose 6-dehydrogenase	1.6e-54		T	2024-12-18	788baf9c5e218fd250da2764c3b588eb
754	K115_9	689	125	405	IPR029044	Nucleotide-diphospho-sugar transferases	Gene3D	G3DSA:3.90.550.10	Spore Coat Polysaccharide Biosynthesis Protein SpsA; Chain A	0	-	T	2024-12-18	a829310fb2d93e5cb339409c8ee0c366
755	K139_10	302	10	219	-	-	PANTHER	PTHR21461	UNCHARACTERIZED	1.5e-19		T	2024-12-18	4a990336ad93bc303101eee65be4bbfe
756	K142_11	302	9	223	-	-	PANTHER	PTHR21461	UNCHARACTERIZED	5.5e-21	-	T	2024-12-18	4a990336ad93bc303101eee65be4bbfe
757	K135_7	1114	531	660	IPR023214	HAD superfamily	Gene3D	G3DSA:3.40.50.1000	-	7.8e-08	-	T	2024-12-18	8c8a19d3f80681bed5a6ca4392e8230d
758	K135_7	1114	452	648	IPR036412	HAD-like superfamily	SUPERFAMILY	SSF56784	HAD-like	4.91e-11	-	T	2024-12-18	8c8a19d3f80681bed5a6ca4392e8230d
759	K115_9	689	64	677	IPR029044	Nucleotide-diphospho-sugar transferases	Gene3D	G3DSA:3.90.550.10	Spore Coat Polysaccharide Biosynthesis Protein SpsA; Chain A	0	-	T	2024-12-18	a829310fb2d93e5cb339409c8ee0c366
760	K135_8	227	4	215	-	-	PANTHER	PTHR21485	HAD SUPERFAMILY MEMBERS CMAS AND KDSC	4.7e-09		T	2024-12-18	f4a4d40928f9f6998ef04b85cf55d54a
761	kfoC	686	64	678	IPR029044	Nucleotide-diphospho-sugar transferases	Gene3D	G3DSA:3.90.550.10	Spore Coat Polysaccharide Biosynthesis Protein SpsA; Chain A	0	-	T	2024-12-18	08d33595e01f9867c71d21b639d20cdb
762	K135_8	227	3	74	IPR003329	Acylneuraminate cytidylyltransferase	Pfam	PF02348	Cytidylyltransferase	1.8e-07	-	T	2024-12-18	f4a4d40928f9f6998ef04b85cf55d54a
763	K122_10	369	150	316	IPR043148	CDP-glycerol glycerophosphotransferase, C-terminal domain	Gene3D	G3DSA:3.40.50.12580	-	3.4e-23	-	T	2024-12-18	981ee0ec81c1e88145bec8c3a11baae1
764	K124_11	427	215	399	IPR043148	CDP-glycerol glycerophosphotransferase, C-terminal domain	Gene3D	G3DSA:3.40.50.12580	-	2.6e-13	GO:0000271|GO:0015774	T	2024-12-18	981ee0ec81c1e88145bec8c3a11baae1
765	K136_8	311	147	281	IPR001296	Glycosyl transferase, family 1	Pfam	PF00534	Glycosyl transferases group 1	9e-12	GO:0016757	T	2024-12-18	e88e4086b02cc853696236d15731907e
766	K150_6	305	181	244	IPR001296	Glycosyl transferase, family 1	Pfam	PF00534	Glycosyl transferases group 1	1.1e-06	GO:0016757	T	2024-12-18	f0a65e36fb61e491c9422431b1e54912
767	K106_12	329	233	322	-	-	Pfam	PF13524	Glycosyl transferases group 1	1.2e-09		T	2024-12-18	e409de99f865f12366dd85f23d75f1b8
768	K151_5	330	232	323	-	-	Pfam	PF13524	Glycosyl transferases group 1	3.5e-15		T	2024-12-18	29e4d00f10163dbeef1964090df8527f
769	K7_12	329	233	322	-	-	Pfam	PF13524	Glycosyl transferases group 1	1.2e-09		T	2024-12-18	e409de99f865f12366dd85f23d75f1b8
770	kfoC	686	152	395	IPR029044	Nucleotide-diphospho-sugar transferases	SUPERFAMILY	SSF53448	Nucleotide-diphospho-sugar transferases	1e-44	-	T	2024-12-18	08d33595e01f9867c71d21b639d20cdb
771	K142_11	302	31	160	-	-	CDD	cd00761	Glyco_tranf_GTA_type	0.0027293		T	2024-12-18	174eae68a27da80299096f612610637a
772	K143_11	306	12	227	-	-	PANTHER	PTHR21461	UNCHARACTERIZED	2.3e-21		T	2024-12-18	174eae68a27da80299096f612610637a
773	K163_13	669	390	607	-	-	CDD	cd04186	GT_2_like_c	4.41723e-41		T	2024-12-18	15fdc4bde213d53d836e3e50bbb6203d
774	kfoC	686	125	405	IPR029044	Nucleotide-diphospho-sugar transferases	Gene3D	G3DSA:3.90.550.10	Spore Coat Polysaccharide Biosynthesis Protein SpsA; Chain A	0	-	T	2024-12-18	08d33595e01f9867c71d21b639d20cdb
775	K3_14	682	403	620	-	-	CDD	cd04186	GT_2_like_c	3.14228e-38	-	T	2024-12-18	15fdc4bde213d53d836e3e50bbb6203d
776	K96_10	673	394	611	-	-	CDD	cd04186	GT_2_like_c	5.25998e-38		T	2024-12-18	15fdc4bde213d53d836e3e50bbb6203d
777	kfoC	686	432	648	IPR029044	Nucleotide-diphospho-sugar transferases	SUPERFAMILY	SSF53448	Nucleotide-diphospho-sugar transferases	1.41e-55	-	T	2024-12-18	08d33595e01f9867c71d21b639d20cdb
778	K98_13	673	394	611	-	-	CDD	cd04186	GT_2_like_c	4.7631e-38	-	T	2024-12-18	fbbb7349b360925daa53b8718551d0d8
779	K147_12	340	172	328	-	-	Gene3D	G3DSA:3.40.50.2000	Glycogen Phosphorylase B;	9.5e-09		T	2024-12-18	98ca31473ebcd9cf49e6144c5438ed84
780	K149_12	343	173	329	-	-	Gene3D	G3DSA:3.40.50.2000	Glycogen Phosphorylase B;	2.7e-07		T	2024-12-18	98ca31473ebcd9cf49e6144c5438ed84
781	K138_6	291	105	139	-	-	Coils	Coil	Coil	-		T	2024-12-18	20781390d7adf5251d3237310dee0f73
782	K138_6	291	1	25	-	-	MobiDBLite	mobidb-lite	consensus disorder prediction	-		T	2024-12-18	20781390d7adf5251d3237310dee0f73
783	K138_6	291	161	181	-	-	Coils	Coil	Coil	-		T	2024-12-18	20781390d7adf5251d3237310dee0f73
784	K138_6	291	11	25	-	-	MobiDBLite	mobidb-lite	consensus disorder prediction	-		T	2024-12-18	20781390d7adf5251d3237310dee0f73
785	K3_14	682	234	374	IPR029044	Nucleotide-diphospho-sugar transferases	Gene3D	G3DSA:3.90.550.10	Spore Coat Polysaccharide Biosynthesis Protein SpsA; Chain A	5e-08	-	T	2024-12-18	fbbb7349b360925daa53b8718551d0d8
786	K3_14	682	394	635	IPR029044	Nucleotide-diphospho-sugar transferases	Gene3D	G3DSA:3.90.550.10	Spore Coat Polysaccharide Biosynthesis Protein SpsA; Chain A	9.3e-48	-	T	2024-12-18	fbbb7349b360925daa53b8718551d0d8
787	K10_12	673	385	626	IPR029044	Nucleotide-diphospho-sugar transferases	Gene3D	G3DSA:3.90.550.10	Spore Coat Polysaccharide Biosynthesis Protein SpsA; Chain A	4.1e-48	-	T	2024-12-18	fbbb7349b360925daa53b8718551d0d8
788	K10_12	673	238	365	IPR029044	Nucleotide-diphospho-sugar transferases	Gene3D	G3DSA:3.90.550.10	Spore Coat Polysaccharide Biosynthesis Protein SpsA; Chain A	5.5e-08	-	T	2024-12-18	83037cc68d70f56cbb15efddc92e6ec5
789	K138_7	736	470	652	IPR001173	Glycosyltransferase 2-like	Pfam	PF00535	Glycosyl transferase family 2	1.4e-15	-	T	2024-12-18	0b175addf2d5984370b3daec722401d4
790	K138_7	736	218	345	IPR001173	Glycosyltransferase 2-like	Pfam	PF00535	Glycosyl transferase family 2	8.2e-34	-	T	2024-12-18	0b175addf2d5984370b3daec722401d4
791	K138_7	736	211	394	-	-	PANTHER	PTHR43179	RHAMNOSYLTRANSFERASE WBBL	1.2e-55		T	2024-12-18	0b175addf2d5984370b3daec722401d4
792	K138_8	362	75	247	IPR007657	Glycosyltransferase 61	Pfam	PF04577	Glycosyltransferase 61	2.6e-10	GO:0016757	T	2024-12-18	8a45b14d38bc2edd23458c206224c312
793	K138_9	388	192	281	IPR014026	UDP-glucose/GDP-mannose dehydrogenase, dimerisation	Pfam	PF00984	UDP-glucose/GDP-mannose dehydrogenase family, central domain	6.6e-27	GO:0016616|GO:0051287	T	2024-12-18	58eb7276ef2b7995daaffc3df10da45c
794	K138_9	388	283	387	IPR036220	UDP-glucose/GDP-mannose dehydrogenase, C-terminal domain superfamily	SUPERFAMILY	SSF52413	UDP-glucose/GDP-mannose dehydrogenase C-terminal domain	2.35e-25	-	T	2024-12-18	58eb7276ef2b7995daaffc3df10da45c
795	K138_9	388	288	388	-	-	Gene3D	G3DSA:3.40.50.720	-	1.3e-42		T	2024-12-18	58eb7276ef2b7995daaffc3df10da45c
796	K138_9	388	198	287	IPR013328	6-phosphogluconate dehydrogenase, domain 2	Gene3D	G3DSA:1.10.1040.10	-	7.7e-35	GO:0016491	T	2024-12-18	58eb7276ef2b7995daaffc3df10da45c
797	K139_9	388	1	388	IPR017476	UDP-glucose/GDP-mannose dehydrogenase	PIRSF	PIRSF000124	UDPglc_GDPman_dh	2.1e-135	GO:0016616	T	2024-12-18	58eb7276ef2b7995daaffc3df10da45c
798	K138_9	388	1	194	IPR036291	NAD(P)-binding domain superfamily	SUPERFAMILY	SSF51735	NAD(P)-binding Rossmann-fold domains	1.11e-46	-	T	2024-12-18	58eb7276ef2b7995daaffc3df10da45c
799	K138_9	388	1	386	-	-	PANTHER	PTHR43750	UDP-GLUCOSE 6-DEHYDROGENASE TUAD	1.6e-110		T	2024-12-18	58eb7276ef2b7995daaffc3df10da45c
800	K139_9	388	1	378	IPR017476	UDP-glucose/GDP-mannose dehydrogenase	NCBIfam	TIGR03026	nucleotide sugar dehydrogenase	1.6e-99	GO:0016616	T	2024-12-18	58eb7276ef2b7995daaffc3df10da45c
801	K138_9	388	191	287	IPR008927	6-phosphogluconate dehydrogenase-like, C-terminal domain superfamily	SUPERFAMILY	SSF48179	6-phosphogluconate dehydrogenase C-terminal domain-like	6.46e-31	-	T	2024-12-18	58eb7276ef2b7995daaffc3df10da45c
802	K138_9	388	288	388	-	-	FunFam	G3DSA:3.40.50.720:FF:000297	UDP-glucose 6-dehydrogenase	2.5e-47		T	2024-12-18	58eb7276ef2b7995daaffc3df10da45c
803	K138_9	388	1	197	-	-	Gene3D	G3DSA:3.40.50.720	-	1e-62		T	2024-12-18	58eb7276ef2b7995daaffc3df10da45c
804	K138_9	388	300	387	IPR014027	UDP-glucose/GDP-mannose dehydrogenase, C-terminal	SMART	SM00984	UDPG_MGDP_dh_C_a_2_a	3.3e-09	GO:0016616|GO:0051287	T	2024-12-18	58eb7276ef2b7995daaffc3df10da45c
805	K138_9	388	1	197	-	-	FunFam	G3DSA:3.40.50.720:FF:000400	UDP-glucose 6-dehydrogenase	2.2e-101		T	2024-12-18	58eb7276ef2b7995daaffc3df10da45c
806	K138_9	388	1	344	IPR028357	UDP-glucose 6-dehydrogenase, bacterial type	PIRSF	PIRSF500134	UDPglc_DH_bac	1.5e-120	GO:0000271|GO:0003979	T	2024-12-18	58eb7276ef2b7995daaffc3df10da45c
807	K138_9	388	338	388	IPR028357	UDP-glucose 6-dehydrogenase, bacterial type	PIRSF	PIRSF500134	UDPglc_DH_bac	0.14	GO:0000271|GO:0003979	T	2024-12-18	58eb7276ef2b7995daaffc3df10da45c
808	K138_9	388	198	287	-	-	FunFam	G3DSA:1.10.1040.10:FF:000026	UDP-glucose 6-dehydrogenase	1.6e-54		T	2024-12-18	58eb7276ef2b7995daaffc3df10da45c
809	K138_9	388	1	168	IPR001732	UDP-glucose/GDP-mannose dehydrogenase, N-terminal	Pfam	PF03721	UDP-glucose/GDP-mannose dehydrogenase family, NAD binding domain	7.4e-31	GO:0016616|GO:0051287	T	2024-12-18	58eb7276ef2b7995daaffc3df10da45c
810	K114_12	673	228	365	IPR029044	Nucleotide-diphospho-sugar transferases	Gene3D	G3DSA:3.90.550.10	Spore Coat Polysaccharide Biosynthesis Protein SpsA; Chain A	7e-08	-	T	2024-12-18	83037cc68d70f56cbb15efddc92e6ec5
811	K143_11	306	35	161	-	-	CDD	cd00761	Glyco_tranf_GTA_type	0.00323054		T	2024-12-18	174eae68a27da80299096f612610637a
812	K144_12	302	9	223	-	-	PANTHER	PTHR21461	UNCHARACTERIZED	6.6e-21		T	2024-12-18	174eae68a27da80299096f612610637a
813	K114_12	673	385	626	IPR029044	Nucleotide-diphospho-sugar transferases	Gene3D	G3DSA:3.90.550.10	Spore Coat Polysaccharide Biosynthesis Protein SpsA; Chain A	9.4e-48		T	2024-12-18	15fdc4bde213d53d836e3e50bbb6203d
814	K145_11	673	385	626	IPR029044	Nucleotide-diphospho-sugar transferases	Gene3D	G3DSA:3.90.550.10	Spore Coat Polysaccharide Biosynthesis Protein SpsA; Chain A	6.2e-48	-	T	2024-12-18	83037cc68d70f56cbb15efddc92e6ec5
815	K145_11	673	226	365	IPR029044	Nucleotide-diphospho-sugar transferases	Gene3D	G3DSA:3.90.550.10	Spore Coat Polysaccharide Biosynthesis Protein SpsA; Chain A	6.7e-08	-	T	2024-12-18	15fdc4bde213d53d836e3e50bbb6203d
816	K158_12	673	385	626	IPR029044	Nucleotide-diphospho-sugar transferases	Gene3D	G3DSA:3.90.550.10	Spore Coat Polysaccharide Biosynthesis Protein SpsA; Chain A	7.4e-48		T	2024-12-18	15fdc4bde213d53d836e3e50bbb6203d
817	K158_12	673	232	365	IPR029044	Nucleotide-diphospho-sugar transferases	Gene3D	G3DSA:3.90.550.10	Spore Coat Polysaccharide Biosynthesis Protein SpsA; Chain A	2.6e-07	-	T	2024-12-18	b7101b591f8dc9761e71d26f0d99f5be
818	K96_10	673	385	626	IPR029044	Nucleotide-diphospho-sugar transferases	Gene3D	G3DSA:3.90.550.10	Spore Coat Polysaccharide Biosynthesis Protein SpsA; Chain A	9e-48	-	T	2024-12-18	b7101b591f8dc9761e71d26f0d99f5be
819	K153_13	341	172	329	-	-	Gene3D	G3DSA:3.40.50.2000	Glycogen Phosphorylase B;	2.2e-09		T	2024-12-18	98ca31473ebcd9cf49e6144c5438ed84
820	K158_13	343	173	329	-	-	Gene3D	G3DSA:3.40.50.2000	Glycogen Phosphorylase B;	8.9e-07		T	2024-12-18	98ca31473ebcd9cf49e6144c5438ed84
821	K139_6	291	161	181	-	-	Coils	Coil	Coil	-		T	2024-12-18	644c31a9e000c2b7ba199219b50f402e
822	K139_6	291	1	23	-	-	MobiDBLite	mobidb-lite	consensus disorder prediction	-		T	2024-12-18	644c31a9e000c2b7ba199219b50f402e
823	K139_6	291	105	139	-	-	Coils	Coil	Coil	-		T	2024-12-18	644c31a9e000c2b7ba199219b50f402e
824	K139_7	736	470	652	IPR001173	Glycosyltransferase 2-like	Pfam	PF00535	Glycosyl transferase family 2	9.4e-16	-	T	2024-12-18	98b74dbea09306e9cab82c432f230e13
825	K139_7	736	218	349	IPR001173	Glycosyltransferase 2-like	Pfam	PF00535	Glycosyl transferase family 2	1.6e-34	-	T	2024-12-18	98b74dbea09306e9cab82c432f230e13
826	K96_10	673	228	365	IPR029044	Nucleotide-diphospho-sugar transferases	Gene3D	G3DSA:3.90.550.10	Spore Coat Polysaccharide Biosynthesis Protein SpsA; Chain A	5.7e-08	-	T	2024-12-18	b7101b591f8dc9761e71d26f0d99f5be
827	K98_13	673	385	626	IPR029044	Nucleotide-diphospho-sugar transferases	Gene3D	G3DSA:3.90.550.10	Spore Coat Polysaccharide Biosynthesis Protein SpsA; Chain A	6.2e-48	-	T	2024-12-18	b7101b591f8dc9761e71d26f0d99f5be
828	K98_13	673	226	365	IPR029044	Nucleotide-diphospho-sugar transferases	Gene3D	G3DSA:3.90.550.10	Spore Coat Polysaccharide Biosynthesis Protein SpsA; Chain A	6.7e-08	-	T	2024-12-18	9f532586cf7023b74f44d3dcc414a094
829	K160_12	670	382	618	IPR029044	Nucleotide-diphospho-sugar transferases	Gene3D	G3DSA:3.90.550.10	Spore Coat Polysaccharide Biosynthesis Protein SpsA; Chain A	3.6e-47	-	T	2024-12-18	9f532586cf7023b74f44d3dcc414a094
830	K139_7	736	207	394	-	-	PANTHER	PTHR43179	RHAMNOSYLTRANSFERASE WBBL	1.9e-55		T	2024-12-18	98b74dbea09306e9cab82c432f230e13
831	K139_9	388	283	387	IPR036220	UDP-glucose/GDP-mannose dehydrogenase, C-terminal domain superfamily	SUPERFAMILY	SSF52413	UDP-glucose/GDP-mannose dehydrogenase C-terminal domain	4.45e-25	-	T	2024-12-18	192e1c506a677600e16ef412d0b864e6
832	K139_9	388	198	287	-	-	FunFam	G3DSA:1.10.1040.10:FF:000026	UDP-glucose 6-dehydrogenase	3.9e-54		T	2024-12-18	192e1c506a677600e16ef412d0b864e6
833	K139_9	388	338	388	IPR028357	UDP-glucose 6-dehydrogenase, bacterial type	PIRSF	PIRSF500134	UDPglc_DH_bac	0.56	GO:0000271|GO:0003979	T	2024-12-18	192e1c506a677600e16ef412d0b864e6
834	K139_9	388	1	344	IPR028357	UDP-glucose 6-dehydrogenase, bacterial type	PIRSF	PIRSF500134	UDPglc_DH_bac	1.4e-119	GO:0000271|GO:0003979	T	2024-12-18	192e1c506a677600e16ef412d0b864e6
835	K139_9	388	1	197	-	-	Gene3D	G3DSA:3.40.50.720	-	4.6e-63		T	2024-12-18	192e1c506a677600e16ef412d0b864e6
836	K139_9	388	198	287	IPR013328	6-phosphogluconate dehydrogenase, domain 2	Gene3D	G3DSA:1.10.1040.10	-	2.4e-34	GO:0016491	T	2024-12-18	192e1c506a677600e16ef412d0b864e6
837	K139_9	388	1	197	-	-	FunFam	G3DSA:3.40.50.720:FF:000400	UDP-glucose 6-dehydrogenase	9.4e-103		T	2024-12-18	192e1c506a677600e16ef412d0b864e6
838	K139_9	388	192	281	IPR014026	UDP-glucose/GDP-mannose dehydrogenase, dimerisation	Pfam	PF00984	UDP-glucose/GDP-mannose dehydrogenase family, central domain	2.7e-26	GO:0016616|GO:0051287	T	2024-12-18	192e1c506a677600e16ef412d0b864e6
839	K139_9	388	1	386	-	-	PANTHER	PTHR43750	UDP-GLUCOSE 6-DEHYDROGENASE TUAD	9.5e-110		T	2024-12-18	192e1c506a677600e16ef412d0b864e6
840	K142_9	388	1	388	IPR017476	UDP-glucose/GDP-mannose dehydrogenase	PIRSF	PIRSF000124	UDPglc_GDPman_dh	9.5e-135	GO:0016616	T	2024-12-18	192e1c506a677600e16ef412d0b864e6
841	K139_9	388	300	387	IPR014027	UDP-glucose/GDP-mannose dehydrogenase, C-terminal	SMART	SM00984	UDPG_MGDP_dh_C_a_2_a	6e-09	GO:0016616|GO:0051287	T	2024-12-18	192e1c506a677600e16ef412d0b864e6
842	K139_9	388	1	168	IPR001732	UDP-glucose/GDP-mannose dehydrogenase, N-terminal	Pfam	PF03721	UDP-glucose/GDP-mannose dehydrogenase family, NAD binding domain	1.5e-31	GO:0016616|GO:0051287	T	2024-12-18	192e1c506a677600e16ef412d0b864e6
843	K142_9	388	1	378	IPR017476	UDP-glucose/GDP-mannose dehydrogenase	NCBIfam	TIGR03026	nucleotide sugar dehydrogenase	5.2e-101	GO:0016616	T	2024-12-18	192e1c506a677600e16ef412d0b864e6
844	K139_9	388	288	388	-	-	Gene3D	G3DSA:3.40.50.720	-	5.3e-42		T	2024-12-18	192e1c506a677600e16ef412d0b864e6
845	K139_9	388	1	194	IPR036291	NAD(P)-binding domain superfamily	SUPERFAMILY	SSF51735	NAD(P)-binding Rossmann-fold domains	2.01e-47	-	T	2024-12-18	192e1c506a677600e16ef412d0b864e6
846	K139_9	388	191	287	IPR008927	6-phosphogluconate dehydrogenase-like, C-terminal domain superfamily	SUPERFAMILY	SSF48179	6-phosphogluconate dehydrogenase C-terminal domain-like	3.06e-30	-	T	2024-12-18	192e1c506a677600e16ef412d0b864e6
847	K14_7	209	37	181	-	-	CDD	cd03349	LbH_XAT	3.59475e-64		T	2024-12-18	b299b6cfb9ea2af7c6ddc487b435d1b5
848	K14_7	209	7	179	-	-	PANTHER	PTHR43300	ACETYLTRANSFERASE	1.4e-32		T	2024-12-18	b299b6cfb9ea2af7c6ddc487b435d1b5
849	K14_7	209	118	146	IPR018357	Hexapeptide transferase, conserved site	ProSitePatterns	PS00101	Hexapeptide-repeat containing-transferases signature.	-	GO:0016740	T	2024-12-18	b299b6cfb9ea2af7c6ddc487b435d1b5
850	K14_7	209	110	144	IPR001451	Hexapeptide repeat	Pfam	PF14602	Hexapeptide repeat of succinyl-transferase	1.5e-08	-	T	2024-12-18	b299b6cfb9ea2af7c6ddc487b435d1b5
851	K14_7	209	9	204	-	-	Gene3D	G3DSA:2.160.10.10	Hexapeptide repeat proteins	1.9e-51		T	2024-12-18	b299b6cfb9ea2af7c6ddc487b435d1b5
852	K13_K23_9	245	44	205	IPR011004	Trimeric LpxA-like superfamily	SUPERFAMILY	SSF51161	Trimeric LpxA-like enzymes	2.63e-38	-	T	2024-12-18	9aa9e3da573499727f280f9d0a060b93
853	K14_7	209	34	68	IPR001451	Hexapeptide repeat	Pfam	PF00132	Bacterial transferase hexapeptide (six repeats)	8.9e-07	-	T	2024-12-18	b299b6cfb9ea2af7c6ddc487b435d1b5
854	K14_8	761	32	120	-	-	CDD	cd00761	Glyco_tranf_GTA_type	0.00368177		T	2024-12-18	b6b6302d28e6874258149581810642e9
855	K14_8	761	3	270	IPR019290	Glycosyltransferase 2-like, prokaryotic type	Pfam	PF10111	Glycosyltransferase like family 2	3.4e-32	-	T	2024-12-18	b6b6302d28e6874258149581810642e9
856	K160_12	670	239	350	IPR029044	Nucleotide-diphospho-sugar transferases	Gene3D	G3DSA:3.90.550.10	Spore Coat Polysaccharide Biosynthesis Protein SpsA; Chain A	2.8e-05	-	T	2024-12-18	9f532586cf7023b74f44d3dcc414a094
857	K14_8	761	429	570	IPR007833	Capsule polysaccharide biosynthesis	Pfam	PF05159	Capsule polysaccharide biosynthesis protein	1.1e-08	GO:0000271|GO:0015774	T	2024-12-18	b6b6302d28e6874258149581810642e9
858	K14_8	761	675	695	-	-	Coils	Coil	Coil	-		T	2024-12-18	b6b6302d28e6874258149581810642e9
859	K121_9	669	381	617	IPR029044	Nucleotide-diphospho-sugar transferases	Gene3D	G3DSA:3.90.550.10	Spore Coat Polysaccharide Biosynthesis Protein SpsA; Chain A	1.4e-46	-	T	2024-12-18	9f532586cf7023b74f44d3dcc414a094
860	K140_10	457	305	316	IPR002347	Short-chain dehydrogenase/reductase SDR	PRINTS	PR00080	Short-chain dehydrogenase/reductase (SDR) superfamily signature	9.5e-10	-	T	2024-12-18	47a3c1ad6a53ccc995994a6ee03676cc
861	K140_10	457	377	396	IPR002347	Short-chain dehydrogenase/reductase SDR	PRINTS	PR00080	Short-chain dehydrogenase/reductase (SDR) superfamily signature	9.5e-10	-	T	2024-12-18	47a3c1ad6a53ccc995994a6ee03676cc
862	K140_10	457	357	365	IPR002347	Short-chain dehydrogenase/reductase SDR	PRINTS	PR00080	Short-chain dehydrogenase/reductase (SDR) superfamily signature	9.5e-10	-	T	2024-12-18	47a3c1ad6a53ccc995994a6ee03676cc
863	K140_10	457	1	233	-	-	FunFam	G3DSA:3.90.550.10:FF:000003	2-C-methyl-D-erythritol 4-phosphate cytidylyltransferase	3e-53		T	2024-12-18	47a3c1ad6a53ccc995994a6ee03676cc
864	K140_10	457	249	416	IPR002347	Short-chain dehydrogenase/reductase SDR	Pfam	PF00106	short chain dehydrogenase	8.5e-30	-	T	2024-12-18	47a3c1ad6a53ccc995994a6ee03676cc
865	K121_9	669	239	348	IPR029044	Nucleotide-diphospho-sugar transferases	Gene3D	G3DSA:3.90.550.10	Spore Coat Polysaccharide Biosynthesis Protein SpsA; Chain A	6.1e-07	-	T	2024-12-18	6946698fbc6962820b176c32d81046f5
866	K140_10	457	305	316	IPR002347	Short-chain dehydrogenase/reductase SDR	PRINTS	PR00081	Glucose/ribitol dehydrogenase family signature	1.4e-19	-	T	2024-12-18	47a3c1ad6a53ccc995994a6ee03676cc
867	K140_10	457	250	267	IPR002347	Short-chain dehydrogenase/reductase SDR	PRINTS	PR00081	Glucose/ribitol dehydrogenase family signature	1.4e-19	-	T	2024-12-18	47a3c1ad6a53ccc995994a6ee03676cc
868	K140_10	457	398	415	IPR002347	Short-chain dehydrogenase/reductase SDR	PRINTS	PR00081	Glucose/ribitol dehydrogenase family signature	1.4e-19	-	T	2024-12-18	47a3c1ad6a53ccc995994a6ee03676cc
869	K140_10	457	377	396	IPR002347	Short-chain dehydrogenase/reductase SDR	PRINTS	PR00081	Glucose/ribitol dehydrogenase family signature	1.4e-19	-	T	2024-12-18	47a3c1ad6a53ccc995994a6ee03676cc
870	K140_10	457	351	367	IPR002347	Short-chain dehydrogenase/reductase SDR	PRINTS	PR00081	Glucose/ribitol dehydrogenase family signature	1.4e-19	-	T	2024-12-18	47a3c1ad6a53ccc995994a6ee03676cc
871	K140_10	457	239	451	-	-	Gene3D	G3DSA:3.40.50.720	-	2.6e-40		T	2024-12-18	47a3c1ad6a53ccc995994a6ee03676cc
872	K140_10	457	2	233	-	-	PANTHER	PTHR32125	2-C-METHYL-D-ERYTHRITOL 4-PHOSPHATE CYTIDYLYLTRANSFERASE, CHLOROPLASTIC	1.1e-62		T	2024-12-18	47a3c1ad6a53ccc995994a6ee03676cc
873	K140_10	457	251	451	-	-	CDD	cd05233	SDR_c	1.53972e-39		T	2024-12-18	47a3c1ad6a53ccc995994a6ee03676cc
874	K140_10	457	3	224	IPR034683	Cytidylyltransferase IspD/TarI	CDD	cd02516	CDP-ME_synthetase	1.05077e-81	GO:0070567	T	2024-12-18	47a3c1ad6a53ccc995994a6ee03676cc
875	K140_10	457	4	230	IPR034683	Cytidylyltransferase IspD/TarI	Pfam	PF01128	2-C-methyl-D-erythritol 4-phosphate cytidylyltransferase	5.4e-42	GO:0070567	T	2024-12-18	47a3c1ad6a53ccc995994a6ee03676cc
876	K129_12	669	238	345	IPR029044	Nucleotide-diphospho-sugar transferases	Gene3D	G3DSA:3.90.550.10	Spore Coat Polysaccharide Biosynthesis Protein SpsA; Chain A	2.4e-06	-	T	2024-12-18	6946698fbc6962820b176c32d81046f5
877	K140_10	457	1	457	IPR012115	Bifunctional ribulose 5-phosphate reductase/CDP-ribitol pyrophosphorylase	PIRSF	PIRSF036586	CDP-ribitol_syn	3.3e-160	-	T	2024-12-18	47a3c1ad6a53ccc995994a6ee03676cc
878	K140_10	457	364	392	IPR020904	Short-chain dehydrogenase/reductase, conserved site	ProSitePatterns	PS00061	Short-chain dehydrogenases/reductases family signature.	-	GO:0016491	T	2024-12-18	47a3c1ad6a53ccc995994a6ee03676cc
879	K140_10	457	2	229	IPR001228	2-C-methyl-D-erythritol 4-phosphate cytidylyltransferase	Hamap	MF_00108	2-C-methyl-D-erythritol 4-phosphate cytidylyltransferase [ispD].	34.6252	GO:0008299|GO:0050518	T	2024-12-18	47a3c1ad6a53ccc995994a6ee03676cc
880	K140_10	457	243	430	IPR036291	NAD(P)-binding domain superfamily	SUPERFAMILY	SSF51735	NAD(P)-binding Rossmann-fold domains	8.23e-42	-	T	2024-12-18	47a3c1ad6a53ccc995994a6ee03676cc
881	K132_11	366	133	321	IPR007554	CDP-glycerol glycerophosphotransferase	Pfam	PF04464	CDP-Glycerol:Poly(glycerophosphate) glycerophosphotransferase	2.4e-17	-	T	2024-12-18	87299367ac9418f368385687809cb5a0
882	K132_11	366	147	315	IPR043148	CDP-glycerol glycerophosphotransferase, C-terminal domain	Gene3D	G3DSA:3.40.50.12580	-	5.4e-25	GO:0016020|GO:0047355	T	2024-12-18	87299367ac9418f368385687809cb5a0
883	K146_7	446	167	294	-	-	PANTHER	PTHR43685	GLYCOSYLTRANSFERASE	1.9e-25		T	2024-12-18	327e4c116cb8d6d3d9e33e2271c93322
884	K129_12	669	381	617	IPR029044	Nucleotide-diphospho-sugar transferases	Gene3D	G3DSA:3.90.550.10	Spore Coat Polysaccharide Biosynthesis Protein SpsA; Chain A	3.1e-46	-	T	2024-12-18	6946698fbc6962820b176c32d81046f5
885	K53_K93_7	446	173	290	-	-	CDD	cd00761	Glyco_tranf_GTA_type	1.05397e-29		T	2024-12-18	62f35425254c3b3afe38123f1d25fa2e
886	K133_11	669	238	363	IPR029044	Nucleotide-diphospho-sugar transferases	Gene3D	G3DSA:3.90.550.10	Spore Coat Polysaccharide Biosynthesis Protein SpsA; Chain A	4.2e-07	-	T	2024-12-18	1ca3f3cea69ad75b2ff7c00c62dd7f20
887	K53_K93_7	446	160	296	-	-	PANTHER	PTHR43685	GLYCOSYLTRANSFERASE	1.1e-26		T	2024-12-18	62f35425254c3b3afe38123f1d25fa2e
888	K136_7	538	263	418	IPR043148	CDP-glycerol glycerophosphotransferase, C-terminal domain	Gene3D	G3DSA:3.40.50.12580	-	9.3e-07	-	T	2024-12-18	42e3c32b4b7e63b5fcfd75ac7d9b0ddf
889	K140_11	435	229	409	IPR043148	CDP-glycerol glycerophosphotransferase, C-terminal domain	Gene3D	G3DSA:3.40.50.12580	-	1.1e-08	GO:0016020|GO:0047355	T	2024-12-18	42e3c32b4b7e63b5fcfd75ac7d9b0ddf
890	K141_12	1158	552	629	IPR006439	HAD hydrolase, subfamily IA	NCBIfam	TIGR01549	HAD-IA family hydrolase	1.3e-06	-	T	2024-12-18	509776e89fa489e3dd3ebfe5d07253d1
891	K141_12	1158	190	325	IPR007833	Capsule polysaccharide biosynthesis	Pfam	PF05159	Capsule polysaccharide biosynthesis protein	4.2e-05	GO:0000271|GO:0015774	T	2024-12-18	509776e89fa489e3dd3ebfe5d07253d1
892	K141_12	1158	439	648	IPR023214	HAD superfamily	Gene3D	G3DSA:3.40.50.1000	-	1.2e-19	-	T	2024-12-18	509776e89fa489e3dd3ebfe5d07253d1
893	K141_12	1158	439	642	IPR036412	HAD-like superfamily	SUPERFAMILY	SSF56784	HAD-like	7.81e-12	-	T	2024-12-18	509776e89fa489e3dd3ebfe5d07253d1
894	K141_12	1158	450	532	-	-	Gene3D	G3DSA:1.10.150.400	-	1.2e-19		T	2024-12-18	509776e89fa489e3dd3ebfe5d07253d1
895	K144_12	302	31	128	-	-	CDD	cd00761	Glyco_tranf_GTA_type	0.00241437		T	2024-12-18	0d919dc342d8bdd9b8a9d0f1cb76f050
896	K133_11	669	381	617	IPR029044	Nucleotide-diphospho-sugar transferases	Gene3D	G3DSA:3.90.550.10	Spore Coat Polysaccharide Biosynthesis Protein SpsA; Chain A	4.1e-46	-	T	2024-12-18	1ca3f3cea69ad75b2ff7c00c62dd7f20
897	K145_10	301	15	200	-	-	PANTHER	PTHR21461	UNCHARACTERIZED	5.8e-20	-	T	2024-12-18	0d919dc342d8bdd9b8a9d0f1cb76f050
898	K145_10	301	31	160	-	-	CDD	cd00761	Glyco_tranf_GTA_type	0.000320988		T	2024-12-18	0d919dc342d8bdd9b8a9d0f1cb76f050
899	K134_10	669	238	363	IPR029044	Nucleotide-diphospho-sugar transferases	Gene3D	G3DSA:3.90.550.10	Spore Coat Polysaccharide Biosynthesis Protein SpsA; Chain A	6.1e-07	-	T	2024-12-18	1ca3f3cea69ad75b2ff7c00c62dd7f20
900	K134_10	669	381	617	IPR029044	Nucleotide-diphospho-sugar transferases	Gene3D	G3DSA:3.90.550.10	Spore Coat Polysaccharide Biosynthesis Protein SpsA; Chain A	4.1e-46	-	T	2024-12-18	01f38ce76a7c87ed6cd0cbfeaf9e500b
901	K138_12	669	238	363	IPR029044	Nucleotide-diphospho-sugar transferases	Gene3D	G3DSA:3.90.550.10	Spore Coat Polysaccharide Biosynthesis Protein SpsA; Chain A	4.2e-07	-	T	2024-12-18	01f38ce76a7c87ed6cd0cbfeaf9e500b
902	K138_12	669	381	617	IPR029044	Nucleotide-diphospho-sugar transferases	Gene3D	G3DSA:3.90.550.10	Spore Coat Polysaccharide Biosynthesis Protein SpsA; Chain A	4.1e-46		T	2024-12-18	0c9ac4e61e49e60c907965b6423c7384
903	K139_12	669	238	363	IPR029044	Nucleotide-diphospho-sugar transferases	Gene3D	G3DSA:3.90.550.10	Spore Coat Polysaccharide Biosynthesis Protein SpsA; Chain A	4.2e-07		T	2024-12-18	0c9ac4e61e49e60c907965b6423c7384
904	K139_12	669	381	617	IPR029044	Nucleotide-diphospho-sugar transferases	Gene3D	G3DSA:3.90.550.10	Spore Coat Polysaccharide Biosynthesis Protein SpsA; Chain A	4.1e-46		T	2024-12-18	0c9ac4e61e49e60c907965b6423c7384
905	K159_16	341	167	338	-	-	Gene3D	G3DSA:3.40.50.2000	Glycogen Phosphorylase B;	3.2e-08		T	2024-12-18	73fe862a71dcb561815090e7eac85da2
906	K160_13	341	171	329	-	-	Gene3D	G3DSA:3.40.50.2000	Glycogen Phosphorylase B;	1.5e-09		T	2024-12-18	73fe862a71dcb561815090e7eac85da2
907	K142_5	887	349	369	-	-	Coils	Coil	Coil	-		T	2024-12-18	d3004685082bb3f1d18e37d583436d94
908	K142_5	887	301	321	-	-	Coils	Coil	Coil	-		T	2024-12-18	d3004685082bb3f1d18e37d583436d94
909	K142_5	887	437	457	-	-	Coils	Coil	Coil	-		T	2024-12-18	d3004685082bb3f1d18e37d583436d94
910	K142_5	887	65	181	-	-	Pfam	PF13578	Methyltransferase domain	3.5e-23		T	2024-12-18	d3004685082bb3f1d18e37d583436d94
911	K142_5	887	646	694	-	-	Coils	Coil	Coil	-		T	2024-12-18	d3004685082bb3f1d18e37d583436d94
912	K142_5	887	734	768	-	-	Coils	Coil	Coil	-		T	2024-12-18	d3004685082bb3f1d18e37d583436d94
913	K142_5	887	33	212	IPR029063	S-adenosyl-L-methionine-dependent methyltransferase superfamily	SUPERFAMILY	SSF53335	S-adenosyl-L-methionine-dependent methyltransferases	2.92e-20	-	T	2024-12-18	d3004685082bb3f1d18e37d583436d94
914	K142_5	887	508	535	-	-	Coils	Coil	Coil	-		T	2024-12-18	d3004685082bb3f1d18e37d583436d94
915	K142_5	887	42	215	-	-	PANTHER	PTHR40048	RHAMNOSYL O-METHYLTRANSFERASE	2.8e-19		T	2024-12-18	d3004685082bb3f1d18e37d583436d94
916	K142_5	887	388	408	-	-	Coils	Coil	Coil	-		T	2024-12-18	d3004685082bb3f1d18e37d583436d94
917	K142_5	887	578	623	-	-	Coils	Coil	Coil	-		T	2024-12-18	d3004685082bb3f1d18e37d583436d94
918	K142_5	887	5	209	IPR029063	S-adenosyl-L-methionine-dependent methyltransferase superfamily	Gene3D	G3DSA:3.40.50.150	Vaccinia Virus protein VP39	3.2e-17	-	T	2024-12-18	d3004685082bb3f1d18e37d583436d94
919	K142_5	887	706	726	-	-	Coils	Coil	Coil	-		T	2024-12-18	d3004685082bb3f1d18e37d583436d94
920	K142_5	887	483	503	-	-	Coils	Coil	Coil	-		T	2024-12-18	d3004685082bb3f1d18e37d583436d94
921	K142_6	805	539	755	-	-	CDD	cd04186	GT_2_like_c	3.63842e-36		T	2024-12-18	f7701cc3bbcf1aafbe482179a910ebfb
922	K142_12	669	238	345	IPR029044	Nucleotide-diphospho-sugar transferases	Gene3D	G3DSA:3.90.550.10	Spore Coat Polysaccharide Biosynthesis Protein SpsA; Chain A	4e-07	-	T	2024-12-18	01f38ce76a7c87ed6cd0cbfeaf9e500b
923	K142_6	805	274	477	-	-	CDD	cd04184	GT2_RfbC_Mx_like	3.00945e-119		T	2024-12-18	f7701cc3bbcf1aafbe482179a910ebfb
924	K142_12	669	381	617	IPR029044	Nucleotide-diphospho-sugar transferases	Gene3D	G3DSA:3.90.550.10	Spore Coat Polysaccharide Biosynthesis Protein SpsA; Chain A	3.1e-46	-	T	2024-12-18	01f38ce76a7c87ed6cd0cbfeaf9e500b
925	K143_12	669	238	363	IPR029044	Nucleotide-diphospho-sugar transferases	Gene3D	G3DSA:3.90.550.10	Spore Coat Polysaccharide Biosynthesis Protein SpsA; Chain A	4.2e-07	-	T	2024-12-18	0f143f0727aa1d75931cfcd9961b2252
926	K142_6	805	264	386	-	-	PANTHER	PTHR43179	RHAMNOSYLTRANSFERASE WBBL	1e-62		T	2024-12-18	f7701cc3bbcf1aafbe482179a910ebfb
927	K143_12	669	381	617	IPR029044	Nucleotide-diphospho-sugar transferases	Gene3D	G3DSA:3.90.550.10	Spore Coat Polysaccharide Biosynthesis Protein SpsA; Chain A	4.1e-46	-	T	2024-12-18	0f143f0727aa1d75931cfcd9961b2252
928	K142_6	805	536	712	IPR001173	Glycosyltransferase 2-like	Pfam	PF00535	Glycosyl transferase family 2	1.5e-15	-	T	2024-12-18	f7701cc3bbcf1aafbe482179a910ebfb
929	K142_6	805	277	437	IPR001173	Glycosyltransferase 2-like	Pfam	PF00535	Glycosyl transferase family 2	2.4e-25	-	T	2024-12-18	f7701cc3bbcf1aafbe482179a910ebfb
930	K142_7	509	4	179	-	-	SUPERFAMILY	SSF52266	SGNH hydrolase	1.97e-05		T	2024-12-18	2e730982262653df71c16199403e9b8d
931	K142_8	411	14	129	-	-	CDD	cd00761	Glyco_tranf_GTA_type	8.44655e-05		T	2024-12-18	705eec12542521c068a086cc8bb6b7cc
932	K144_8	413	10	126	-	-	CDD	cd00761	Glyco_tranf_GTA_type	1.51024e-05		T	2024-12-18	2c34b3cc3fa4f40e005a5d534f6e5e3d
933	K98_7	405	10	157	-	-	CDD	cd00761	Glyco_tranf_GTA_type	4.78352e-05		T	2024-12-18	e014194b28389723d93052551060101b
934	K144_13	669	381	617	IPR029044	Nucleotide-diphospho-sugar transferases	Gene3D	G3DSA:3.90.550.10	Spore Coat Polysaccharide Biosynthesis Protein SpsA; Chain A	3.1e-46	-	T	2024-12-18	0f143f0727aa1d75931cfcd9961b2252
935	K144_13	669	238	361	IPR029044	Nucleotide-diphospho-sugar transferases	Gene3D	G3DSA:3.90.550.10	Spore Coat Polysaccharide Biosynthesis Protein SpsA; Chain A	2e-07	-	T	2024-12-18	88e32ede845fd0c59f3f6603c9f58da4
936	K142_9	388	192	281	IPR014026	UDP-glucose/GDP-mannose dehydrogenase, dimerisation	Pfam	PF00984	UDP-glucose/GDP-mannose dehydrogenase family, central domain	6.6e-27	GO:0016616|GO:0051287	T	2024-12-18	2efd691bc2d2f74b8ab981c00e7e83a5
937	K142_9	388	198	287	IPR013328	6-phosphogluconate dehydrogenase, domain 2	Gene3D	G3DSA:1.10.1040.10	-	7.7e-35	GO:0016491	T	2024-12-18	2efd691bc2d2f74b8ab981c00e7e83a5
938	K142_9	388	288	388	-	-	Gene3D	G3DSA:3.40.50.720	-	1e-42		T	2024-12-18	2efd691bc2d2f74b8ab981c00e7e83a5
939	K142_9	388	191	287	IPR008927	6-phosphogluconate dehydrogenase-like, C-terminal domain superfamily	SUPERFAMILY	SSF48179	6-phosphogluconate dehydrogenase C-terminal domain-like	6.46e-31	-	T	2024-12-18	2efd691bc2d2f74b8ab981c00e7e83a5
940	K142_9	388	1	197	-	-	Gene3D	G3DSA:3.40.50.720	-	1.1e-62		T	2024-12-18	2efd691bc2d2f74b8ab981c00e7e83a5
941	K142_9	388	300	387	IPR014027	UDP-glucose/GDP-mannose dehydrogenase, C-terminal	SMART	SM00984	UDPG_MGDP_dh_C_a_2_a	1.3e-10	GO:0016616|GO:0051287	T	2024-12-18	2efd691bc2d2f74b8ab981c00e7e83a5
942	K142_9	388	283	387	IPR036220	UDP-glucose/GDP-mannose dehydrogenase, C-terminal domain superfamily	SUPERFAMILY	SSF52413	UDP-glucose/GDP-mannose dehydrogenase C-terminal domain	2.09e-25	-	T	2024-12-18	2efd691bc2d2f74b8ab981c00e7e83a5
943	K144_10	399	12	399	IPR017476	UDP-glucose/GDP-mannose dehydrogenase	PIRSF	PIRSF000124	UDPglc_GDPman_dh	5.5e-135	GO:0016616	T	2024-12-18	2efd691bc2d2f74b8ab981c00e7e83a5
944	K142_9	388	1	197	-	-	FunFam	G3DSA:3.40.50.720:FF:000400	UDP-glucose 6-dehydrogenase	9.3e-102		T	2024-12-18	2efd691bc2d2f74b8ab981c00e7e83a5
945	K142_9	388	1	194	IPR036291	NAD(P)-binding domain superfamily	SUPERFAMILY	SSF51735	NAD(P)-binding Rossmann-fold domains	1.94e-47	-	T	2024-12-18	2efd691bc2d2f74b8ab981c00e7e83a5
946	K144_10	399	12	389	IPR017476	UDP-glucose/GDP-mannose dehydrogenase	NCBIfam	TIGR03026	nucleotide sugar dehydrogenase	3.8e-100	GO:0016616	T	2024-12-18	2efd691bc2d2f74b8ab981c00e7e83a5
947	K142_9	388	338	388	IPR028357	UDP-glucose 6-dehydrogenase, bacterial type	PIRSF	PIRSF500134	UDPglc_DH_bac	0.033	GO:0000271|GO:0003979	T	2024-12-18	2efd691bc2d2f74b8ab981c00e7e83a5
948	K142_9	388	1	343	IPR028357	UDP-glucose 6-dehydrogenase, bacterial type	PIRSF	PIRSF500134	UDPglc_DH_bac	2.3e-120	GO:0000271|GO:0003979	T	2024-12-18	2efd691bc2d2f74b8ab981c00e7e83a5
949	K142_9	388	1	386	-	-	PANTHER	PTHR43750	UDP-GLUCOSE 6-DEHYDROGENASE TUAD	1.1e-110		T	2024-12-18	2efd691bc2d2f74b8ab981c00e7e83a5
950	K142_9	388	198	287	-	-	FunFam	G3DSA:1.10.1040.10:FF:000026	UDP-glucose 6-dehydrogenase	1.6e-54		T	2024-12-18	2efd691bc2d2f74b8ab981c00e7e83a5
951	K142_9	388	288	388	-	-	FunFam	G3DSA:3.40.50.720:FF:000297	UDP-glucose 6-dehydrogenase	1.3e-47		T	2024-12-18	2efd691bc2d2f74b8ab981c00e7e83a5
952	K142_9	388	1	168	IPR001732	UDP-glucose/GDP-mannose dehydrogenase, N-terminal	Pfam	PF03721	UDP-glucose/GDP-mannose dehydrogenase family, NAD binding domain	7.3e-31	GO:0016616|GO:0051287	T	2024-12-18	2efd691bc2d2f74b8ab981c00e7e83a5
953	K147_11	669	238	363	IPR029044	Nucleotide-diphospho-sugar transferases	Gene3D	G3DSA:3.90.550.10	Spore Coat Polysaccharide Biosynthesis Protein SpsA; Chain A	4.2e-07	-	T	2024-12-18	88e32ede845fd0c59f3f6603c9f58da4
954	K147_10	302	10	100	-	-	Pfam	PF13704	Glycosyl transferase family 2	6.5e-14		T	2024-12-18	ab32a325fbda5bc928ffba390293f5d2
955	K147_10	302	10	219	-	-	PANTHER	PTHR21461	UNCHARACTERIZED	1.4e-19	-	T	2024-12-18	ab32a325fbda5bc928ffba390293f5d2
956	K149_10	306	36	165	-	-	CDD	cd00761	Glyco_tranf_GTA_type	0.000661343		T	2024-12-18	ab32a325fbda5bc928ffba390293f5d2
957	K147_11	669	381	617	IPR029044	Nucleotide-diphospho-sugar transferases	Gene3D	G3DSA:3.90.550.10	Spore Coat Polysaccharide Biosynthesis Protein SpsA; Chain A	4.1e-46		T	2024-12-18	15fdc4bde213d53d836e3e50bbb6203d
958	K153_12	669	238	362	IPR029044	Nucleotide-diphospho-sugar transferases	Gene3D	G3DSA:3.90.550.10	Spore Coat Polysaccharide Biosynthesis Protein SpsA; Chain A	7.2e-08	-	T	2024-12-18	88e32ede845fd0c59f3f6603c9f58da4
959	K153_12	669	381	617	IPR029044	Nucleotide-diphospho-sugar transferases	Gene3D	G3DSA:3.90.550.10	Spore Coat Polysaccharide Biosynthesis Protein SpsA; Chain A	9.8e-47	-	T	2024-12-18	15fdc4bde213d53d836e3e50bbb6203d
960	K159_15	669	381	617	IPR029044	Nucleotide-diphospho-sugar transferases	Gene3D	G3DSA:3.90.550.10	Spore Coat Polysaccharide Biosynthesis Protein SpsA; Chain A	1.6e-47		T	2024-12-18	15fdc4bde213d53d836e3e50bbb6203d
961	K159_15	669	238	348	IPR029044	Nucleotide-diphospho-sugar transferases	Gene3D	G3DSA:3.90.550.10	Spore Coat Polysaccharide Biosynthesis Protein SpsA; Chain A	2.9e-05	-	T	2024-12-18	d12decbe793e70a28612108feacde41d
962	K163_13	669	238	362	IPR029044	Nucleotide-diphospho-sugar transferases	Gene3D	G3DSA:3.90.550.10	Spore Coat Polysaccharide Biosynthesis Protein SpsA; Chain A	7.2e-08	-	T	2024-12-18	d12decbe793e70a28612108feacde41d
963	K163_14	341	172	329	-	-	Gene3D	G3DSA:3.40.50.2000	Glycogen Phosphorylase B;	2.2e-09		T	2024-12-18	fa52106d12be95043add5195e6dc2418
964	K3_15	343	173	329	-	-	Gene3D	G3DSA:3.40.50.2000	Glycogen Phosphorylase B;	2.1e-07		T	2024-12-18	fa52106d12be95043add5195e6dc2418
965	K143_5	912	40	215	-	-	PANTHER	PTHR40048	RHAMNOSYL O-METHYLTRANSFERASE	7.1e-15		T	2024-12-18	d8668c59efda6b49b5a0771b6b81dc01
966	K143_5	912	22	212	IPR029063	S-adenosyl-L-methionine-dependent methyltransferase superfamily	SUPERFAMILY	SSF53335	S-adenosyl-L-methionine-dependent methyltransferases	2.09e-19	-	T	2024-12-18	d8668c59efda6b49b5a0771b6b81dc01
967	K143_5	912	294	321	-	-	Coils	Coil	Coil	-		T	2024-12-18	d8668c59efda6b49b5a0771b6b81dc01
968	K143_5	912	759	793	-	-	Coils	Coil	Coil	-		T	2024-12-18	d8668c59efda6b49b5a0771b6b81dc01
969	K143_5	912	713	733	-	-	Coils	Coil	Coil	-		T	2024-12-18	d8668c59efda6b49b5a0771b6b81dc01
970	K143_5	912	5	206	IPR029063	S-adenosyl-L-methionine-dependent methyltransferase superfamily	Gene3D	G3DSA:3.40.50.150	Vaccinia Virus protein VP39	6.3e-17	-	T	2024-12-18	d8668c59efda6b49b5a0771b6b81dc01
971	K143_5	912	508	528	-	-	Coils	Coil	Coil	-		T	2024-12-18	d8668c59efda6b49b5a0771b6b81dc01
972	K143_5	912	578	623	-	-	Coils	Coil	Coil	-		T	2024-12-18	d8668c59efda6b49b5a0771b6b81dc01
973	K143_5	912	65	181	-	-	Pfam	PF13578	Methyltransferase domain	3.4e-23		T	2024-12-18	d8668c59efda6b49b5a0771b6b81dc01
974	K143_5	912	437	457	-	-	Coils	Coil	Coil	-		T	2024-12-18	d8668c59efda6b49b5a0771b6b81dc01
975	K143_5	912	469	489	-	-	Coils	Coil	Coil	-		T	2024-12-18	d8668c59efda6b49b5a0771b6b81dc01
976	K143_5	912	384	408	-	-	Coils	Coil	Coil	-		T	2024-12-18	d8668c59efda6b49b5a0771b6b81dc01
977	K163_13	669	381	617	IPR029044	Nucleotide-diphospho-sugar transferases	Gene3D	G3DSA:3.90.550.10	Spore Coat Polysaccharide Biosynthesis Protein SpsA; Chain A	9.8e-47	-	T	2024-12-18	d12decbe793e70a28612108feacde41d
978	K143_6	801	535	751	-	-	CDD	cd04186	GT_2_like_c	1.05076e-35		T	2024-12-18	29fdf422fbbb0ff6bb8ff2d76331807e
979	K143_6	801	532	711	IPR001173	Glycosyltransferase 2-like	Pfam	PF00535	Glycosyl transferase family 2	1.7e-14	-	T	2024-12-18	29fdf422fbbb0ff6bb8ff2d76331807e
980	K143_6	801	273	433	IPR001173	Glycosyltransferase 2-like	Pfam	PF00535	Glycosyl transferase family 2	7e-25	-	T	2024-12-18	29fdf422fbbb0ff6bb8ff2d76331807e
981	K143_6	801	270	473	-	-	CDD	cd04184	GT2_RfbC_Mx_like	5.78226e-118		T	2024-12-18	29fdf422fbbb0ff6bb8ff2d76331807e
982	K149_11	621	333	574	IPR029044	Nucleotide-diphospho-sugar transferases	Gene3D	G3DSA:3.90.550.10	Spore Coat Polysaccharide Biosynthesis Protein SpsA; Chain A	1.6e-47	-	T	2024-12-18	15fdc4bde213d53d836e3e50bbb6203d
983	K149_11	621	180	310	IPR029044	Nucleotide-diphospho-sugar transferases	Gene3D	G3DSA:3.90.550.10	Spore Coat Polysaccharide Biosynthesis Protein SpsA; Chain A	2.3e-07	-	T	2024-12-18	15fdc4bde213d53d836e3e50bbb6203d
984	K10_12	673	393	512	IPR001173	Glycosyltransferase 2-like	Pfam	PF00535	Glycosyl transferase family 2	3.1e-16	-	T	2024-12-18	15fdc4bde213d53d836e3e50bbb6203d
985	K143_6	801	253	379	-	-	PANTHER	PTHR43179	RHAMNOSYLTRANSFERASE WBBL	5e-61		T	2024-12-18	29fdf422fbbb0ff6bb8ff2d76331807e
986	K143_7	510	505	510	-	-	Coils	Coil	Coil	-		T	2024-12-18	6ac99dd55e24301935439d32aededb41
987	K143_8	182	49	159	IPR008166	Glycosyltransferase family 92	Pfam	PF01697	Glycosyltransferase family 92	1.7e-05	-	T	2024-12-18	c4d6e2de6fa96341bca2aa1998cf8acb
988	K143_9	593	213	543	-	-	PANTHER	PTHR21461	UNCHARACTERIZED	3.6e-20		T	2024-12-18	a8baf3ba4596bf98071fda9eba7f1a9e
989	K114_12	673	393	512	IPR001173	Glycosyltransferase 2-like	Pfam	PF00535	Glycosyl transferase family 2	3.3e-16	-	T	2024-12-18	31abfc6feab5935b2210c24085ae27e2
990	K143_9	593	262	361	-	-	Pfam	PF13704	Glycosyl transferase family 2	7.9e-18		T	2024-12-18	a8baf3ba4596bf98071fda9eba7f1a9e
991	K144_10	399	12	205	IPR036291	NAD(P)-binding domain superfamily	SUPERFAMILY	SSF51735	NAD(P)-binding Rossmann-fold domains	1.18e-48	-	T	2024-12-18	38ce9483ba2355990098bdf8398015b6
992	K145_9	388	1	375	IPR017476	UDP-glucose/GDP-mannose dehydrogenase	NCBIfam	TIGR03026	nucleotide sugar dehydrogenase	1.4e-98	GO:0016616	T	2024-12-18	38ce9483ba2355990098bdf8398015b6
993	K144_10	399	12	208	-	-	FunFam	G3DSA:3.40.50.720:FF:000400	UDP-glucose 6-dehydrogenase	1.5e-101		T	2024-12-18	38ce9483ba2355990098bdf8398015b6
994	K145_9	388	1	388	IPR017476	UDP-glucose/GDP-mannose dehydrogenase	PIRSF	PIRSF000124	UDPglc_GDPman_dh	9.9e-133	GO:0016616	T	2024-12-18	38ce9483ba2355990098bdf8398015b6
995	K144_10	399	202	298	IPR008927	6-phosphogluconate dehydrogenase-like, C-terminal domain superfamily	SUPERFAMILY	SSF48179	6-phosphogluconate dehydrogenase C-terminal domain-like	6.8e-31	-	T	2024-12-18	38ce9483ba2355990098bdf8398015b6
996	K144_10	399	294	398	IPR036220	UDP-glucose/GDP-mannose dehydrogenase, C-terminal domain superfamily	SUPERFAMILY	SSF52413	UDP-glucose/GDP-mannose dehydrogenase C-terminal domain	6.54e-25	-	T	2024-12-18	38ce9483ba2355990098bdf8398015b6
997	K144_10	399	299	399	-	-	Gene3D	G3DSA:3.40.50.720	-	4.9e-42		T	2024-12-18	38ce9483ba2355990098bdf8398015b6
998	K144_10	399	311	398	IPR014027	UDP-glucose/GDP-mannose dehydrogenase, C-terminal	SMART	SM00984	UDPG_MGDP_dh_C_a_2_a	4.1e-09	GO:0016616|GO:0051287	T	2024-12-18	38ce9483ba2355990098bdf8398015b6
999	K144_10	399	13	179	IPR001732	UDP-glucose/GDP-mannose dehydrogenase, N-terminal	Pfam	PF03721	UDP-glucose/GDP-mannose dehydrogenase family, NAD binding domain	1.3e-32	GO:0016616|GO:0051287	T	2024-12-18	38ce9483ba2355990098bdf8398015b6
1000	K144_10	399	203	292	IPR014026	UDP-glucose/GDP-mannose dehydrogenase, dimerisation	Pfam	PF00984	UDP-glucose/GDP-mannose dehydrogenase family, central domain	7e-27	GO:0016616|GO:0051287	T	2024-12-18	38ce9483ba2355990098bdf8398015b6
1001	K144_10	399	349	399	IPR028357	UDP-glucose 6-dehydrogenase, bacterial type	PIRSF	PIRSF500134	UDPglc_DH_bac	0.12	GO:0000271|GO:0003979	T	2024-12-18	38ce9483ba2355990098bdf8398015b6
1002	K144_10	399	12	355	IPR028357	UDP-glucose 6-dehydrogenase, bacterial type	PIRSF	PIRSF500134	UDPglc_DH_bac	2e-120	GO:0000271|GO:0003979	T	2024-12-18	38ce9483ba2355990098bdf8398015b6
1003	K144_10	399	13	397	-	-	PANTHER	PTHR43750	UDP-GLUCOSE 6-DEHYDROGENASE TUAD	2e-110		T	2024-12-18	38ce9483ba2355990098bdf8398015b6
1004	K144_10	399	209	298	-	-	FunFam	G3DSA:1.10.1040.10:FF:000026	UDP-glucose 6-dehydrogenase	1.6e-54		T	2024-12-18	38ce9483ba2355990098bdf8398015b6
1005	K144_10	399	13	208	-	-	Gene3D	G3DSA:3.40.50.720	-	2.5e-63		T	2024-12-18	38ce9483ba2355990098bdf8398015b6
1006	K144_10	399	209	298	IPR013328	6-phosphogluconate dehydrogenase, domain 2	Gene3D	G3DSA:1.10.1040.10	-	8.1e-35	GO:0016491	T	2024-12-18	38ce9483ba2355990098bdf8398015b6
1007	K149_10	306	18	241	-	-	PANTHER	PTHR21461	UNCHARACTERIZED	4.2e-21		T	2024-12-18	50ed8a757a799fbd59209358540cb103
1008	K153_11	306	35	161	-	-	CDD	cd00761	Glyco_tranf_GTA_type	0.00379187	-	T	2024-12-18	50ed8a757a799fbd59209358540cb103
1009	K133_11	669	389	510	IPR001173	Glycosyltransferase 2-like	Pfam	PF00535	Glycosyl transferase family 2	4.6e-17	-	T	2024-12-18	31abfc6feab5935b2210c24085ae27e2
1010	K153_11	306	12	227	-	-	PANTHER	PTHR21461	UNCHARACTERIZED	1.1e-21		T	2024-12-18	50ed8a757a799fbd59209358540cb103
1011	K134_10	669	389	510	IPR001173	Glycosyltransferase 2-like	Pfam	PF00535	Glycosyl transferase family 2	4.6e-17	-	T	2024-12-18	31abfc6feab5935b2210c24085ae27e2
1012	K138_12	669	389	510	IPR001173	Glycosyltransferase 2-like	Pfam	PF00535	Glycosyl transferase family 2	4.6e-17	-	T	2024-12-18	15fdc4bde213d53d836e3e50bbb6203d
1013	K139_12	669	389	510	IPR001173	Glycosyltransferase 2-like	Pfam	PF00535	Glycosyl transferase family 2	4.6e-17		T	2024-12-18	d10f0295f861ee623b15ebd6c914cc2d
1014	K143_12	669	389	510	IPR001173	Glycosyltransferase 2-like	Pfam	PF00535	Glycosyl transferase family 2	4.6e-17		T	2024-12-18	d10f0295f861ee623b15ebd6c914cc2d
1015	K144_13	669	389	510	IPR001173	Glycosyltransferase 2-like	Pfam	PF00535	Glycosyl transferase family 2	4.7e-17	-	T	2024-12-18	d10f0295f861ee623b15ebd6c914cc2d
1016	K145_11	673	393	512	IPR001173	Glycosyltransferase 2-like	Pfam	PF00535	Glycosyl transferase family 2	3.1e-16	-	T	2024-12-18	15fdc4bde213d53d836e3e50bbb6203d
1017	K96_11	343	173	329	-	-	Gene3D	G3DSA:3.40.50.2000	Glycogen Phosphorylase B;	2.1e-07		T	2024-12-18	9dca9def3c5500fad615fbd052a37e62
1018	K98_14	343	173	329	-	-	Gene3D	G3DSA:3.40.50.2000	Glycogen Phosphorylase B;	2.1e-07		T	2024-12-18	9dca9def3c5500fad615fbd052a37e62
1019	K144_6	846	595	615	-	-	Coils	Coil	Coil	-		T	2024-12-18	8ab68a99083551c7ad503ac9dfba4609
1020	K144_6	846	9	209	IPR029063	S-adenosyl-L-methionine-dependent methyltransferase superfamily	Gene3D	G3DSA:3.40.50.150	Vaccinia Virus protein VP39	4.5e-17	-	T	2024-12-18	8ab68a99083551c7ad503ac9dfba4609
1021	K144_6	846	563	590	-	-	Coils	Coil	Coil	-		T	2024-12-18	8ab68a99083551c7ad503ac9dfba4609
1022	K144_6	846	388	422	-	-	Coils	Coil	Coil	-		T	2024-12-18	8ab68a99083551c7ad503ac9dfba4609
1023	K144_6	846	42	214	-	-	PANTHER	PTHR40048	RHAMNOSYL O-METHYLTRANSFERASE	1.9e-23		T	2024-12-18	8ab68a99083551c7ad503ac9dfba4609
1024	K144_6	846	514	555	-	-	Coils	Coil	Coil	-		T	2024-12-18	8ab68a99083551c7ad503ac9dfba4609
1025	K144_6	846	20	212	IPR029063	S-adenosyl-L-methionine-dependent methyltransferase superfamily	SUPERFAMILY	SSF53335	S-adenosyl-L-methionine-dependent methyltransferases	1.36e-20	-	T	2024-12-18	8ab68a99083551c7ad503ac9dfba4609
1026	K144_6	846	673	693	-	-	Coils	Coil	Coil	-		T	2024-12-18	8ab68a99083551c7ad503ac9dfba4609
1027	K144_6	846	708	735	-	-	Coils	Coil	Coil	-		T	2024-12-18	8ab68a99083551c7ad503ac9dfba4609
1028	K144_6	846	294	345	-	-	Coils	Coil	Coil	-		T	2024-12-18	8ab68a99083551c7ad503ac9dfba4609
1029	K144_6	846	360	380	-	-	Coils	Coil	Coil	-		T	2024-12-18	8ab68a99083551c7ad503ac9dfba4609
1030	K144_6	846	437	485	-	-	Coils	Coil	Coil	-		T	2024-12-18	8ab68a99083551c7ad503ac9dfba4609
1031	K144_6	846	65	181	-	-	Pfam	PF13578	Methyltransferase domain	4.2e-23		T	2024-12-18	8ab68a99083551c7ad503ac9dfba4609
1032	K114_6	721	118	569	IPR032719	Glycosyltransferase WbsX	PANTHER	PTHR41244	RHAMNAN SYNTHESIS F	1.9e-128	-	T	2024-12-18	85a4654e21edef921bc90a2e2aed913f
1033	K114_6	721	120	456	IPR032719	Glycosyltransferase WbsX	Pfam	PF14307	Glycosyltransferase WbsX	6.6e-131	-	T	2024-12-18	85a4654e21edef921bc90a2e2aed913f
1034	K144_7	721	120	456	IPR032719	Glycosyltransferase WbsX	Pfam	PF14307	Glycosyltransferase WbsX	4.3e-131	-	T	2024-12-18	eee73ba2e3c8882171fb77a70dc73c8b
1035	K114_6	721	469	695	IPR007739	Rhamnan synthesis F	Pfam	PF05045	Rhamnan synthesis protein F	1.2e-44	-	T	2024-12-18	85a4654e21edef921bc90a2e2aed913f
1036	K144_7	721	474	693	IPR007739	Rhamnan synthesis F	Pfam	PF05045	Rhamnan synthesis protein F	2.7e-39	-	T	2024-12-18	eee73ba2e3c8882171fb77a70dc73c8b
1037	K147_11	669	389	510	IPR001173	Glycosyltransferase 2-like	Pfam	PF00535	Glycosyl transferase family 2	4.6e-17	-	T	2024-12-18	15fdc4bde213d53d836e3e50bbb6203d
1038	K149_11	621	341	460	IPR001173	Glycosyltransferase 2-like	Pfam	PF00535	Glycosyl transferase family 2	7.4e-16	-	T	2024-12-18	15fdc4bde213d53d836e3e50bbb6203d
1039	K158_12	673	393	512	IPR001173	Glycosyltransferase 2-like	Pfam	PF00535	Glycosyl transferase family 2	3.1e-16	-	T	2024-12-18	15fdc4bde213d53d836e3e50bbb6203d
1040	K142_8	411	11	207	IPR008166	Glycosyltransferase family 92	Pfam	PF01697	Glycosyltransferase family 92	3.3e-18	-	T	2024-12-18	705eec12542521c068a086cc8bb6b7cc
1041	K144_8	413	9	104	-	-	Pfam	PF13704	Glycosyl transferase family 2	3.2e-15		T	2024-12-18	2c34b3cc3fa4f40e005a5d534f6e5e3d
1042	K158_11	301	31	160	-	-	CDD	cd00761	Glyco_tranf_GTA_type	0.000311997		T	2024-12-18	97bfcf014c8c8eb8f5caa9423003f37b
1043	K158_11	301	15	200	-	-	PANTHER	PTHR21461	UNCHARACTERIZED	2.3e-20	-	T	2024-12-18	97bfcf014c8c8eb8f5caa9423003f37b
1044	K159_14	302	9	223	-	-	PANTHER	PTHR21461	UNCHARACTERIZED	3.1e-21		T	2024-12-18	97bfcf014c8c8eb8f5caa9423003f37b
1045	K159_15	669	389	510	IPR001173	Glycosyltransferase 2-like	Pfam	PF00535	Glycosyl transferase family 2	8.2e-18	-	T	2024-12-18	15fdc4bde213d53d836e3e50bbb6203d
1046	K160_12	670	390	511	IPR001173	Glycosyltransferase 2-like	Pfam	PF00535	Glycosyl transferase family 2	4e-18	-	T	2024-12-18	0c9ac4e61e49e60c907965b6423c7384
1047	K3_14	682	402	521	IPR001173	Glycosyltransferase 2-like	Pfam	PF00535	Glycosyl transferase family 2	3.1e-16		T	2024-12-18	9f532586cf7023b74f44d3dcc414a094
1048	K96_10	673	393	512	IPR001173	Glycosyltransferase 2-like	Pfam	PF00535	Glycosyl transferase family 2	3e-16	-	T	2024-12-18	0c9ac4e61e49e60c907965b6423c7384
1049	K98_13	673	393	512	IPR001173	Glycosyltransferase 2-like	Pfam	PF00535	Glycosyl transferase family 2	3.1e-16		T	2024-12-18	9f532586cf7023b74f44d3dcc414a094
1050	K121_9	669	386	606	-	-	Pfam	PF13641	Glycosyltransferase like family 2	3.1e-18	-	T	2024-12-18	0c9ac4e61e49e60c907965b6423c7384
1051	K129_12	669	386	606	-	-	Pfam	PF13641	Glycosyltransferase like family 2	4.6e-18	-	T	2024-12-18	15fdc4bde213d53d836e3e50bbb6203d
1052	K142_12	669	386	606	-	-	Pfam	PF13641	Glycosyltransferase like family 2	4.6e-18	-	T	2024-12-18	9f532586cf7023b74f44d3dcc414a094
1053	K10_13	343	182	336	-	-	SUPERFAMILY	SSF53756	UDP-Glycosyltransferase/glycogen phosphorylase	7.61e-06		T	2024-12-18	2b426eff34922d47b22bc73edcf67fb9
1054	K114_13	343	182	336	-	-	SUPERFAMILY	SSF53756	UDP-Glycosyltransferase/glycogen phosphorylase	7.61e-06		T	2024-12-18	2b426eff34922d47b22bc73edcf67fb9
1055	K145_5	909	444	485	-	-	Coils	Coil	Coil	-		T	2024-12-18	3eb8b74a2c0da3fe3828cdf6501b78dd
1056	K145_5	909	602	636	-	-	Coils	Coil	Coil	-		T	2024-12-18	3eb8b74a2c0da3fe3828cdf6501b78dd
1057	K145_5	909	258	278	-	-	Coils	Coil	Coil	-		T	2024-12-18	3eb8b74a2c0da3fe3828cdf6501b78dd
1058	K145_5	909	301	359	-	-	Coils	Coil	Coil	-		T	2024-12-18	3eb8b74a2c0da3fe3828cdf6501b78dd
1059	K145_5	909	43	211	-	-	PANTHER	PTHR40048	RHAMNOSYL O-METHYLTRANSFERASE	1.1e-22		T	2024-12-18	3eb8b74a2c0da3fe3828cdf6501b78dd
1060	K145_5	909	757	791	-	-	Coils	Coil	Coil	-		T	2024-12-18	3eb8b74a2c0da3fe3828cdf6501b78dd
1061	K145_5	909	39	209	IPR029063	S-adenosyl-L-methionine-dependent methyltransferase superfamily	Gene3D	G3DSA:3.40.50.150	Vaccinia Virus protein VP39	2.2e-15	-	T	2024-12-18	3eb8b74a2c0da3fe3828cdf6501b78dd
1062	K145_5	909	367	401	-	-	Coils	Coil	Coil	-		T	2024-12-18	3eb8b74a2c0da3fe3828cdf6501b78dd
1063	K145_5	909	65	181	-	-	Pfam	PF13578	Methyltransferase domain	5.1e-22		T	2024-12-18	3eb8b74a2c0da3fe3828cdf6501b78dd
1064	K145_5	909	644	675	-	-	Coils	Coil	Coil	-		T	2024-12-18	3eb8b74a2c0da3fe3828cdf6501b78dd
1065	K145_5	909	549	576	-	-	Coils	Coil	Coil	-		T	2024-12-18	3eb8b74a2c0da3fe3828cdf6501b78dd
1066	K145_5	909	725	749	-	-	Coils	Coil	Coil	-		T	2024-12-18	3eb8b74a2c0da3fe3828cdf6501b78dd
1067	K145_5	909	37	214	IPR029063	S-adenosyl-L-methionine-dependent methyltransferase superfamily	SUPERFAMILY	SSF53335	S-adenosyl-L-methionine-dependent methyltransferases	8.31e-20	-	T	2024-12-18	3eb8b74a2c0da3fe3828cdf6501b78dd
1068	K153_12	669	386	606	-	-	Pfam	PF13641	Glycosyltransferase like family 2	1.5e-17	-	T	2024-12-18	15fdc4bde213d53d836e3e50bbb6203d
1069	K163_13	669	386	606	-	-	Pfam	PF13641	Glycosyltransferase like family 2	1.5e-17	-	T	2024-12-18	15fdc4bde213d53d836e3e50bbb6203d
1070	K10_12	673	388	655	-	-	PANTHER	PTHR43179	RHAMNOSYLTRANSFERASE WBBL	9.1e-59	-	T	2024-12-18	d10f0295f861ee623b15ebd6c914cc2d
1071	K114_12	673	388	654	-	-	PANTHER	PTHR43179	RHAMNOSYLTRANSFERASE WBBL	3.3e-58	-	T	2024-12-18	d10f0295f861ee623b15ebd6c914cc2d
1072	K145_6	804	529	769	-	-	PANTHER	PTHR43685	GLYCOSYLTRANSFERASE	2e-64		T	2024-12-18	ce887d24b23bc07f47696c202bfb3019
1073	K145_6	804	276	436	IPR001173	Glycosyltransferase 2-like	Pfam	PF00535	Glycosyl transferase family 2	1.8e-25	-	T	2024-12-18	ce887d24b23bc07f47696c202bfb3019
1074	K145_6	804	535	713	IPR001173	Glycosyltransferase 2-like	Pfam	PF00535	Glycosyl transferase family 2	1.3e-16	-	T	2024-12-18	ce887d24b23bc07f47696c202bfb3019
1075	K145_6	804	538	754	-	-	CDD	cd04186	GT_2_like_c	7.16722e-36		T	2024-12-18	ce887d24b23bc07f47696c202bfb3019
1076	K145_6	804	273	476	-	-	CDD	cd04184	GT2_RfbC_Mx_like	7.85103e-120		T	2024-12-18	ce887d24b23bc07f47696c202bfb3019
1077	K145_7	387	10	105	-	-	Pfam	PF13704	Glycosyl transferase family 2	2.6e-15		T	2024-12-18	1ebe00cb3c544360612d8f76051cc042
1078	K153_7	400	10	106	-	-	Pfam	PF13704	Glycosyl transferase family 2	3e-11		T	2024-12-18	8318f855c441d1aae8253fb1520a6083
1079	K158_7	387	10	105	-	-	Pfam	PF13704	Glycosyl transferase family 2	2.6e-15		T	2024-12-18	f48836890f3336c15716dc086b421447
1080	K159_9	402	10	108	-	-	Pfam	PF13704	Glycosyl transferase family 2	3.7e-10		T	2024-12-18	89e4c84e17d5b96c0eacd39391142ced
1081	K145_8	326	247	262	-	-	PRINTS	PR01713	Nucleotide sugar epimerase signature	6e-28		T	2024-12-18	1e2e463badcd2967bca4ec1119105ae4
1082	K145_8	326	286	303	-	-	PRINTS	PR01713	Nucleotide sugar epimerase signature	6e-28		T	2024-12-18	1e2e463badcd2967bca4ec1119105ae4
1083	K145_8	326	34	50	-	-	PRINTS	PR01713	Nucleotide sugar epimerase signature	6e-28		T	2024-12-18	1e2e463badcd2967bca4ec1119105ae4
1084	K145_8	326	221	236	-	-	PRINTS	PR01713	Nucleotide sugar epimerase signature	6e-28		T	2024-12-18	1e2e463badcd2967bca4ec1119105ae4
1085	K145_8	326	8	307	-	-	Gene3D	G3DSA:3.40.50.720	-	1.2e-93		T	2024-12-18	1e2e463badcd2967bca4ec1119105ae4
1086	K145_8	326	6	325	IPR036291	NAD(P)-binding domain superfamily	SUPERFAMILY	SSF51735	NAD(P)-binding Rossmann-fold domains	7.3e-92	-	T	2024-12-18	1e2e463badcd2967bca4ec1119105ae4
1087	K145_8	326	6	324	-	-	PANTHER	PTHR43574	EPIMERASE-RELATED	1.3e-87		T	2024-12-18	1e2e463badcd2967bca4ec1119105ae4
1088	K145_8	326	7	253	IPR001509	NAD-dependent epimerase/dehydratase	Pfam	PF01370	NAD dependent epimerase/dehydratase family	1.8e-58	-	T	2024-12-18	1e2e463badcd2967bca4ec1119105ae4
1089	K145_8	326	185	320	-	-	Gene3D	G3DSA:3.90.25.10	-	1.2e-93		T	2024-12-18	1e2e463badcd2967bca4ec1119105ae4
1090	K145_9	388	1	194	IPR036291	NAD(P)-binding domain superfamily	SUPERFAMILY	SSF51735	NAD(P)-binding Rossmann-fold domains	1.76e-47	-	T	2024-12-18	80a8096d08f864621e62520c42110acb
1091	K145_9	388	198	287	-	-	FunFam	G3DSA:1.10.1040.10:FF:000026	UDP-glucose 6-dehydrogenase	6.2e-54		T	2024-12-18	80a8096d08f864621e62520c42110acb
1092	K145_9	388	1	168	IPR001732	UDP-glucose/GDP-mannose dehydrogenase, N-terminal	Pfam	PF03721	UDP-glucose/GDP-mannose dehydrogenase family, NAD binding domain	3.5e-32	GO:0016616|GO:0051287	T	2024-12-18	80a8096d08f864621e62520c42110acb
1093	K145_9	388	1	197	-	-	Gene3D	G3DSA:3.40.50.720	-	1.6e-62		T	2024-12-18	80a8096d08f864621e62520c42110acb
1094	K145_9	388	288	388	-	-	Gene3D	G3DSA:3.40.50.720	-	4.6e-41		T	2024-12-18	80a8096d08f864621e62520c42110acb
1095	K145_9	388	191	287	IPR008927	6-phosphogluconate dehydrogenase-like, C-terminal domain superfamily	SUPERFAMILY	SSF48179	6-phosphogluconate dehydrogenase C-terminal domain-like	1e-30	-	T	2024-12-18	80a8096d08f864621e62520c42110acb
1096	K145_9	388	338	388	IPR028357	UDP-glucose 6-dehydrogenase, bacterial type	PIRSF	PIRSF500134	UDPglc_DH_bac	0.13	GO:0000271|GO:0003979	T	2024-12-18	80a8096d08f864621e62520c42110acb
1097	K145_9	388	1	344	IPR028357	UDP-glucose 6-dehydrogenase, bacterial type	PIRSF	PIRSF500134	UDPglc_DH_bac	3.1e-119	GO:0000271|GO:0003979	T	2024-12-18	80a8096d08f864621e62520c42110acb
1098	K145_9	388	1	386	-	-	PANTHER	PTHR43750	UDP-GLUCOSE 6-DEHYDROGENASE TUAD	4.7e-112		T	2024-12-18	80a8096d08f864621e62520c42110acb
1099	K146_8	392	4	392	IPR017476	UDP-glucose/GDP-mannose dehydrogenase	PIRSF	PIRSF000124	UDPglc_GDPman_dh	1.7e-136	GO:0016616	T	2024-12-18	80a8096d08f864621e62520c42110acb
1100	K145_9	388	300	387	IPR014027	UDP-glucose/GDP-mannose dehydrogenase, C-terminal	SMART	SM00984	UDPG_MGDP_dh_C_a_2_a	1.3e-09	GO:0016616|GO:0051287	T	2024-12-18	80a8096d08f864621e62520c42110acb
1101	K145_9	388	192	281	IPR014026	UDP-glucose/GDP-mannose dehydrogenase, dimerisation	Pfam	PF00984	UDP-glucose/GDP-mannose dehydrogenase family, central domain	7.1e-27	GO:0016616|GO:0051287	T	2024-12-18	80a8096d08f864621e62520c42110acb
1102	K145_9	388	198	287	IPR013328	6-phosphogluconate dehydrogenase, domain 2	Gene3D	G3DSA:1.10.1040.10	-	5.4e-35	GO:0016491	T	2024-12-18	80a8096d08f864621e62520c42110acb
1103	K146_8	392	4	381	IPR017476	UDP-glucose/GDP-mannose dehydrogenase	NCBIfam	TIGR03026	nucleotide sugar dehydrogenase	9.8e-104	GO:0016616	T	2024-12-18	80a8096d08f864621e62520c42110acb
1104	K145_9	388	283	387	IPR036220	UDP-glucose/GDP-mannose dehydrogenase, C-terminal domain superfamily	SUPERFAMILY	SSF52413	UDP-glucose/GDP-mannose dehydrogenase C-terminal domain	5.62e-24	-	T	2024-12-18	80a8096d08f864621e62520c42110acb
1105	K146_10	365	2	361	-	-	PANTHER	PTHR21197	UDP-GALACTOPYRANOSE MUTASE	2.8e-110		T	2024-12-18	5d8d42c0772d516c50d1fbe72c6243f1
1106	K146_10	365	146	347	IPR015899	UDP-galactopyranose mutase, C-terminal	Pfam	PF03275	UDP-galactopyranose mutase	1.2e-76	GO:0008767	T	2024-12-18	5d8d42c0772d516c50d1fbe72c6243f1
1107	K146_10	365	1	361	IPR004379	UDP-galactopyranose mutase	NCBIfam	TIGR00031	UDP-galactopyranose mutase	1.4e-115	GO:0008767	T	2024-12-18	5d8d42c0772d516c50d1fbe72c6243f1
1108	K146_10	365	1	108	-	-	Gene3D	G3DSA:3.40.50.720	-	8.9e-31		T	2024-12-18	5d8d42c0772d516c50d1fbe72c6243f1
1109	K146_10	365	250	364	-	-	Gene3D	G3DSA:3.40.50.720	-	1.6e-20		T	2024-12-18	5d8d42c0772d516c50d1fbe72c6243f1
1110	K146_10	365	116	249	-	-	Gene3D	G3DSA:3.40.50.720	-	1.9e-27		T	2024-12-18	5d8d42c0772d516c50d1fbe72c6243f1
1111	K146_10	365	6	72	-	-	Pfam	PF13450	NAD(P)-binding Rossmann-like domain	1.3e-15		T	2024-12-18	5d8d42c0772d516c50d1fbe72c6243f1
1112	K146_10	365	244	314	-	-	SUPERFAMILY	SSF54373	FAD-linked reductases, C-terminal domain	9.02e-20		T	2024-12-18	5d8d42c0772d516c50d1fbe72c6243f1
1113	K146_10	365	1	358	-	-	SUPERFAMILY	SSF51971	Nucleotide-binding domain	5.65e-42		T	2024-12-18	5d8d42c0772d516c50d1fbe72c6243f1
1114	K146_11	664	381	485	-	-	CDD	cd00761	Glyco_tranf_GTA_type	3.98324e-25		T	2024-12-18	6af62fdcbc393f509ad5ee4fefc0dc1b
1115	K146_11	664	64	182	-	-	CDD	cd00761	Glyco_tranf_GTA_type	2.43888e-23		T	2024-12-18	6af62fdcbc393f509ad5ee4fefc0dc1b
1116	K121_9	669	386	646	-	-	PANTHER	PTHR43179	RHAMNOSYLTRANSFERASE WBBL	5.2e-59	-	T	2024-12-18	d10f0295f861ee623b15ebd6c914cc2d
1117	K129_12	669	384	645	-	-	PANTHER	PTHR43179	RHAMNOSYLTRANSFERASE WBBL	7.4e-59	-	T	2024-12-18	15fdc4bde213d53d836e3e50bbb6203d
1118	K146_11	664	378	492	-	-	PANTHER	PTHR22916	GLYCOSYLTRANSFERASE	3.3e-54		T	2024-12-18	6af62fdcbc393f509ad5ee4fefc0dc1b
1119	K146_11	664	63	194	IPR001173	Glycosyltransferase 2-like	Pfam	PF00535	Glycosyl transferase family 2	7.9e-27	-	T	2024-12-18	6af62fdcbc393f509ad5ee4fefc0dc1b
1120	K146_11	664	380	542	IPR001173	Glycosyltransferase 2-like	Pfam	PF00535	Glycosyl transferase family 2	1.6e-29	-	T	2024-12-18	6af62fdcbc393f509ad5ee4fefc0dc1b
1121	K133_11	669	386	645	-	-	PANTHER	PTHR43179	RHAMNOSYLTRANSFERASE WBBL	1.6e-59	-	T	2024-12-18	15fdc4bde213d53d836e3e50bbb6203d
1122	K134_10	669	386	645	-	-	PANTHER	PTHR43179	RHAMNOSYLTRANSFERASE WBBL	1.4e-59	-	T	2024-12-18	15fdc4bde213d53d836e3e50bbb6203d
1123	K146_11	664	1	55	IPR011990	Tetratricopeptide-like helical domain superfamily	Gene3D	G3DSA:1.25.40.10	Tetratricopeptide repeat domain	3.8e-05	GO:0005515	T	2024-12-18	6af62fdcbc393f509ad5ee4fefc0dc1b
1124	K146_12	580	215	285	-	-	Coils	Coil	Coil	-		T	2024-12-18	ed96779972fad5be586d70ea5ba7ede1
1125	K146_12	580	374	486	IPR029063	S-adenosyl-L-methionine-dependent methyltransferase superfamily	SUPERFAMILY	SSF53335	S-adenosyl-L-methionine-dependent methyltransferases	1.22e-05	-	T	2024-12-18	ed96779972fad5be586d70ea5ba7ede1
1126	K146_12	580	379	564	IPR029063	S-adenosyl-L-methionine-dependent methyltransferase superfamily	Gene3D	G3DSA:3.40.50.150	Vaccinia Virus protein VP39	2e-12	-	T	2024-12-18	ed96779972fad5be586d70ea5ba7ede1
1127	K146_13	583	168	188	-	-	Coils	Coil	Coil	-		T	2024-12-18	e9b890de6dee44d76aff500f6392066b
1128	K146_13	583	345	386	-	-	Coils	Coil	Coil	-		T	2024-12-18	e9b890de6dee44d76aff500f6392066b
1129	K146_13	583	394	466	-	-	Coils	Coil	Coil	-		T	2024-12-18	e9b890de6dee44d76aff500f6392066b
1130	K146_13	583	13	225	IPR027417	P-loop containing nucleoside triphosphate hydrolase	Gene3D	G3DSA:3.40.50.300	-	1.3e-08	-	T	2024-12-18	e9b890de6dee44d76aff500f6392066b
1131	kfoG	446	173	290	-	-	CDD	cd00761	Glyco_tranf_GTA_type	1.93795e-28		T	2024-12-18	9fc74f106fd579d225c7f742c6093eef
1132	K152_11	669	238	361	IPR029044	Nucleotide-diphospho-sugar transferases	Gene3D	G3DSA:3.90.550.10	Spore Coat Polysaccharide Biosynthesis Protein SpsA; Chain A	4.8e-07	-	T	2024-12-18	21bcfa6810338ea5ac3c396b3edb504a
1133	K152_11	669	381	617	IPR029044	Nucleotide-diphospho-sugar transferases	Gene3D	G3DSA:3.90.550.10	Spore Coat Polysaccharide Biosynthesis Protein SpsA; Chain A	4.1e-46	-	T	2024-12-18	21bcfa6810338ea5ac3c396b3edb504a
1134	kfoG	446	164	296	-	-	PANTHER	PTHR43685	GLYCOSYLTRANSFERASE	4.3e-26		T	2024-12-18	9fc74f106fd579d225c7f742c6093eef
1135	K110_7	488	214	339	IPR001173	Glycosyltransferase 2-like	Pfam	PF00535	Glycosyl transferase family 2	4.6e-24	-	T	2024-12-18	ccf074384874a0cc60e2799f54f4a25b
1136	K146_8	392	286	389	IPR036220	UDP-glucose/GDP-mannose dehydrogenase, C-terminal domain superfamily	SUPERFAMILY	SSF52413	UDP-glucose/GDP-mannose dehydrogenase C-terminal domain	1.57e-26	-	T	2024-12-18	e6386a724d3cfd83ffa33215eb1395a1
1137	K146_8	392	4	200	-	-	Gene3D	G3DSA:3.40.50.720	-	6e-61		T	2024-12-18	e6386a724d3cfd83ffa33215eb1395a1
1138	K146_8	392	194	290	IPR008927	6-phosphogluconate dehydrogenase-like, C-terminal domain superfamily	SUPERFAMILY	SSF48179	6-phosphogluconate dehydrogenase C-terminal domain-like	2.55e-31	-	T	2024-12-18	e6386a724d3cfd83ffa33215eb1395a1
1139	K146_8	392	201	290	IPR013328	6-phosphogluconate dehydrogenase, domain 2	Gene3D	G3DSA:1.10.1040.10	-	3.8e-34	GO:0016491	T	2024-12-18	e6386a724d3cfd83ffa33215eb1395a1
1140	K146_8	392	291	392	-	-	Gene3D	G3DSA:3.40.50.720	-	2.6e-43		T	2024-12-18	e6386a724d3cfd83ffa33215eb1395a1
1141	K146_8	392	4	197	IPR036291	NAD(P)-binding domain superfamily	SUPERFAMILY	SSF51735	NAD(P)-binding Rossmann-fold domains	1.68e-50	-	T	2024-12-18	e6386a724d3cfd83ffa33215eb1395a1
1142	K147_9	388	1	388	IPR017476	UDP-glucose/GDP-mannose dehydrogenase	PIRSF	PIRSF000124	UDPglc_GDPman_dh	1.2e-136	GO:0016616	T	2024-12-18	e6386a724d3cfd83ffa33215eb1395a1
1143	K146_8	392	291	391	-	-	FunFam	G3DSA:3.40.50.720:FF:000297	UDP-glucose 6-dehydrogenase	2.1e-47		T	2024-12-18	e6386a724d3cfd83ffa33215eb1395a1
1144	K146_8	392	341	392	IPR028357	UDP-glucose 6-dehydrogenase, bacterial type	PIRSF	PIRSF500134	UDPglc_DH_bac	0.024	GO:0000271|GO:0003979	T	2024-12-18	e6386a724d3cfd83ffa33215eb1395a1
1145	K146_8	392	4	346	IPR028357	UDP-glucose 6-dehydrogenase, bacterial type	PIRSF	PIRSF500134	UDPglc_DH_bac	1.4e-120	GO:0000271|GO:0003979	T	2024-12-18	e6386a724d3cfd83ffa33215eb1395a1
1146	K146_8	392	303	390	IPR014027	UDP-glucose/GDP-mannose dehydrogenase, C-terminal	SMART	SM00984	UDPG_MGDP_dh_C_a_2_a	5e-09	GO:0016616|GO:0051287	T	2024-12-18	e6386a724d3cfd83ffa33215eb1395a1
1147	K146_8	392	195	284	IPR014026	UDP-glucose/GDP-mannose dehydrogenase, dimerisation	Pfam	PF00984	UDP-glucose/GDP-mannose dehydrogenase family, central domain	3.1e-27	GO:0016616|GO:0051287	T	2024-12-18	e6386a724d3cfd83ffa33215eb1395a1
1148	K146_8	392	4	173	IPR001732	UDP-glucose/GDP-mannose dehydrogenase, N-terminal	Pfam	PF03721	UDP-glucose/GDP-mannose dehydrogenase family, NAD binding domain	1.2e-32	GO:0016616|GO:0051287	T	2024-12-18	e6386a724d3cfd83ffa33215eb1395a1
1149	K147_9	388	1	378	IPR017476	UDP-glucose/GDP-mannose dehydrogenase	NCBIfam	TIGR03026	nucleotide sugar dehydrogenase	1.2e-100	GO:0016616	T	2024-12-18	e6386a724d3cfd83ffa33215eb1395a1
1150	K146_8	392	4	389	-	-	PANTHER	PTHR43750	UDP-GLUCOSE 6-DEHYDROGENASE TUAD	1.1e-111		T	2024-12-18	e6386a724d3cfd83ffa33215eb1395a1
1151	K146_9	364	17	309	-	-	PANTHER	PTHR36836	COLANIC ACID BIOSYNTHESIS PROTEIN WCAK	3.3e-09		T	2024-12-18	a2bbb34bf05c1e46cbaf017f1ba42b09
1152	K146_9	364	53	281	IPR007345	Polysaccharide pyruvyl transferase	Pfam	PF04230	Polysaccharide pyruvyl transferase	2.5e-15	-	T	2024-12-18	a2bbb34bf05c1e46cbaf017f1ba42b09
1153	K159_14	302	31	128	-	-	CDD	cd00761	Glyco_tranf_GTA_type	0.00160909		T	2024-12-18	5c5d31937f138064475604bfb9de6a27
1154	K152_11	669	377	637	IPR029044	Nucleotide-diphospho-sugar transferases	SUPERFAMILY	SSF53448	Nucleotide-diphospho-sugar transferases	5.44e-48	-	T	2024-12-18	21bcfa6810338ea5ac3c396b3edb504a
1155	K160_11	302	31	126	-	-	CDD	cd00761	Glyco_tranf_GTA_type	0.00196184		T	2024-12-18	5c5d31937f138064475604bfb9de6a27
1156	K138_12	669	386	645	-	-	PANTHER	PTHR43179	RHAMNOSYLTRANSFERASE WBBL	1.6e-59		T	2024-12-18	15fdc4bde213d53d836e3e50bbb6203d
1157	K139_12	669	386	645	-	-	PANTHER	PTHR43179	RHAMNOSYLTRANSFERASE WBBL	1.6e-59	-	T	2024-12-18	edffd673948aed66774ca2e7891cbc8f
1158	K142_12	669	384	645	-	-	PANTHER	PTHR43179	RHAMNOSYLTRANSFERASE WBBL	7.6e-59	-	T	2024-12-18	15fdc4bde213d53d836e3e50bbb6203d
1159	K143_12	669	386	645	-	-	PANTHER	PTHR43179	RHAMNOSYLTRANSFERASE WBBL	1.6e-59		T	2024-12-18	15fdc4bde213d53d836e3e50bbb6203d
1160	K144_13	669	386	643	-	-	PANTHER	PTHR43179	RHAMNOSYLTRANSFERASE WBBL	1.1e-59	-	T	2024-12-18	edffd673948aed66774ca2e7891cbc8f
1161	K145_11	673	388	655	-	-	PANTHER	PTHR43179	RHAMNOSYLTRANSFERASE WBBL	1e-58	-	T	2024-12-18	edffd673948aed66774ca2e7891cbc8f
1162	K121_10	341	125	337	-	-	SUPERFAMILY	SSF53756	UDP-Glycosyltransferase/glycogen phosphorylase	7.53e-09		T	2024-12-18	98ca31473ebcd9cf49e6144c5438ed84
1163	K129_13	341	125	336	-	-	SUPERFAMILY	SSF53756	UDP-Glycosyltransferase/glycogen phosphorylase	2.13e-09		T	2024-12-18	98ca31473ebcd9cf49e6144c5438ed84
1164	K147_5	291	98	139	-	-	Coils	Coil	Coil	-		T	2024-12-18	a35624cd2e1d46babb328ab8b481a3c1
1165	K147_11	669	386	645	-	-	PANTHER	PTHR43179	RHAMNOSYLTRANSFERASE WBBL	1.6e-59	-	T	2024-12-18	9c3d0cfaf453b3ceb64582cd0540881b
1166	K147_6	736	467	693	-	-	PANTHER	PTHR43685	GLYCOSYLTRANSFERASE	3.5e-52		T	2024-12-18	0f5adb36130e1e83a6d40c286d9db450
1167	K149_11	621	336	602	-	-	PANTHER	PTHR43179	RHAMNOSYLTRANSFERASE WBBL	9.7e-59	-	T	2024-12-18	9c3d0cfaf453b3ceb64582cd0540881b
1168	K153_12	669	386	647	-	-	PANTHER	PTHR43179	RHAMNOSYLTRANSFERASE WBBL	1.7e-59	-	T	2024-12-18	9c3d0cfaf453b3ceb64582cd0540881b
1169	K147_6	736	218	352	IPR001173	Glycosyltransferase 2-like	Pfam	PF00535	Glycosyl transferase family 2	2.7e-34	-	T	2024-12-18	0f5adb36130e1e83a6d40c286d9db450
1170	K147_6	736	470	652	IPR001173	Glycosyltransferase 2-like	Pfam	PF00535	Glycosyl transferase family 2	1.5e-15	-	T	2024-12-18	0f5adb36130e1e83a6d40c286d9db450
1171	K158_12	673	388	654	-	-	PANTHER	PTHR43179	RHAMNOSYLTRANSFERASE WBBL	2.2e-57	-	T	2024-12-18	5e714aaeda4738dfb3311a31ee1714bc
1172	K147_7	359	74	243	IPR007657	Glycosyltransferase 61	Pfam	PF04577	Glycosyltransferase 61	3.5e-07	GO:0016757	T	2024-12-18	13747dd032a3bc2ad7b010f7aa613ac7
1173	K147_9	388	283	387	IPR036220	UDP-glucose/GDP-mannose dehydrogenase, C-terminal domain superfamily	SUPERFAMILY	SSF52413	UDP-glucose/GDP-mannose dehydrogenase C-terminal domain	2.35e-25	-	T	2024-12-18	ee5b116ab4f7047f6a05babc2d614bcf
1174	K147_9	388	192	281	IPR014026	UDP-glucose/GDP-mannose dehydrogenase, dimerisation	Pfam	PF00984	UDP-glucose/GDP-mannose dehydrogenase family, central domain	6.6e-27	GO:0016616|GO:0051287	T	2024-12-18	ee5b116ab4f7047f6a05babc2d614bcf
1175	K147_9	388	191	287	IPR008927	6-phosphogluconate dehydrogenase-like, C-terminal domain superfamily	SUPERFAMILY	SSF48179	6-phosphogluconate dehydrogenase C-terminal domain-like	6.46e-31	-	T	2024-12-18	ee5b116ab4f7047f6a05babc2d614bcf
1176	K149_8	388	1	377	IPR017476	UDP-glucose/GDP-mannose dehydrogenase	NCBIfam	TIGR03026	nucleotide sugar dehydrogenase	1.2e-97	GO:0016616	T	2024-12-18	ee5b116ab4f7047f6a05babc2d614bcf
1177	K149_8	388	1	388	IPR017476	UDP-glucose/GDP-mannose dehydrogenase	PIRSF	PIRSF000124	UDPglc_GDPman_dh	1.5e-130	GO:0016616	T	2024-12-18	ee5b116ab4f7047f6a05babc2d614bcf
1178	K147_9	388	1	386	-	-	PANTHER	PTHR43750	UDP-GLUCOSE 6-DEHYDROGENASE TUAD	3.1e-111		T	2024-12-18	ee5b116ab4f7047f6a05babc2d614bcf
1179	K147_9	388	198	287	IPR013328	6-phosphogluconate dehydrogenase, domain 2	Gene3D	G3DSA:1.10.1040.10	-	7.7e-35	GO:0016491	T	2024-12-18	ee5b116ab4f7047f6a05babc2d614bcf
1180	K147_9	388	288	388	-	-	FunFam	G3DSA:3.40.50.720:FF:000297	UDP-glucose 6-dehydrogenase	2.5e-47		T	2024-12-18	ee5b116ab4f7047f6a05babc2d614bcf
1181	K147_9	388	300	387	IPR014027	UDP-glucose/GDP-mannose dehydrogenase, C-terminal	SMART	SM00984	UDPG_MGDP_dh_C_a_2_a	3.3e-09	GO:0016616|GO:0051287	T	2024-12-18	ee5b116ab4f7047f6a05babc2d614bcf
1182	K147_9	388	339	388	IPR028357	UDP-glucose 6-dehydrogenase, bacterial type	PIRSF	PIRSF500134	UDPglc_DH_bac	0.16	GO:0000271|GO:0003979	T	2024-12-18	ee5b116ab4f7047f6a05babc2d614bcf
1183	K147_9	388	1	349	IPR028357	UDP-glucose 6-dehydrogenase, bacterial type	PIRSF	PIRSF500134	UDPglc_DH_bac	7.2e-121	GO:0000271|GO:0003979	T	2024-12-18	ee5b116ab4f7047f6a05babc2d614bcf
1184	K147_9	388	288	388	-	-	Gene3D	G3DSA:3.40.50.720	-	1.3e-42		T	2024-12-18	ee5b116ab4f7047f6a05babc2d614bcf
1185	K147_9	388	1	197	-	-	Gene3D	G3DSA:3.40.50.720	-	7.6e-64		T	2024-12-18	ee5b116ab4f7047f6a05babc2d614bcf
1186	K147_9	388	1	168	IPR001732	UDP-glucose/GDP-mannose dehydrogenase, N-terminal	Pfam	PF03721	UDP-glucose/GDP-mannose dehydrogenase family, NAD binding domain	1.1e-31	GO:0016616|GO:0051287	T	2024-12-18	ee5b116ab4f7047f6a05babc2d614bcf
1187	K147_9	388	198	287	-	-	FunFam	G3DSA:1.10.1040.10:FF:000026	UDP-glucose 6-dehydrogenase	1.6e-54		T	2024-12-18	ee5b116ab4f7047f6a05babc2d614bcf
1188	K147_9	388	1	197	-	-	FunFam	G3DSA:3.40.50.720:FF:000400	UDP-glucose 6-dehydrogenase	3.3e-103		T	2024-12-18	ee5b116ab4f7047f6a05babc2d614bcf
1189	K147_9	388	1	194	IPR036291	NAD(P)-binding domain superfamily	SUPERFAMILY	SSF51735	NAD(P)-binding Rossmann-fold domains	4.73e-48	-	T	2024-12-18	ee5b116ab4f7047f6a05babc2d614bcf
1190	K24_10	396	124	259	-	-	SUPERFAMILY	SSF53756	UDP-Glycosyltransferase/glycogen phosphorylase	5.96e-13		T	2024-12-18	40e70cba4778b3f8e3972e170bc21684
1191	K140_11	435	139	338	IPR007554	CDP-glycerol glycerophosphotransferase	Pfam	PF04464	CDP-Glycerol:Poly(glycerophosphate) glycerophosphotransferase	1.5e-06	-	T	2024-12-18	40e70cba4778b3f8e3972e170bc21684
1192	K140_8	398	180	362	IPR043148	CDP-glycerol glycerophosphotransferase, C-terminal domain	Gene3D	G3DSA:3.40.50.12580	-	4.4e-14	GO:0016020|GO:0047355	T	2024-12-18	40e70cba4778b3f8e3972e170bc21684
1193	K148_7	336	1	18	-	-	ProSiteProfiles	PS51257	Prokaryotic membrane lipoprotein lipid attachment site profile.	5		T	2024-12-18	ad5604dfc5f17d340191cdfa3be65ced
1194	K148_7	336	118	308	-	-	SUPERFAMILY	SSF63825	YWTD domain	1.96e-05		T	2024-12-18	ad5604dfc5f17d340191cdfa3be65ced
1195	K148_9	457	245	445	IPR036291	NAD(P)-binding domain superfamily	SUPERFAMILY	SSF51735	NAD(P)-binding Rossmann-fold domains	1.73e-42	-	T	2024-12-18	37efba7254f1da240c6ae00732f7c65a
1196	K148_9	457	305	316	IPR002347	Short-chain dehydrogenase/reductase SDR	PRINTS	PR00080	Short-chain dehydrogenase/reductase (SDR) superfamily signature	1e-09	-	T	2024-12-18	37efba7254f1da240c6ae00732f7c65a
1197	K148_9	457	377	396	IPR002347	Short-chain dehydrogenase/reductase SDR	PRINTS	PR00080	Short-chain dehydrogenase/reductase (SDR) superfamily signature	1e-09	-	T	2024-12-18	37efba7254f1da240c6ae00732f7c65a
1198	K148_9	457	357	365	IPR002347	Short-chain dehydrogenase/reductase SDR	PRINTS	PR00080	Short-chain dehydrogenase/reductase (SDR) superfamily signature	1e-09	-	T	2024-12-18	37efba7254f1da240c6ae00732f7c65a
1199	K148_9	457	2	233	-	-	PANTHER	PTHR32125	2-C-METHYL-D-ERYTHRITOL 4-PHOSPHATE CYTIDYLYLTRANSFERASE, CHLOROPLASTIC	1e-61		T	2024-12-18	37efba7254f1da240c6ae00732f7c65a
1200	K148_9	457	4	230	IPR034683	Cytidylyltransferase IspD/TarI	Pfam	PF01128	2-C-methyl-D-erythritol 4-phosphate cytidylyltransferase	1.1e-43	GO:0070567	T	2024-12-18	37efba7254f1da240c6ae00732f7c65a
1201	K148_9	457	251	434	-	-	CDD	cd05233	SDR_c	6.44993e-36		T	2024-12-18	37efba7254f1da240c6ae00732f7c65a
1202	K148_9	457	1	233	-	-	FunFam	G3DSA:3.90.550.10:FF:000003	2-C-methyl-D-erythritol 4-phosphate cytidylyltransferase	1.1e-53		T	2024-12-18	37efba7254f1da240c6ae00732f7c65a
1203	K159_15	669	380	646	-	-	PANTHER	PTHR43179	RHAMNOSYLTRANSFERASE WBBL	2.8e-60	-	T	2024-12-18	5e714aaeda4738dfb3311a31ee1714bc
1204	K148_9	457	1	457	IPR012115	Bifunctional ribulose 5-phosphate reductase/CDP-ribitol pyrophosphorylase	PIRSF	PIRSF036586	CDP-ribitol_syn	2e-162	-	T	2024-12-18	37efba7254f1da240c6ae00732f7c65a
1205	K148_9	457	284	417	IPR002347	Short-chain dehydrogenase/reductase SDR	Pfam	PF00106	short chain dehydrogenase	9.1e-28	-	T	2024-12-18	37efba7254f1da240c6ae00732f7c65a
1206	K148_9	457	305	316	IPR002347	Short-chain dehydrogenase/reductase SDR	PRINTS	PR00081	Glucose/ribitol dehydrogenase family signature	1.2e-18	-	T	2024-12-18	37efba7254f1da240c6ae00732f7c65a
1207	K148_9	457	250	267	IPR002347	Short-chain dehydrogenase/reductase SDR	PRINTS	PR00081	Glucose/ribitol dehydrogenase family signature	1.2e-18	-	T	2024-12-18	37efba7254f1da240c6ae00732f7c65a
1208	K148_9	457	398	415	IPR002347	Short-chain dehydrogenase/reductase SDR	PRINTS	PR00081	Glucose/ribitol dehydrogenase family signature	1.2e-18	-	T	2024-12-18	37efba7254f1da240c6ae00732f7c65a
1209	K148_9	457	377	396	IPR002347	Short-chain dehydrogenase/reductase SDR	PRINTS	PR00081	Glucose/ribitol dehydrogenase family signature	1.2e-18	-	T	2024-12-18	37efba7254f1da240c6ae00732f7c65a
1210	K148_9	457	351	367	IPR002347	Short-chain dehydrogenase/reductase SDR	PRINTS	PR00081	Glucose/ribitol dehydrogenase family signature	1.2e-18	-	T	2024-12-18	37efba7254f1da240c6ae00732f7c65a
1211	K160_12	670	384	646	-	-	PANTHER	PTHR43179	RHAMNOSYLTRANSFERASE WBBL	1.4e-60	-	T	2024-12-18	5e714aaeda4738dfb3311a31ee1714bc
1212	K148_9	457	364	392	IPR020904	Short-chain dehydrogenase/reductase, conserved site	ProSitePatterns	PS00061	Short-chain dehydrogenases/reductases family signature.	-	GO:0016491	T	2024-12-18	37efba7254f1da240c6ae00732f7c65a
1213	K148_9	457	239	452	-	-	Gene3D	G3DSA:3.40.50.720	-	2.8e-39		T	2024-12-18	37efba7254f1da240c6ae00732f7c65a
1214	K148_9	457	3	225	IPR034683	Cytidylyltransferase IspD/TarI	CDD	cd02516	CDP-ME_synthetase	1.31485e-80	GO:0070567	T	2024-12-18	37efba7254f1da240c6ae00732f7c65a
1215	K160_11	302	11	223	-	-	PANTHER	PTHR21461	UNCHARACTERIZED	9.2e-22		T	2024-12-18	7f5c49ed5f3b7f39b7449e3992ad6d4d
1216	K163_12	302	9	223	-	-	PANTHER	PTHR21461	UNCHARACTERIZED	8.5e-21	-	T	2024-12-18	7f5c49ed5f3b7f39b7449e3992ad6d4d
1217	K3_13	301	14	236	-	-	PANTHER	PTHR21461	UNCHARACTERIZED	7.2e-21		T	2024-12-18	7f5c49ed5f3b7f39b7449e3992ad6d4d
1218	K146_11	664	60	288	IPR029044	Nucleotide-diphospho-sugar transferases	SUPERFAMILY	SSF53448	Nucleotide-diphospho-sugar transferases	2.4e-43	-	T	2024-12-18	6af62fdcbc393f509ad5ee4fefc0dc1b
1219	K163_13	669	386	647	-	-	PANTHER	PTHR43179	RHAMNOSYLTRANSFERASE WBBL	1.7e-59		T	2024-12-18	b857c4a2212290446d0339978aca0745
1220	K146_11	664	379	603	IPR029044	Nucleotide-diphospho-sugar transferases	SUPERFAMILY	SSF53448	Nucleotide-diphospho-sugar transferases	3.94e-39	-	T	2024-12-18	6af62fdcbc393f509ad5ee4fefc0dc1b
1221	K3_14	682	397	664	-	-	PANTHER	PTHR43179	RHAMNOSYLTRANSFERASE WBBL	5.4e-59	-	T	2024-12-18	b857c4a2212290446d0339978aca0745
1222	K146_11	664	378	578	IPR029044	Nucleotide-diphospho-sugar transferases	Gene3D	G3DSA:3.90.550.10	Spore Coat Polysaccharide Biosynthesis Protein SpsA; Chain A	1.3e-38	-	T	2024-12-18	6af62fdcbc393f509ad5ee4fefc0dc1b
1223	K96_10	673	388	655	-	-	PANTHER	PTHR43179	RHAMNOSYLTRANSFERASE WBBL	5.3e-59		T	2024-12-18	b857c4a2212290446d0339978aca0745
1224	K133_12	340	123	336	-	-	SUPERFAMILY	SSF53756	UDP-Glycosyltransferase/glycogen phosphorylase	6.91e-09		T	2024-12-18	7112082aa19fd3d3ac8af3b0075699da
1225	K134_11	340	123	336	-	-	SUPERFAMILY	SSF53756	UDP-Glycosyltransferase/glycogen phosphorylase	6.91e-09		T	2024-12-18	7112082aa19fd3d3ac8af3b0075699da
1226	K149_13	398	26	255	IPR029058	Alpha/Beta hydrolase fold	SUPERFAMILY	SSF53474	alpha/beta-Hydrolases	8.18e-10	-	T	2024-12-18	b52f70b75b57320574028e63ab513b93
1227	K149_13	398	21	258	IPR029058	Alpha/Beta hydrolase fold	Gene3D	G3DSA:3.40.50.1820	alpha/beta hydrolase	2.6e-07	-	T	2024-12-18	b52f70b75b57320574028e63ab513b93
1228	K149_5	909	409	436	-	-	Coils	Coil	Coil	-		T	2024-12-18	4988f9c6fd77af998dc249cfe8fa2635
1229	K149_5	909	40	208	IPR029063	S-adenosyl-L-methionine-dependent methyltransferase superfamily	Gene3D	G3DSA:3.40.50.150	Vaccinia Virus protein VP39	2.6e-15	-	T	2024-12-18	4988f9c6fd77af998dc249cfe8fa2635
1230	K149_5	909	694	721	-	-	Coils	Coil	Coil	-		T	2024-12-18	4988f9c6fd77af998dc249cfe8fa2635
1231	K149_5	909	258	278	-	-	Coils	Coil	Coil	-		T	2024-12-18	4988f9c6fd77af998dc249cfe8fa2635
1232	K149_5	909	521	541	-	-	Coils	Coil	Coil	-		T	2024-12-18	4988f9c6fd77af998dc249cfe8fa2635
1233	K149_5	909	444	478	-	-	Coils	Coil	Coil	-		T	2024-12-18	4988f9c6fd77af998dc249cfe8fa2635
1234	K149_5	909	43	210	-	-	PANTHER	PTHR40048	RHAMNOSYL O-METHYLTRANSFERASE	7.5e-21		T	2024-12-18	4988f9c6fd77af998dc249cfe8fa2635
1235	K149_5	909	556	583	-	-	Coils	Coil	Coil	-		T	2024-12-18	4988f9c6fd77af998dc249cfe8fa2635
1236	K149_5	909	757	791	-	-	Coils	Coil	Coil	-		T	2024-12-18	4988f9c6fd77af998dc249cfe8fa2635
1237	K149_5	909	367	401	-	-	Coils	Coil	Coil	-		T	2024-12-18	4988f9c6fd77af998dc249cfe8fa2635
1238	K149_5	909	65	181	-	-	Pfam	PF13578	Methyltransferase domain	2.7e-22		T	2024-12-18	4988f9c6fd77af998dc249cfe8fa2635
1239	K149_5	909	616	657	-	-	Coils	Coil	Coil	-		T	2024-12-18	4988f9c6fd77af998dc249cfe8fa2635
1240	K149_5	909	37	211	IPR029063	S-adenosyl-L-methionine-dependent methyltransferase superfamily	SUPERFAMILY	SSF53335	S-adenosyl-L-methionine-dependent methyltransferases	7.89e-19	-	T	2024-12-18	4988f9c6fd77af998dc249cfe8fa2635
1241	K149_5	909	318	359	-	-	Coils	Coil	Coil	-		T	2024-12-18	4988f9c6fd77af998dc249cfe8fa2635
1242	K146_11	664	57	266	IPR029044	Nucleotide-diphospho-sugar transferases	Gene3D	G3DSA:3.90.550.10	Spore Coat Polysaccharide Biosynthesis Protein SpsA; Chain A	2e-40	-	T	2024-12-18	6af62fdcbc393f509ad5ee4fefc0dc1b
1243	K149_6	804	538	754	-	-	CDD	cd04186	GT_2_like_c	2.06673e-36		T	2024-12-18	50d884d681eeed71049df3d36bc717d7
1244	K53_K93_11	664	378	578	IPR029044	Nucleotide-diphospho-sugar transferases	Gene3D	G3DSA:3.90.550.10	Spore Coat Polysaccharide Biosynthesis Protein SpsA; Chain A	1.7e-39	-	T	2024-12-18	b19932bd2413efe02feb1d79fa6a56e3
1245	K149_6	804	535	713	IPR001173	Glycosyltransferase 2-like	Pfam	PF00535	Glycosyl transferase family 2	3.6e-17	-	T	2024-12-18	50d884d681eeed71049df3d36bc717d7
1246	K149_6	804	276	436	IPR001173	Glycosyltransferase 2-like	Pfam	PF00535	Glycosyl transferase family 2	9.4e-25	-	T	2024-12-18	50d884d681eeed71049df3d36bc717d7
1247	K149_6	804	273	476	-	-	CDD	cd04184	GT2_RfbC_Mx_like	2.64244e-118		T	2024-12-18	50d884d681eeed71049df3d36bc717d7
1248	K53_K93_11	664	379	603	IPR029044	Nucleotide-diphospho-sugar transferases	SUPERFAMILY	SSF53448	Nucleotide-diphospho-sugar transferases	2.01e-39	-	T	2024-12-18	b19932bd2413efe02feb1d79fa6a56e3
1249	K53_K93_11	664	14	319	IPR029044	Nucleotide-diphospho-sugar transferases	Gene3D	G3DSA:3.90.550.10	Spore Coat Polysaccharide Biosynthesis Protein SpsA; Chain A	6.7e-46	-	T	2024-12-18	b19932bd2413efe02feb1d79fa6a56e3
1250	K149_6	804	266	454	-	-	PANTHER	PTHR43179	RHAMNOSYLTRANSFERASE WBBL	1.3e-65		T	2024-12-18	50d884d681eeed71049df3d36bc717d7
1251	K149_7	400	10	106	-	-	Pfam	PF13704	Glycosyl transferase family 2	5.1e-08		T	2024-12-18	ec69eb82b0bedf0024e766ea91a32ff3
1252	K149_8	388	1	170	IPR001732	UDP-glucose/GDP-mannose dehydrogenase, N-terminal	Pfam	PF03721	UDP-glucose/GDP-mannose dehydrogenase family, NAD binding domain	7.3e-32	GO:0016616|GO:0051287	T	2024-12-18	88ae9a845be3a1cd0fb24f372d052c6f
1253	K149_8	388	1	386	-	-	PANTHER	PTHR43750	UDP-GLUCOSE 6-DEHYDROGENASE TUAD	2e-109		T	2024-12-18	88ae9a845be3a1cd0fb24f372d052c6f
1254	K149_8	388	198	287	IPR013328	6-phosphogluconate dehydrogenase, domain 2	Gene3D	G3DSA:1.10.1040.10	-	2.5e-33	GO:0016491	T	2024-12-18	88ae9a845be3a1cd0fb24f372d052c6f
1255	K149_8	388	288	388	-	-	Gene3D	G3DSA:3.40.50.720	-	2.7e-41		T	2024-12-18	88ae9a845be3a1cd0fb24f372d052c6f
1256	K149_8	388	192	280	IPR014026	UDP-glucose/GDP-mannose dehydrogenase, dimerisation	Pfam	PF00984	UDP-glucose/GDP-mannose dehydrogenase family, central domain	9.6e-26	GO:0016616|GO:0051287	T	2024-12-18	88ae9a845be3a1cd0fb24f372d052c6f
1257	K149_8	388	338	388	IPR028357	UDP-glucose 6-dehydrogenase, bacterial type	PIRSF	PIRSF500134	UDPglc_DH_bac	0.33	GO:0000271|GO:0003979	T	2024-12-18	88ae9a845be3a1cd0fb24f372d052c6f
1258	K149_8	388	1	344	IPR028357	UDP-glucose 6-dehydrogenase, bacterial type	PIRSF	PIRSF500134	UDPglc_DH_bac	6.6e-118	GO:0000271|GO:0003979	T	2024-12-18	88ae9a845be3a1cd0fb24f372d052c6f
1259	K151_7	416	4	414	IPR017476	UDP-glucose/GDP-mannose dehydrogenase	PIRSF	PIRSF000124	UDPglc_GDPman_dh	9.5e-83	GO:0016616	T	2024-12-18	88ae9a845be3a1cd0fb24f372d052c6f
1260	K149_8	388	1	197	-	-	FunFam	G3DSA:3.40.50.720:FF:000400	UDP-glucose 6-dehydrogenase	1.6e-99		T	2024-12-18	88ae9a845be3a1cd0fb24f372d052c6f
1261	K149_8	388	1	197	-	-	Gene3D	G3DSA:3.40.50.720	-	5.7e-63		T	2024-12-18	88ae9a845be3a1cd0fb24f372d052c6f
1262	K149_8	388	283	387	IPR036220	UDP-glucose/GDP-mannose dehydrogenase, C-terminal domain superfamily	SUPERFAMILY	SSF52413	UDP-glucose/GDP-mannose dehydrogenase C-terminal domain	1.14e-24	-	T	2024-12-18	88ae9a845be3a1cd0fb24f372d052c6f
1263	K151_7	416	5	407	IPR017476	UDP-glucose/GDP-mannose dehydrogenase	NCBIfam	TIGR03026	nucleotide sugar dehydrogenase	1.1e-123	GO:0016616	T	2024-12-18	88ae9a845be3a1cd0fb24f372d052c6f
1264	K149_8	388	191	287	IPR008927	6-phosphogluconate dehydrogenase-like, C-terminal domain superfamily	SUPERFAMILY	SSF48179	6-phosphogluconate dehydrogenase C-terminal domain-like	9.35e-30	-	T	2024-12-18	88ae9a845be3a1cd0fb24f372d052c6f
1265	K149_8	388	300	387	IPR014027	UDP-glucose/GDP-mannose dehydrogenase, C-terminal	SMART	SM00984	UDPG_MGDP_dh_C_a_2_a	3e-10	GO:0016616|GO:0051287	T	2024-12-18	88ae9a845be3a1cd0fb24f372d052c6f
1266	K149_8	388	1	194	IPR036291	NAD(P)-binding domain superfamily	SUPERFAMILY	SSF51735	NAD(P)-binding Rossmann-fold domains	9.48e-48	-	T	2024-12-18	88ae9a845be3a1cd0fb24f372d052c6f
1267	K15_10	312	70	296	IPR029058	Alpha/Beta hydrolase fold	Gene3D	G3DSA:3.40.50.1820	alpha/beta hydrolase	5.5e-11	-	T	2024-12-18	1cf68977b52a023013a2ce095038c4a5
1268	K15_10	312	97	296	IPR029058	Alpha/Beta hydrolase fold	SUPERFAMILY	SSF53474	alpha/beta-Hydrolases	6.62e-13	-	T	2024-12-18	1cf68977b52a023013a2ce095038c4a5
1269	K15_12	212	13	212	-	-	Gene3D	G3DSA:3.90.1480.10	-	8e-16		T	2024-12-18	5fe304cc1eaae8b16abacbd5fac1119a
1270	K15_15	296	140	239	-	-	Pfam	PF13692	Glycosyl transferases group 1	1.4e-06		T	2024-12-18	1a733c358ba4413c475852e5534c7cce
1271	K136_8	311	72	308	-	-	PANTHER	PTHR45947	SULFOQUINOVOSYL TRANSFERASE SQD2	5.8e-11		T	2024-12-18	e88e4086b02cc853696236d15731907e
1272	K105_9	311	44	306	-	-	PANTHER	PTHR46401	GLYCOSYLTRANSFERASE WBBK-RELATED	1.4e-10		T	2024-12-18	8076baba072c6e9cda9a02d1ef56bd4d
1273	K150_11	237	4	226	IPR029058	Alpha/Beta hydrolase fold	Gene3D	G3DSA:3.40.50.1820	alpha/beta hydrolase	1.1e-05	-	T	2024-12-18	93717990dca5532b50f05a5247845ecb
1274	K150_11	237	76	181	IPR029058	Alpha/Beta hydrolase fold	SUPERFAMILY	SSF53474	alpha/beta-Hydrolases	7.37e-08	-	T	2024-12-18	93717990dca5532b50f05a5247845ecb
1275	K150_12	265	1	259	IPR006269	3-deoxy-8-phosphooctulonate synthase	PANTHER	PTHR21057	PHOSPHO-2-DEHYDRO-3-DEOXYHEPTONATE ALDOLASE	6.9e-116	GO:0005737|GO:0008676	T	2024-12-18	62bbfea1e4d5a5a23043a133b4eed82a
1276	K150_12	265	1	255	IPR006269	3-deoxy-8-phosphooctulonate synthase	NCBIfam	TIGR01362	3-deoxy-8-phosphooctulonate synthase	3.8e-126	GO:0005737|GO:0008676	T	2024-12-18	62bbfea1e4d5a5a23043a133b4eed82a
1277	K150_12	265	1	262	IPR013785	Aldolase-type TIM barrel	Gene3D	G3DSA:3.20.20.70	Aldolase class I	1.2e-119	-	T	2024-12-18	62bbfea1e4d5a5a23043a133b4eed82a
1278	K150_12	265	1	257	IPR006269	3-deoxy-8-phosphooctulonate synthase	Hamap	MF_00056	2-dehydro-3-deoxyphosphooctonate aldolase [kdsA].	50.4748	GO:0005737|GO:0008676	T	2024-12-18	62bbfea1e4d5a5a23043a133b4eed82a
1279	K150_12	265	1	258	-	-	SUPERFAMILY	SSF51569	Aldolase	1.83e-103		T	2024-12-18	62bbfea1e4d5a5a23043a133b4eed82a
1280	K150_12	265	2	252	IPR006218	DAHP synthetase I/KDSA	Pfam	PF00793	DAHP synthetase I family	7.9e-70	GO:0009058	T	2024-12-18	62bbfea1e4d5a5a23043a133b4eed82a
1281	K53_K93_11	664	60	288	IPR029044	Nucleotide-diphospho-sugar transferases	SUPERFAMILY	SSF53448	Nucleotide-diphospho-sugar transferases	2.97e-43	-	T	2024-12-18	b19932bd2413efe02feb1d79fa6a56e3
1282	K150_13	265	5	232	IPR003329	Acylneuraminate cytidylyltransferase	Pfam	PF02348	Cytidylyltransferase	1.9e-50	-	T	2024-12-18	bda275536c5c5f1dafc5a8d5a1e7b766
1283	K150_13	265	5	259	-	-	PANTHER	PTHR42866	3-DEOXY-MANNO-OCTULOSONATE CYTIDYLYLTRANSFERASE	1.6e-56		T	2024-12-18	bda275536c5c5f1dafc5a8d5a1e7b766
1284	K150_13	265	1	251	IPR004528	3-deoxy-D-manno-octulosonate cytidylyltransferase	NCBIfam	TIGR00466	3-deoxy-manno-octulosonate cytidylyltransferase	2.8e-79	GO:0008690	T	2024-12-18	bda275536c5c5f1dafc5a8d5a1e7b766
1285	K150_13	265	1	259	IPR004528	3-deoxy-D-manno-octulosonate cytidylyltransferase	Hamap	MF_00057	8-amino-3,8-dideoxy-manno-octulosonate cytidylyltransferase [kdsB].	40.7173	GO:0008690	T	2024-12-18	bda275536c5c5f1dafc5a8d5a1e7b766
1286	K150_13	265	2	256	IPR004528	3-deoxy-D-manno-octulosonate cytidylyltransferase	CDD	cd02517	CMP-KDO-Synthetase	1.06939e-122	GO:0008690	T	2024-12-18	bda275536c5c5f1dafc5a8d5a1e7b766
1287	K150_13	265	1	259	-	-	FunFam	G3DSA:3.90.550.10:FF:000011	3-deoxy-manno-octulosonate cytidylyltransferase	6.7e-93		T	2024-12-18	bda275536c5c5f1dafc5a8d5a1e7b766
1288	K160_6	641	2	244	IPR029044	Nucleotide-diphospho-sugar transferases	Gene3D	G3DSA:3.90.550.10	Spore Coat Polysaccharide Biosynthesis Protein SpsA; Chain A	9e-35	-	T	2024-12-18	ebd57f3614ec0cfa22845df05e3fc1f3
1289	K123_9	309	44	305	-	-	PANTHER	PTHR46401	GLYCOSYLTRANSFERASE WBBK-RELATED	7.8e-09		T	2024-12-18	5d51a752f4142e6831df998d1bdd1f43
1290	K105_9	311	41	307	-	-	SUPERFAMILY	SSF53756	UDP-Glycosyltransferase/glycogen phosphorylase	2.38e-29		T	2024-12-18	8076baba072c6e9cda9a02d1ef56bd4d
1291	K123_9	309	42	307	-	-	SUPERFAMILY	SSF53756	UDP-Glycosyltransferase/glycogen phosphorylase	1.26e-28		T	2024-12-18	5d51a752f4142e6831df998d1bdd1f43
1292	K136_8	311	40	309	-	-	SUPERFAMILY	SSF53756	UDP-Glycosyltransferase/glycogen phosphorylase	5.38e-30		T	2024-12-18	e88e4086b02cc853696236d15731907e
1293	K150_9	212	3	155	IPR002826	6-hydroxymethylpterin diphosphokinase MptE-like	Pfam	PF01973	6-hydroxymethylpterin diphosphokinase MptE-like	6.6e-09	-	T	2024-12-18	c02c3cef126a3111751d4c6f8acb80de
1294	K150_9	212	1	211	-	-	Gene3D	G3DSA:3.90.1480.10	-	4.9e-14		T	2024-12-18	c02c3cef126a3111751d4c6f8acb80de
1295	K126_9	652	86	299	-	-	SUPERFAMILY	SSF53756	UDP-Glycosyltransferase/glycogen phosphorylase	2.67e-26		T	2024-12-18	77387b43816c4b2c2ca9ea1ffa0e9ea9
1296	K151_10	699	300	698	-	-	SUPERFAMILY	SSF53756	UDP-Glycosyltransferase/glycogen phosphorylase	2.06e-70		T	2024-12-18	245e46f00c5cdb57679e2ae242003d6c
1297	K160_9	708	355	701	-	-	SUPERFAMILY	SSF53756	UDP-Glycosyltransferase/glycogen phosphorylase	7.07e-54		T	2024-12-18	58c85b8f2e234c425f2efcb5743543fc
1298	K6_7	655	80	310	-	-	SUPERFAMILY	SSF53756	UDP-Glycosyltransferase/glycogen phosphorylase	3.64e-26		T	2024-12-18	f184e28546bac783e7b617bd913361b9
1299	K160_9	708	119	183	IPR001173	Glycosyltransferase 2-like	Pfam	PF00535	Glycosyl transferase family 2	3.2e-09	-	T	2024-12-18	58c85b8f2e234c425f2efcb5743543fc
1300	K126_9	652	163	299	IPR001296	Glycosyl transferase, family 1	Pfam	PF00534	Glycosyl transferases group 1	1.6e-12	GO:0016757	T	2024-12-18	77387b43816c4b2c2ca9ea1ffa0e9ea9
1301	K151_10	699	514	675	IPR001296	Glycosyl transferase, family 1	Pfam	PF00534	Glycosyl transferases group 1	2.9e-29	GO:0016757	T	2024-12-18	245e46f00c5cdb57679e2ae242003d6c
1302	K160_9	708	527	675	IPR001296	Glycosyl transferase, family 1	Pfam	PF00534	Glycosyl transferases group 1	5.3e-19	GO:0016757	T	2024-12-18	58c85b8f2e234c425f2efcb5743543fc
1303	K6_7	655	160	299	IPR001296	Glycosyl transferase, family 1	Pfam	PF00534	Glycosyl transferases group 1	6.3e-10	GO:0016757	T	2024-12-18	f184e28546bac783e7b617bd913361b9
1304	K151_11	507	163	303	IPR028098	Glycosyltransferase subfamily 4-like, N-terminal domain	Pfam	PF13439	Glycosyltransferase Family 4	1.9e-15	-	T	2024-12-18	2eb37c37060c4563c94969ca52ee06d7
1305	K151_11	507	105	321	-	-	Gene3D	G3DSA:3.40.50.2000	Glycogen Phosphorylase B;	2.4e-26		T	2024-12-18	2eb37c37060c4563c94969ca52ee06d7
1306	K151_11	507	109	500	-	-	CDD	cd03801	GT4_PimA-like	2.34271e-49		T	2024-12-18	2eb37c37060c4563c94969ca52ee06d7
1307	K151_11	507	112	503	-	-	SUPERFAMILY	SSF53756	UDP-Glycosyltransferase/glycogen phosphorylase	1.41e-64		T	2024-12-18	2eb37c37060c4563c94969ca52ee06d7
1308	K151_11	507	322	485	-	-	Gene3D	G3DSA:3.40.50.2000	Glycogen Phosphorylase B;	6.6e-28		T	2024-12-18	2eb37c37060c4563c94969ca52ee06d7
1309	K151_11	507	315	471	IPR001296	Glycosyl transferase, family 1	Pfam	PF00534	Glycosyl transferases group 1	3.2e-21	GO:0016757	T	2024-12-18	2eb37c37060c4563c94969ca52ee06d7
1310	K151_11	507	197	504	-	-	PANTHER	PTHR45947	SULFOQUINOVOSYL TRANSFERASE SQD2	3.1e-34		T	2024-12-18	2eb37c37060c4563c94969ca52ee06d7
1311	K160_6	641	287	451	IPR029044	Nucleotide-diphospho-sugar transferases	SUPERFAMILY	SSF53448	Nucleotide-diphospho-sugar transferases	1.24e-07	-	T	2024-12-18	ebd57f3614ec0cfa22845df05e3fc1f3
1312	K160_6	641	2	226	IPR029044	Nucleotide-diphospho-sugar transferases	SUPERFAMILY	SSF53448	Nucleotide-diphospho-sugar transferases	2.75e-39	-	T	2024-12-18	ebd57f3614ec0cfa22845df05e3fc1f3
1313	K151_12	351	57	266	IPR019290	Glycosyltransferase 2-like, prokaryotic type	Pfam	PF10111	Glycosyltransferase like family 2	8.8e-31	-	T	2024-12-18	700cacacaabe227fbe529d4d8fd0a811
1314	K15_15	296	28	295	-	-	SUPERFAMILY	SSF53756	UDP-Glycosyltransferase/glycogen phosphorylase	5.76e-19		T	2024-12-18	1a733c358ba4413c475852e5534c7cce
1315	K150_6	305	44	299	-	-	SUPERFAMILY	SSF53756	UDP-Glycosyltransferase/glycogen phosphorylase	4.6e-20		T	2024-12-18	f0a65e36fb61e491c9422431b1e54912
1316	K150_8	318	59	315	-	-	SUPERFAMILY	SSF53756	UDP-Glycosyltransferase/glycogen phosphorylase	5.65e-08		T	2024-12-18	272976fc678463827d5983b893d1ee09
1317	K151_6	391	7	374	-	-	CDD	cd03786	GTB_UDP-GlcNAc_2-Epimerase	2.78003e-163		T	2024-12-18	9cdfe0798a15a719a75609d4c93d26c9
1318	K151_6	391	192	360	-	-	Gene3D	G3DSA:3.40.50.2000	Glycogen Phosphorylase B;	5.4e-161		T	2024-12-18	9cdfe0798a15a719a75609d4c93d26c9
1319	K151_6	391	7	198	-	-	FunFam	G3DSA:3.40.50.2000:FF:000043	UDP-N-acetylglucosamine 2-epimerase	4.5e-82		T	2024-12-18	9cdfe0798a15a719a75609d4c93d26c9
1320	K7_11	379	25	371	IPR003331	UDP-N-acetylglucosamine 2-epimerase domain	Pfam	PF02350	UDP-N-acetylglucosamine 2-epimerase	3.7e-116	-	T	2024-12-18	9cdfe0798a15a719a75609d4c93d26c9
1321	K151_6	391	6	377	-	-	SUPERFAMILY	SSF53756	UDP-Glycosyltransferase/glycogen phosphorylase	9.87e-130		T	2024-12-18	9cdfe0798a15a719a75609d4c93d26c9
1322	K151_6	391	7	370	-	-	Gene3D	G3DSA:3.40.50.2000	Glycogen Phosphorylase B;	5.4e-161		T	2024-12-18	9cdfe0798a15a719a75609d4c93d26c9
1323	neuC	391	24	367	IPR003331	UDP-N-acetylglucosamine 2-epimerase domain	Pfam	PF02350	UDP-N-acetylglucosamine 2-epimerase	2.9e-72	GO:0008761	T	2024-12-18	9cdfe0798a15a719a75609d4c93d26c9
1324	neuC	391	2	366	IPR020004	Bifunctional UDP-N-acetylglucosamine 2-epimerase/N-acetylmannosamine kinase	NCBIfam	TIGR03568	UDP-N-acetylglucosamine 2-epimerase (hydrolyzing)	3e-132	GO:0008761	T	2024-12-18	9cdfe0798a15a719a75609d4c93d26c9
1325	K151_7	416	5	191	IPR001732	UDP-glucose/GDP-mannose dehydrogenase, N-terminal	Pfam	PF03721	UDP-glucose/GDP-mannose dehydrogenase family, NAD binding domain	1.8e-60	GO:0016616|GO:0051287	T	2024-12-18	c351c26bbcdcb326b56cdaf55069979f
1326	K152_9	388	1	388	IPR017476	UDP-glucose/GDP-mannose dehydrogenase	PIRSF	PIRSF000124	UDPglc_GDPman_dh	1.2e-136	GO:0016616	T	2024-12-18	c351c26bbcdcb326b56cdaf55069979f
1327	K152_9	388	1	378	IPR017476	UDP-glucose/GDP-mannose dehydrogenase	NCBIfam	TIGR03026	nucleotide sugar dehydrogenase	3.8e-101	GO:0016616	T	2024-12-18	c351c26bbcdcb326b56cdaf55069979f
1328	K151_7	416	1	206	-	-	FunFam	G3DSA:3.40.50.720:FF:000139	UDP-N-acetyl-D-mannosamine dehydrogenase	3.2e-93		T	2024-12-18	c351c26bbcdcb326b56cdaf55069979f
1329	K151_7	416	5	201	IPR036291	NAD(P)-binding domain superfamily	SUPERFAMILY	SSF51735	NAD(P)-binding Rossmann-fold domains	2.18e-46	-	T	2024-12-18	c351c26bbcdcb326b56cdaf55069979f
1330	K153_9	388	1	378	IPR017476	UDP-glucose/GDP-mannose dehydrogenase	NCBIfam	TIGR03026	nucleotide sugar dehydrogenase	8.9e-100	GO:0000271|GO:0016628	T	2024-12-18	c351c26bbcdcb326b56cdaf55069979f
1331	K153_9	388	1	388	IPR017476	UDP-glucose/GDP-mannose dehydrogenase	PIRSF	PIRSF000124	UDPglc_GDPman_dh	4.4e-135	GO:0000271|GO:0016628	T	2024-12-18	c351c26bbcdcb326b56cdaf55069979f
1332	K151_7	416	320	416	IPR014027	UDP-glucose/GDP-mannose dehydrogenase, C-terminal	SMART	SM00984	UDPG_MGDP_dh_C_a_2_a	8.9e-14	GO:0016616|GO:0051287	T	2024-12-18	c351c26bbcdcb326b56cdaf55069979f
1333	K151_7	416	210	303	IPR008927	6-phosphogluconate dehydrogenase-like, C-terminal domain superfamily	SUPERFAMILY	SSF48179	6-phosphogluconate dehydrogenase C-terminal domain-like	2.04e-28	-	T	2024-12-18	c351c26bbcdcb326b56cdaf55069979f
1334	K151_7	416	242	414	-	-	Gene3D	G3DSA:3.40.50.720	-	3.4e-52		T	2024-12-18	c351c26bbcdcb326b56cdaf55069979f
1335	K151_7	416	309	413	IPR036220	UDP-glucose/GDP-mannose dehydrogenase, C-terminal domain superfamily	SUPERFAMILY	SSF52413	UDP-glucose/GDP-mannose dehydrogenase C-terminal domain	2.62e-21	-	T	2024-12-18	c351c26bbcdcb326b56cdaf55069979f
1336	K151_7	416	1	208	-	-	Gene3D	G3DSA:3.40.50.720	-	2.6e-68		T	2024-12-18	c351c26bbcdcb326b56cdaf55069979f
1337	K151_7	416	320	406	IPR014027	UDP-glucose/GDP-mannose dehydrogenase, C-terminal	Pfam	PF03720	UDP-glucose/GDP-mannose dehydrogenase family, UDP binding domain	2.3e-17	GO:0016616|GO:0051287	T	2024-12-18	c351c26bbcdcb326b56cdaf55069979f
1338	K151_7	416	210	239	-	-	Gene3D	G3DSA:1.20.5.100	-	1.6e-06		T	2024-12-18	c351c26bbcdcb326b56cdaf55069979f
1339	K151_7	416	210	297	IPR014026	UDP-glucose/GDP-mannose dehydrogenase, dimerisation	Pfam	PF00984	UDP-glucose/GDP-mannose dehydrogenase family, central domain	7.9e-27	GO:0016616|GO:0051287	T	2024-12-18	c351c26bbcdcb326b56cdaf55069979f
1340	K151_9	781	500	613	-	-	SUPERFAMILY	SSF52402	Adenine nucleotide alpha hydrolases-like	6.65e-12		T	2024-12-18	33ff6f93ef376ebd3bc21a1257854fc2
1341	K151_9	781	524	597	IPR001962	Asparagine synthase	Pfam	PF00733	Asparagine synthase	9.7e-05	GO:0004066|GO:0006529	T	2024-12-18	33ff6f93ef376ebd3bc21a1257854fc2
1342	K151_9	781	499	689	IPR014729	Rossmann-like alpha/beta/alpha sandwich fold	Gene3D	G3DSA:3.40.50.620	HUPs	2e-10	-	T	2024-12-18	33ff6f93ef376ebd3bc21a1257854fc2
1343	K152_10	302	31	145	-	-	CDD	cd00761	Glyco_tranf_GTA_type	0.00055834		T	2024-12-18	9b5c5581fee95937f57c68979b232247
1344	K160_6	641	285	438	IPR029044	Nucleotide-diphospho-sugar transferases	Gene3D	G3DSA:3.90.550.10	Spore Coat Polysaccharide Biosynthesis Protein SpsA; Chain A	4.6e-08	-	T	2024-12-18	ebd57f3614ec0cfa22845df05e3fc1f3
1345	K152_10	302	10	200	-	-	PANTHER	PTHR21461	UNCHARACTERIZED	5.5e-19		T	2024-12-18	9b5c5581fee95937f57c68979b232247
1346	K152_10	302	10	100	-	-	Pfam	PF13704	Glycosyl transferase family 2	3.4e-14		T	2024-12-18	9b5c5581fee95937f57c68979b232247
1347	K152_11	669	386	645	-	-	PANTHER	PTHR43179	RHAMNOSYLTRANSFERASE WBBL	1.4e-59		T	2024-12-18	21bcfa6810338ea5ac3c396b3edb504a
1348	K152_11	669	390	607	-	-	CDD	cd04186	GT_2_like_c	2.56811e-40		T	2024-12-18	21bcfa6810338ea5ac3c396b3edb504a
1349	K98_13	673	388	655	-	-	PANTHER	PTHR43179	RHAMNOSYLTRANSFERASE WBBL	1e-58	-	T	2024-12-18	b857c4a2212290446d0339978aca0745
1350	K3_14	682	209	352	IPR029044	Nucleotide-diphospho-sugar transferases	SUPERFAMILY	SSF53448	Nucleotide-diphospho-sugar transferases	9.28e-05	-	T	2024-12-18	b857c4a2212290446d0339978aca0745
1351	K152_11	669	389	510	IPR001173	Glycosyltransferase 2-like	Pfam	PF00535	Glycosyl transferase family 2	4.6e-17	-	T	2024-12-18	21bcfa6810338ea5ac3c396b3edb504a
1352	K3_14	682	390	649	IPR029044	Nucleotide-diphospho-sugar transferases	SUPERFAMILY	SSF53448	Nucleotide-diphospho-sugar transferases	4.88e-48	-	T	2024-12-18	b857c4a2212290446d0339978aca0745
1353	K152_12	340	172	328	-	-	Gene3D	G3DSA:3.40.50.2000	Glycogen Phosphorylase B;	5.3e-09		T	2024-12-18	0372136ef64f11a48aaaa151def70cac
1354	K152_12	340	123	336	-	-	SUPERFAMILY	SSF53756	UDP-Glycosyltransferase/glycogen phosphorylase	6.09e-09		T	2024-12-18	0372136ef64f11a48aaaa151def70cac
1355	K152_5	160	61	136	IPR031811	AlgX/AlgJ, SGNH hydrolase-like domain	Pfam	PF16822	SGNH hydrolase-like domain, acetyltransferase AlgX	1.7e-06	-	T	2024-12-18	a45faba6feafd85f960e0c084e30f425
1356	K152_6	311	105	309	IPR011990	Tetratricopeptide-like helical domain superfamily	Gene3D	G3DSA:1.25.40.10	Tetratricopeptide repeat domain	2e-18	GO:0005515	T	2024-12-18	28994384bb8061d3975b5f2f871445ca
1357	K152_6	311	261	294	IPR019734	Tetratricopeptide repeat	SMART	SM00028	tpr_5	18	GO:0005515	T	2024-12-18	28994384bb8061d3975b5f2f871445ca
1358	K152_6	311	227	260	IPR019734	Tetratricopeptide repeat	SMART	SM00028	tpr_5	0.77	GO:0005515	T	2024-12-18	28994384bb8061d3975b5f2f871445ca
1359	K152_6	311	168	291	IPR011990	Tetratricopeptide-like helical domain superfamily	SUPERFAMILY	SSF48452	TPR-like	2.52e-13	GO:0005515	T	2024-12-18	28994384bb8061d3975b5f2f871445ca
1360	K152_7	1177	691	835	-	-	Gene3D	G3DSA:3.40.50.2000	Glycogen Phosphorylase B;	8.6e-08		T	2024-12-18	61f0523400ff0ea1dfbd7ee5492dad91
1361	K152_7	1177	1036	1176	-	-	Gene3D	G3DSA:3.40.50.2000	Glycogen Phosphorylase B;	6.6e-08		T	2024-12-18	61f0523400ff0ea1dfbd7ee5492dad91
1362	K152_7	1177	970	1157	-	-	SUPERFAMILY	SSF53756	UDP-Glycosyltransferase/glycogen phosphorylase	5.1e-10		T	2024-12-18	61f0523400ff0ea1dfbd7ee5492dad91
1363	K152_7	1177	185	411	-	-	PANTHER	PTHR43179	RHAMNOSYLTRANSFERASE WBBL	2.1e-35		T	2024-12-18	61f0523400ff0ea1dfbd7ee5492dad91
1364	K143_9	593	252	354	IPR029044	Nucleotide-diphospho-sugar transferases	SUPERFAMILY	SSF53448	Nucleotide-diphospho-sugar transferases	3.94e-08	-	T	2024-12-18	a8baf3ba4596bf98071fda9eba7f1a9e
1365	K152_7	1177	190	296	IPR001173	Glycosyltransferase 2-like	Pfam	PF00535	Glycosyl transferase family 2	1.1e-17	-	T	2024-12-18	61f0523400ff0ea1dfbd7ee5492dad91
1366	K152_7	1177	469	690	-	-	Gene3D	G3DSA:3.40.50.2000	Glycogen Phosphorylase B;	9.4e-11		T	2024-12-18	61f0523400ff0ea1dfbd7ee5492dad91
1367	K152_7	1177	1039	1155	-	-	Pfam	PF13692	Glycosyl transferases group 1	8.1e-08		T	2024-12-18	61f0523400ff0ea1dfbd7ee5492dad91
1368	K152_7	1177	693	828	IPR001296	Glycosyl transferase, family 1	Pfam	PF00534	Glycosyl transferases group 1	2.1e-06	GO:0016757	T	2024-12-18	61f0523400ff0ea1dfbd7ee5492dad91
1369	K152_7	1177	475	860	-	-	SUPERFAMILY	SSF53756	UDP-Glycosyltransferase/glycogen phosphorylase	1.19e-28		T	2024-12-18	61f0523400ff0ea1dfbd7ee5492dad91
1370	K152_7	1177	479	677	IPR028098	Glycosyltransferase subfamily 4-like, N-terminal domain	Pfam	PF13439	Glycosyltransferase Family 4	3.5e-08	-	T	2024-12-18	61f0523400ff0ea1dfbd7ee5492dad91
1371	K11_12	536	22	219	IPR029044	Nucleotide-diphospho-sugar transferases	SUPERFAMILY	SSF53448	Nucleotide-diphospho-sugar transferases	1.51e-07	-	T	2024-12-18	904b62ed1e4fd35f4eb78d1889723701
1372	K152_9	388	1	168	IPR001732	UDP-glucose/GDP-mannose dehydrogenase, N-terminal	Pfam	PF03721	UDP-glucose/GDP-mannose dehydrogenase family, NAD binding domain	3e-33	GO:0016616|GO:0051287	T	2024-12-18	1780957f00e8bea24bd333680d9cd32e
1373	K152_9	388	192	281	IPR014026	UDP-glucose/GDP-mannose dehydrogenase, dimerisation	Pfam	PF00984	UDP-glucose/GDP-mannose dehydrogenase family, central domain	6.6e-27	GO:0016616|GO:0051287	T	2024-12-18	1780957f00e8bea24bd333680d9cd32e
1374	K158_9	388	1	375	IPR017476	UDP-glucose/GDP-mannose dehydrogenase	NCBIfam	TIGR03026	nucleotide sugar dehydrogenase	1.4e-98	GO:0016616	T	2024-12-18	1780957f00e8bea24bd333680d9cd32e
1375	K152_9	388	288	388	-	-	Gene3D	G3DSA:3.40.50.720	-	1.6e-43		T	2024-12-18	1780957f00e8bea24bd333680d9cd32e
1376	K152_9	388	191	287	IPR008927	6-phosphogluconate dehydrogenase-like, C-terminal domain superfamily	SUPERFAMILY	SSF48179	6-phosphogluconate dehydrogenase C-terminal domain-like	6.46e-31	-	T	2024-12-18	1780957f00e8bea24bd333680d9cd32e
1377	K158_9	388	1	388	IPR017476	UDP-glucose/GDP-mannose dehydrogenase	PIRSF	PIRSF000124	UDPglc_GDPman_dh	9.9e-133	GO:0016616	T	2024-12-18	1780957f00e8bea24bd333680d9cd32e
1378	K152_9	388	300	387	IPR014027	UDP-glucose/GDP-mannose dehydrogenase, C-terminal	SMART	SM00984	UDPG_MGDP_dh_C_a_2_a	1.8e-11	GO:0016616|GO:0051287	T	2024-12-18	1780957f00e8bea24bd333680d9cd32e
1379	K152_9	388	1	194	IPR036291	NAD(P)-binding domain superfamily	SUPERFAMILY	SSF51735	NAD(P)-binding Rossmann-fold domains	1.68e-48	-	T	2024-12-18	1780957f00e8bea24bd333680d9cd32e
1380	K152_9	388	283	387	IPR036220	UDP-glucose/GDP-mannose dehydrogenase, C-terminal domain superfamily	SUPERFAMILY	SSF52413	UDP-glucose/GDP-mannose dehydrogenase C-terminal domain	2.75e-26	-	T	2024-12-18	1780957f00e8bea24bd333680d9cd32e
1381	K152_9	388	288	388	-	-	FunFam	G3DSA:3.40.50.720:FF:000297	UDP-glucose 6-dehydrogenase	1.2e-48		T	2024-12-18	1780957f00e8bea24bd333680d9cd32e
1382	K152_9	388	338	388	IPR028357	UDP-glucose 6-dehydrogenase, bacterial type	PIRSF	PIRSF500134	UDPglc_DH_bac	0.064	GO:0000271|GO:0003979	T	2024-12-18	1780957f00e8bea24bd333680d9cd32e
1383	K152_9	388	1	344	IPR028357	UDP-glucose 6-dehydrogenase, bacterial type	PIRSF	PIRSF500134	UDPglc_DH_bac	2.3e-120	GO:0000271|GO:0003979	T	2024-12-18	1780957f00e8bea24bd333680d9cd32e
1384	K152_9	388	1	197	-	-	FunFam	G3DSA:3.40.50.720:FF:000400	UDP-glucose 6-dehydrogenase	4.8e-100		T	2024-12-18	1780957f00e8bea24bd333680d9cd32e
1385	K152_9	388	1	197	-	-	Gene3D	G3DSA:3.40.50.720	-	1.2e-64		T	2024-12-18	1780957f00e8bea24bd333680d9cd32e
1386	K152_9	388	198	287	-	-	FunFam	G3DSA:1.10.1040.10:FF:000026	UDP-glucose 6-dehydrogenase	1.6e-54		T	2024-12-18	1780957f00e8bea24bd333680d9cd32e
1387	K152_9	388	1	386	-	-	PANTHER	PTHR43750	UDP-GLUCOSE 6-DEHYDROGENASE TUAD	8.3e-113		T	2024-12-18	1780957f00e8bea24bd333680d9cd32e
1388	K152_9	388	198	287	IPR013328	6-phosphogluconate dehydrogenase, domain 2	Gene3D	G3DSA:1.10.1040.10	-	7.7e-35	GO:0016491	T	2024-12-18	1780957f00e8bea24bd333680d9cd32e
1389	K3_13	301	31	160	-	-	CDD	cd00761	Glyco_tranf_GTA_type	0.00496641	-	T	2024-12-18	0491409923afa403840fca93aa516e42
1390	K96_9	300	10	97	-	-	Pfam	PF13704	Glycosyl transferase family 2	1.2e-12		T	2024-12-18	0491409923afa403840fca93aa516e42
1391	K96_9	300	31	127	-	-	CDD	cd00761	Glyco_tranf_GTA_type	1.0058e-05		T	2024-12-18	0491409923afa403840fca93aa516e42
1392	K112_7	525	22	203	IPR029044	Nucleotide-diphospho-sugar transferases	SUPERFAMILY	SSF53448	Nucleotide-diphospho-sugar transferases	2.48e-09	-	T	2024-12-18	e899333f3c35d0f31becc720e96b722f
1393	K112_7	525	21	210	IPR029044	Nucleotide-diphospho-sugar transferases	Gene3D	G3DSA:3.90.550.10	Spore Coat Polysaccharide Biosynthesis Protein SpsA; Chain A	1.2e-07	-	T	2024-12-18	e899333f3c35d0f31becc720e96b722f
1394	K52_7	525	17	250	IPR029044	Nucleotide-diphospho-sugar transferases	Gene3D	G3DSA:3.90.550.10	Spore Coat Polysaccharide Biosynthesis Protein SpsA; Chain A	2.9e-08	-	T	2024-12-18	dea9c6785b6b91b73fe83bd89f5232bf
1395	K52_7	525	22	201	IPR029044	Nucleotide-diphospho-sugar transferases	SUPERFAMILY	SSF53448	Nucleotide-diphospho-sugar transferases	1.05e-10	-	T	2024-12-18	dea9c6785b6b91b73fe83bd89f5232bf
1396	K10_12	673	381	640	IPR029044	Nucleotide-diphospho-sugar transferases	SUPERFAMILY	SSF53448	Nucleotide-diphospho-sugar transferases	7.22e-48		T	2024-12-18	edffd673948aed66774ca2e7891cbc8f
1397	K114_12	673	381	639	IPR029044	Nucleotide-diphospho-sugar transferases	SUPERFAMILY	SSF53448	Nucleotide-diphospho-sugar transferases	1.78e-47		T	2024-12-18	edffd673948aed66774ca2e7891cbc8f
1398	K114_12	673	194	343	IPR029044	Nucleotide-diphospho-sugar transferases	SUPERFAMILY	SSF53448	Nucleotide-diphospho-sugar transferases	7.59e-05		T	2024-12-18	edffd673948aed66774ca2e7891cbc8f
1399	K138_13	340	123	336	-	-	SUPERFAMILY	SSF53756	UDP-Glycosyltransferase/glycogen phosphorylase	6.91e-09		T	2024-12-18	e9e1742fb2c4198513544a7f523def4e
1400	K139_13	340	123	336	-	-	SUPERFAMILY	SSF53756	UDP-Glycosyltransferase/glycogen phosphorylase	6.91e-09		T	2024-12-18	e9e1742fb2c4198513544a7f523def4e
1401	K153_5	912	5	209	IPR029063	S-adenosyl-L-methionine-dependent methyltransferase superfamily	Gene3D	G3DSA:3.40.50.150	Vaccinia Virus protein VP39	5.8e-17	-	T	2024-12-18	2beb9f55a60d7e7ed3badb2fc71b16a0
1402	K153_5	912	346	380	-	-	Coils	Coil	Coil	-		T	2024-12-18	2beb9f55a60d7e7ed3badb2fc71b16a0
1403	K153_5	912	759	793	-	-	Coils	Coil	Coil	-		T	2024-12-18	2beb9f55a60d7e7ed3badb2fc71b16a0
1404	K153_5	912	706	733	-	-	Coils	Coil	Coil	-		T	2024-12-18	2beb9f55a60d7e7ed3badb2fc71b16a0
1405	K153_5	912	301	321	-	-	Coils	Coil	Coil	-		T	2024-12-18	2beb9f55a60d7e7ed3badb2fc71b16a0
1406	K153_5	912	65	181	-	-	Pfam	PF13578	Methyltransferase domain	3.4e-23		T	2024-12-18	2beb9f55a60d7e7ed3badb2fc71b16a0
1407	K153_5	912	437	457	-	-	Coils	Coil	Coil	-		T	2024-12-18	2beb9f55a60d7e7ed3badb2fc71b16a0
1408	K153_5	912	40	215	-	-	PANTHER	PTHR40048	RHAMNOSYL O-METHYLTRANSFERASE	1.5e-15		T	2024-12-18	2beb9f55a60d7e7ed3badb2fc71b16a0
1409	K153_5	912	22	212	IPR029063	S-adenosyl-L-methionine-dependent methyltransferase superfamily	SUPERFAMILY	SSF53335	S-adenosyl-L-methionine-dependent methyltransferases	1.13e-20	-	T	2024-12-18	2beb9f55a60d7e7ed3badb2fc71b16a0
1410	K153_5	912	557	623	-	-	Coils	Coil	Coil	-		T	2024-12-18	2beb9f55a60d7e7ed3badb2fc71b16a0
1411	K153_5	912	508	535	-	-	Coils	Coil	Coil	-		T	2024-12-18	2beb9f55a60d7e7ed3badb2fc71b16a0
1412	K153_6	801	535	751	-	-	CDD	cd04186	GT_2_like_c	1.56451e-36		T	2024-12-18	698e2c5b8459160cdd3ccfaa9bd99188
1413	kfoE	522	21	228	IPR029044	Nucleotide-diphospho-sugar transferases	SUPERFAMILY	SSF53448	Nucleotide-diphospho-sugar transferases	8.04e-05	-	T	2024-12-18	8f2b773a180466582741ac43cf9c2ac5
1414	K153_6	801	270	473	-	-	CDD	cd04184	GT2_RfbC_Mx_like	4.1535e-117		T	2024-12-18	698e2c5b8459160cdd3ccfaa9bd99188
1415	K153_6	801	532	708	IPR001173	Glycosyltransferase 2-like	Pfam	PF00535	Glycosyl transferase family 2	4.1e-14	-	T	2024-12-18	698e2c5b8459160cdd3ccfaa9bd99188
1416	K153_6	801	273	433	IPR001173	Glycosyltransferase 2-like	Pfam	PF00535	Glycosyl transferase family 2	3.5e-24	-	T	2024-12-18	698e2c5b8459160cdd3ccfaa9bd99188
1417	kfiC	520	201	450	IPR029044	Nucleotide-diphospho-sugar transferases	Gene3D	G3DSA:3.90.550.10	Spore Coat Polysaccharide Biosynthesis Protein SpsA; Chain A	3.5e-47	-	T	2024-12-18	308220c24cc2dc34aea2f20c4f0aa73f
1418	kfiC	520	265	466	IPR029044	Nucleotide-diphospho-sugar transferases	SUPERFAMILY	SSF53448	Nucleotide-diphospho-sugar transferases	7.22e-47	-	T	2024-12-18	308220c24cc2dc34aea2f20c4f0aa73f
1419	K115_7	446	172	286	IPR001173	Glycosyltransferase 2-like	Pfam	PF00535	Glycosyl transferase family 2	3.2e-24	-	T	2024-12-18	383887cd76d9b996b157c6e35cdc3af0
1420	K153_6	801	260	377	-	-	PANTHER	PTHR43179	RHAMNOSYLTRANSFERASE WBBL	3.6e-59		T	2024-12-18	698e2c5b8459160cdd3ccfaa9bd99188
1421	K98_7	405	9	96	-	-	Pfam	PF13704	Glycosyl transferase family 2	1.2e-13		T	2024-12-18	e014194b28389723d93052551060101b
1422	K153_9	388	198	287	IPR013328	6-phosphogluconate dehydrogenase, domain 2	Gene3D	G3DSA:1.10.1040.10	-	7.7e-35	GO:0016491	T	2024-12-18	76ec677d26feccb5f6f7165fb7b51f72
1423	K153_9	388	1	197	-	-	Gene3D	G3DSA:3.40.50.720	-	1.7e-63		T	2024-12-18	76ec677d26feccb5f6f7165fb7b51f72
1424	K153_9	388	1	197	-	-	FunFam	G3DSA:3.40.50.720:FF:000400	UDP-glucose 6-dehydrogenase	3e-102		T	2024-12-18	76ec677d26feccb5f6f7165fb7b51f72
1425	K153_9	388	288	388	-	-	Gene3D	G3DSA:3.40.50.720	-	1.3e-41		T	2024-12-18	76ec677d26feccb5f6f7165fb7b51f72
1426	K153_9	388	1	386	-	-	PANTHER	PTHR43750	UDP-GLUCOSE 6-DEHYDROGENASE TUAD	2.8e-110		T	2024-12-18	76ec677d26feccb5f6f7165fb7b51f72
1427	K159_12	388	1	378	IPR017476	UDP-glucose/GDP-mannose dehydrogenase	NCBIfam	TIGR03026	nucleotide sugar dehydrogenase	6.4e-102	GO:0016616	T	2024-12-18	76ec677d26feccb5f6f7165fb7b51f72
1428	K159_12	388	1	388	IPR017476	UDP-glucose/GDP-mannose dehydrogenase	PIRSF	PIRSF000124	UDPglc_GDPman_dh	1.4e-135	GO:0016616	T	2024-12-18	76ec677d26feccb5f6f7165fb7b51f72
1429	K153_9	388	191	287	IPR008927	6-phosphogluconate dehydrogenase-like, C-terminal domain superfamily	SUPERFAMILY	SSF48179	6-phosphogluconate dehydrogenase C-terminal domain-like	6.46e-31	-	T	2024-12-18	76ec677d26feccb5f6f7165fb7b51f72
1430	K153_9	388	198	287	-	-	FunFam	G3DSA:1.10.1040.10:FF:000026	UDP-glucose 6-dehydrogenase	1.6e-54		T	2024-12-18	76ec677d26feccb5f6f7165fb7b51f72
1431	K153_9	388	300	387	IPR014027	UDP-glucose/GDP-mannose dehydrogenase, C-terminal	SMART	SM00984	UDPG_MGDP_dh_C_a_2_a	9.8e-09	GO:0016616|GO:0051287	T	2024-12-18	76ec677d26feccb5f6f7165fb7b51f72
1432	K153_9	388	1	194	IPR036291	NAD(P)-binding domain superfamily	SUPERFAMILY	SSF51735	NAD(P)-binding Rossmann-fold domains	2.26e-48	-	T	2024-12-18	76ec677d26feccb5f6f7165fb7b51f72
1433	K153_9	388	1	168	IPR001732	UDP-glucose/GDP-mannose dehydrogenase, N-terminal	Pfam	PF03721	UDP-glucose/GDP-mannose dehydrogenase family, NAD binding domain	1.8e-31	GO:0016616|GO:0051287	T	2024-12-18	76ec677d26feccb5f6f7165fb7b51f72
1434	K153_9	388	283	387	IPR036220	UDP-glucose/GDP-mannose dehydrogenase, C-terminal domain superfamily	SUPERFAMILY	SSF52413	UDP-glucose/GDP-mannose dehydrogenase C-terminal domain	3.66e-25	-	T	2024-12-18	76ec677d26feccb5f6f7165fb7b51f72
1435	K153_9	388	192	281	IPR014026	UDP-glucose/GDP-mannose dehydrogenase, dimerisation	Pfam	PF00984	UDP-glucose/GDP-mannose dehydrogenase family, central domain	6.6e-27	GO:0016616|GO:0051287	T	2024-12-18	76ec677d26feccb5f6f7165fb7b51f72
1436	K153_9	388	339	388	IPR028357	UDP-glucose 6-dehydrogenase, bacterial type	PIRSF	PIRSF500134	UDPglc_DH_bac	0.35	GO:0000271|GO:0003979	T	2024-12-18	76ec677d26feccb5f6f7165fb7b51f72
1437	K153_9	388	1	343	IPR028357	UDP-glucose 6-dehydrogenase, bacterial type	PIRSF	PIRSF500134	UDPglc_DH_bac	8e-120	GO:0000271|GO:0003979	T	2024-12-18	76ec677d26feccb5f6f7165fb7b51f72
1438	K154_11	457	305	316	IPR002347	Short-chain dehydrogenase/reductase SDR	PRINTS	PR00080	Short-chain dehydrogenase/reductase (SDR) superfamily signature	9.5e-10	-	T	2024-12-18	e08b9dc7c6138f8825893c5fc724f73d
1439	K154_11	457	377	396	IPR002347	Short-chain dehydrogenase/reductase SDR	PRINTS	PR00080	Short-chain dehydrogenase/reductase (SDR) superfamily signature	9.5e-10	-	T	2024-12-18	e08b9dc7c6138f8825893c5fc724f73d
1440	K154_11	457	357	365	IPR002347	Short-chain dehydrogenase/reductase SDR	PRINTS	PR00080	Short-chain dehydrogenase/reductase (SDR) superfamily signature	9.5e-10	-	T	2024-12-18	e08b9dc7c6138f8825893c5fc724f73d
1441	K154_11	457	250	267	IPR002347	Short-chain dehydrogenase/reductase SDR	PRINTS	PR00081	Glucose/ribitol dehydrogenase family signature	2.2e-19	-	T	2024-12-18	e08b9dc7c6138f8825893c5fc724f73d
1442	K154_11	457	305	316	IPR002347	Short-chain dehydrogenase/reductase SDR	PRINTS	PR00081	Glucose/ribitol dehydrogenase family signature	2.2e-19	-	T	2024-12-18	e08b9dc7c6138f8825893c5fc724f73d
1443	K154_11	457	398	415	IPR002347	Short-chain dehydrogenase/reductase SDR	PRINTS	PR00081	Glucose/ribitol dehydrogenase family signature	2.2e-19	-	T	2024-12-18	e08b9dc7c6138f8825893c5fc724f73d
1444	K154_11	457	377	396	IPR002347	Short-chain dehydrogenase/reductase SDR	PRINTS	PR00081	Glucose/ribitol dehydrogenase family signature	2.2e-19	-	T	2024-12-18	e08b9dc7c6138f8825893c5fc724f73d
1445	K154_11	457	351	367	IPR002347	Short-chain dehydrogenase/reductase SDR	PRINTS	PR00081	Glucose/ribitol dehydrogenase family signature	2.2e-19	-	T	2024-12-18	e08b9dc7c6138f8825893c5fc724f73d
1446	K124_8	442	115	233	IPR001173	Glycosyltransferase 2-like	Pfam	PF00535	Glycosyl transferase family 2	6.1e-29	-	T	2024-12-18	6233356cf855fa25d22a77ea300f3f0f
1447	K154_11	457	251	451	-	-	CDD	cd05233	SDR_c	4.48138e-39		T	2024-12-18	e08b9dc7c6138f8825893c5fc724f73d
1448	K154_11	457	3	224	IPR034683	Cytidylyltransferase IspD/TarI	CDD	cd02516	CDP-ME_synthetase	2.33661e-81	GO:0070567	T	2024-12-18	e08b9dc7c6138f8825893c5fc724f73d
1449	K100_8	485	31	258	IPR029044	Nucleotide-diphospho-sugar transferases	SUPERFAMILY	SSF53448	Nucleotide-diphospho-sugar transferases	3.13e-49	-	T	2024-12-18	25839c11f93e83314efa55b1b45a1c7a
1450	K154_11	457	4	230	IPR034683	Cytidylyltransferase IspD/TarI	Pfam	PF01128	2-C-methyl-D-erythritol 4-phosphate cytidylyltransferase	2.8e-42	GO:0070567	T	2024-12-18	e08b9dc7c6138f8825893c5fc724f73d
1451	K154_11	457	243	430	IPR036291	NAD(P)-binding domain superfamily	SUPERFAMILY	SSF51735	NAD(P)-binding Rossmann-fold domains	1.5e-41	-	T	2024-12-18	e08b9dc7c6138f8825893c5fc724f73d
1452	K154_11	457	1	233	-	-	FunFam	G3DSA:3.90.550.10:FF:000003	2-C-methyl-D-erythritol 4-phosphate cytidylyltransferase	2.4e-53		T	2024-12-18	e08b9dc7c6138f8825893c5fc724f73d
1453	K154_11	457	364	392	IPR020904	Short-chain dehydrogenase/reductase, conserved site	ProSitePatterns	PS00061	Short-chain dehydrogenases/reductases family signature.	-	GO:0016491	T	2024-12-18	e08b9dc7c6138f8825893c5fc724f73d
1454	K154_11	457	239	451	-	-	Gene3D	G3DSA:3.40.50.720	-	7.4e-40		T	2024-12-18	e08b9dc7c6138f8825893c5fc724f73d
1455	K154_11	457	249	416	IPR002347	Short-chain dehydrogenase/reductase SDR	Pfam	PF00106	short chain dehydrogenase	1.5e-29	-	T	2024-12-18	e08b9dc7c6138f8825893c5fc724f73d
1456	K154_11	457	2	229	IPR001228	2-C-methyl-D-erythritol 4-phosphate cytidylyltransferase	Hamap	MF_00108	2-C-methyl-D-erythritol 4-phosphate cytidylyltransferase [ispD].	34.934	GO:0008299|GO:0050518	T	2024-12-18	e08b9dc7c6138f8825893c5fc724f73d
1457	K154_11	457	1	457	IPR012115	Bifunctional ribulose 5-phosphate reductase/CDP-ribitol pyrophosphorylase	PIRSF	PIRSF036586	CDP-ribitol_syn	1.3e-159	-	T	2024-12-18	e08b9dc7c6138f8825893c5fc724f73d
1458	K154_11	457	2	233	-	-	PANTHER	PTHR32125	2-C-METHYL-D-ERYTHRITOL 4-PHOSPHATE CYTIDYLYLTRANSFERASE, CHLOROPLASTIC	2e-62		T	2024-12-18	e08b9dc7c6138f8825893c5fc724f73d
1459	K140_8	398	135	312	IPR007554	CDP-glycerol glycerophosphotransferase	Pfam	PF04464	CDP-Glycerol:Poly(glycerophosphate) glycerophosphotransferase	2.7e-06	GO:0016020|GO:0047355	T	2024-12-18	d08c515e0e9ccdf77a2d9bcfb85a61b8
1460	K148_10	450	234	415	IPR043148	CDP-glycerol glycerophosphotransferase, C-terminal domain	Gene3D	G3DSA:3.40.50.12580	-	2.9e-14	-	T	2024-12-18	d08c515e0e9ccdf77a2d9bcfb85a61b8
1461	K154_8	336	1	18	-	-	ProSiteProfiles	PS51257	Prokaryotic membrane lipoprotein lipid attachment site profile.	6		T	2024-12-18	b99b5a093837accbaf13341be74a5440
1462	K154_8	336	58	306	-	-	SUPERFAMILY	SSF75011	3-carboxy-cis,cis-mucoante lactonizing enzyme	6.54e-06		T	2024-12-18	b99b5a093837accbaf13341be74a5440
1463	K148_10	450	194	401	IPR007554	CDP-glycerol glycerophosphotransferase	Pfam	PF04464	CDP-Glycerol:Poly(glycerophosphate) glycerophosphotransferase	1.7e-05	GO:0016020|GO:0047355	T	2024-12-18	8674ac650071dbb8cabc52fcffd73b3f
1464	K154_12	432	124	335	IPR007554	CDP-glycerol glycerophosphotransferase	Pfam	PF04464	CDP-Glycerol:Poly(glycerophosphate) glycerophosphotransferase	1.6e-05	-	T	2024-12-18	8674ac650071dbb8cabc52fcffd73b3f
1465	K155_6	609	73	437	IPR011050	Pectin lyase fold/virulence factor	SUPERFAMILY	SSF51126	Pectin lyase-like	8.17e-15	-	T	2024-12-18	ac6b924caa4208078662d1041db24604
1466	K155_6	609	29	563	IPR012334	Pectin lyase fold	Gene3D	G3DSA:2.160.20.10	-	1.2e-18	-	T	2024-12-18	ac6b924caa4208078662d1041db24604
1467	K155_7	231	32	217	-	-	Gene3D	G3DSA:2.160.10.10	Hexapeptide repeat proteins	1.2e-50		T	2024-12-18	28344aa2c9f9bb2df8a70df10227e68d
1468	K160_7	234	12	205	IPR011004	Trimeric LpxA-like superfamily	SUPERFAMILY	SSF51161	Trimeric LpxA-like enzymes	4.44e-36	-	T	2024-12-18	0497e901062cfbad2942fc00891576e1
1469	K155_7	231	117	151	IPR001451	Hexapeptide repeat	Pfam	PF00132	Bacterial transferase hexapeptide (six repeats)	2.5e-10	-	T	2024-12-18	28344aa2c9f9bb2df8a70df10227e68d
1470	K155_7	231	43	188	-	-	CDD	cd03349	LbH_XAT	2.86647e-57		T	2024-12-18	28344aa2c9f9bb2df8a70df10227e68d
1471	K155_7	231	23	187	-	-	PANTHER	PTHR43300	ACETYLTRANSFERASE	5.5e-31		T	2024-12-18	28344aa2c9f9bb2df8a70df10227e68d
1472	K155_7	231	125	153	IPR018357	Hexapeptide transferase, conserved site	ProSitePatterns	PS00101	Hexapeptide-repeat containing-transferases signature.	-	GO:0016740	T	2024-12-18	28344aa2c9f9bb2df8a70df10227e68d
1473	K155_8	1172	556	638	IPR006439	HAD hydrolase, subfamily IA	NCBIfam	TIGR01549	HAD-IA family hydrolase	7.4e-06	-	T	2024-12-18	434e3b945c17474a249e244205014a38
1474	K155_8	1172	205	328	IPR007833	Capsule polysaccharide biosynthesis	Pfam	PF05159	Capsule polysaccharide biosynthesis protein	4.7e-05	GO:0000271|GO:0015774	T	2024-12-18	434e3b945c17474a249e244205014a38
1475	K155_8	1172	457	533	-	-	Gene3D	G3DSA:1.10.150.400	-	6.1e-15		T	2024-12-18	434e3b945c17474a249e244205014a38
1476	K155_8	1172	445	653	IPR023214	HAD superfamily	Gene3D	G3DSA:3.40.50.1000	-	6.1e-15	-	T	2024-12-18	434e3b945c17474a249e244205014a38
1477	K155_8	1172	445	649	IPR036412	HAD-like superfamily	SUPERFAMILY	SSF56784	HAD-like	8.65e-13	-	T	2024-12-18	434e3b945c17474a249e244205014a38
1478	K156_7	199	1	198	-	-	Gene3D	G3DSA:2.160.10.10	Hexapeptide repeat proteins	7e-48		T	2024-12-18	dfcd606c8c968c9a887e61a685012d60
1479	K156_7	199	59	196	-	-	PANTHER	PTHR23416	SIALIC ACID SYNTHASE-RELATED	3.5e-17		T	2024-12-18	dfcd606c8c968c9a887e61a685012d60
1480	K155_7	231	20	192	IPR011004	Trimeric LpxA-like superfamily	SUPERFAMILY	SSF51161	Trimeric LpxA-like enzymes	1.1e-38	-	T	2024-12-18	28344aa2c9f9bb2df8a70df10227e68d
1481	K156_8	552	421	480	IPR030392	Intramolecular chaperone auto-processing domain	Pfam	PF13884	Chaperone of endosialidase	1e-08	-	T	2024-12-18	25d04b8fbe72f11085d80961a918b29d
1482	K156_8	552	421	552	-	-	CDD	cd10144	Peptidase_S74_CIMCD	1.08076e-37		T	2024-12-18	25d04b8fbe72f11085d80961a918b29d
1483	K156_8	552	43	166	IPR012334	Pectin lyase fold	Gene3D	G3DSA:2.160.20.10	-	2.2e-07	-	T	2024-12-18	25d04b8fbe72f11085d80961a918b29d
1484	K156_8	552	421	552	IPR030392	Intramolecular chaperone auto-processing domain	ProSiteProfiles	PS51688	Intramolecular chaperone auto-processing (ICA) domain profile.	15.1537	-	T	2024-12-18	25d04b8fbe72f11085d80961a918b29d
1485	K156_8	552	407	552	IPR036388	Winged helix-like DNA-binding domain superfamily	Gene3D	G3DSA:1.10.10.10	-	9.3e-45	-	T	2024-12-18	25d04b8fbe72f11085d80961a918b29d
1486	K156_9	1159	463	542	-	-	Gene3D	G3DSA:1.10.150.400	-	6.9e-18		T	2024-12-18	963da6447dea5ad79bbafecf6abb4cc6
1487	K156_9	1159	451	656	IPR023214	HAD superfamily	Gene3D	G3DSA:3.40.50.1000	-	6.9e-18	-	T	2024-12-18	963da6447dea5ad79bbafecf6abb4cc6
1488	K156_9	1159	554	640	IPR006439	HAD hydrolase, subfamily IA	NCBIfam	TIGR01549	HAD-IA family hydrolase	1.7e-06	-	T	2024-12-18	963da6447dea5ad79bbafecf6abb4cc6
1489	K156_9	1159	206	331	IPR007833	Capsule polysaccharide biosynthesis	Pfam	PF05159	Capsule polysaccharide biosynthesis protein	6e-05	GO:0000271|GO:0015774	T	2024-12-18	963da6447dea5ad79bbafecf6abb4cc6
1490	K156_9	1159	451	651	IPR036412	HAD-like superfamily	SUPERFAMILY	SSF56784	HAD-like	1.75e-15	-	T	2024-12-18	963da6447dea5ad79bbafecf6abb4cc6
1491	K157_6	210	81	191	-	-	CDD	cd04647	LbH_MAT_like	6.24061e-30		T	2024-12-18	e32c93d49496fc29dd6776a944ee3ee8
1492	K157_6	210	55	203	-	-	PANTHER	PTHR23416	SIALIC ACID SYNTHASE-RELATED	1.2e-28		T	2024-12-18	e32c93d49496fc29dd6776a944ee3ee8
1493	K157_6	210	5	208	-	-	Gene3D	G3DSA:2.160.10.10	Hexapeptide repeat proteins	7.2e-50		T	2024-12-18	e32c93d49496fc29dd6776a944ee3ee8
1494	K93_9	227	74	211	IPR011004	Trimeric LpxA-like superfamily	SUPERFAMILY	SSF51161	Trimeric LpxA-like enzymes	6.79e-18	-	T	2024-12-18	c5f607df0c5a0a403349e7fafde161ac
1495	K157_6	210	149	177	IPR018357	Hexapeptide transferase, conserved site	ProSitePatterns	PS00101	Hexapeptide-repeat containing-transferases signature.	-	GO:0016740	T	2024-12-18	e32c93d49496fc29dd6776a944ee3ee8
1496	K157_6	210	140	175	IPR001451	Hexapeptide repeat	Pfam	PF00132	Bacterial transferase hexapeptide (six repeats)	1.9e-07	-	T	2024-12-18	e32c93d49496fc29dd6776a944ee3ee8
1497	K100_8	485	30	266	IPR029044	Nucleotide-diphospho-sugar transferases	Gene3D	G3DSA:3.90.550.10	Spore Coat Polysaccharide Biosynthesis Protein SpsA; Chain A	1.7e-65	-	T	2024-12-18	25839c11f93e83314efa55b1b45a1c7a
1498	K157_7	732	503	574	IPR007833	Capsule polysaccharide biosynthesis	Pfam	PF05159	Capsule polysaccharide biosynthesis protein	2.3e-05	GO:0000271|GO:0015774	T	2024-12-18	91ab11219ac8319e6baf3ca2f4eaf20c
1499	K157_7	732	4	267	IPR019290	Glycosyltransferase 2-like, prokaryotic type	Pfam	PF10111	Glycosyltransferase like family 2	6.9e-34	-	T	2024-12-18	91ab11219ac8319e6baf3ca2f4eaf20c
1500	K18_K22_8	485	31	258	IPR029044	Nucleotide-diphospho-sugar transferases	SUPERFAMILY	SSF53448	Nucleotide-diphospho-sugar transferases	8.14e-49	-	T	2024-12-18	acedf6162b644401d05101b7bbab6e41
1501	K96_9	300	8	235	-	-	PANTHER	PTHR21461	UNCHARACTERIZED	1.8e-19		T	2024-12-18	e6c36c980b430d2b7b896817a1a6f6c5
1502	K98_12	322	35	256	-	-	PANTHER	PTHR21461	UNCHARACTERIZED	7e-20		T	2024-12-18	e6c36c980b430d2b7b896817a1a6f6c5
1503	K98_12	322	52	181	-	-	CDD	cd00761	Glyco_tranf_GTA_type	0.00107352	-	T	2024-12-18	e6c36c980b430d2b7b896817a1a6f6c5
1504	K145_11	673	194	343	IPR029044	Nucleotide-diphospho-sugar transferases	SUPERFAMILY	SSF53448	Nucleotide-diphospho-sugar transferases	3.52e-05		T	2024-12-18	6946698fbc6962820b176c32d81046f5
1505	K18_K22_8	485	30	266	IPR029044	Nucleotide-diphospho-sugar transferases	Gene3D	G3DSA:3.90.550.10	Spore Coat Polysaccharide Biosynthesis Protein SpsA; Chain A	4.7e-65	-	T	2024-12-18	acedf6162b644401d05101b7bbab6e41
1506	K145_11	673	381	640	IPR029044	Nucleotide-diphospho-sugar transferases	SUPERFAMILY	SSF53448	Nucleotide-diphospho-sugar transferases	4.03e-48	-	T	2024-12-18	6946698fbc6962820b176c32d81046f5
1507	K158_12	673	381	639	IPR029044	Nucleotide-diphospho-sugar transferases	SUPERFAMILY	SSF53448	Nucleotide-diphospho-sugar transferases	4.5e-47		T	2024-12-18	6946698fbc6962820b176c32d81046f5
1508	K113_9	457	3	230	IPR029044	Nucleotide-diphospho-sugar transferases	SUPERFAMILY	SSF53448	Nucleotide-diphospho-sugar transferases	1.98e-45	-	T	2024-12-18	65dab9c7d1cec260af3eeb81a418b1f1
1509	K113_9	457	2	238	IPR029044	Nucleotide-diphospho-sugar transferases	Gene3D	G3DSA:3.90.550.10	Spore Coat Polysaccharide Biosynthesis Protein SpsA; Chain A	5.7e-63	-	T	2024-12-18	65dab9c7d1cec260af3eeb81a418b1f1
1510	K142_13	341	125	337	-	-	SUPERFAMILY	SSF53756	UDP-Glycosyltransferase/glycogen phosphorylase	8.16e-09		T	2024-12-18	a6595bcc62bf6d9cefc21c8fda38d900
1511	K143_13	340	98	336	-	-	SUPERFAMILY	SSF53756	UDP-Glycosyltransferase/glycogen phosphorylase	4.65e-09		T	2024-12-18	a6595bcc62bf6d9cefc21c8fda38d900
1512	K158_14	399	26	135	IPR029058	Alpha/Beta hydrolase fold	SUPERFAMILY	SSF53474	alpha/beta-Hydrolases	2.88e-09	-	T	2024-12-18	3bf1be65107d451ebd1f2b2bcf29f441
1513	K158_14	399	15	142	IPR029058	Alpha/Beta hydrolase fold	Gene3D	G3DSA:3.40.50.1820	alpha/beta hydrolase	2.2e-05	-	T	2024-12-18	3bf1be65107d451ebd1f2b2bcf29f441
1514	K158_5	909	409	436	-	-	Coils	Coil	Coil	-		T	2024-12-18	4df20f4eb4d7d0500832d15568526d4c
1515	K158_5	909	521	548	-	-	Coils	Coil	Coil	-		T	2024-12-18	4df20f4eb4d7d0500832d15568526d4c
1516	K158_5	909	694	721	-	-	Coils	Coil	Coil	-		T	2024-12-18	4df20f4eb4d7d0500832d15568526d4c
1517	K158_5	909	258	278	-	-	Coils	Coil	Coil	-		T	2024-12-18	4df20f4eb4d7d0500832d15568526d4c
1518	K158_5	909	444	478	-	-	Coils	Coil	Coil	-		T	2024-12-18	4df20f4eb4d7d0500832d15568526d4c
1519	K158_5	909	43	210	-	-	PANTHER	PTHR40048	RHAMNOSYL O-METHYLTRANSFERASE	1.2e-21		T	2024-12-18	4df20f4eb4d7d0500832d15568526d4c
1520	K158_5	909	556	583	-	-	Coils	Coil	Coil	-		T	2024-12-18	4df20f4eb4d7d0500832d15568526d4c
1521	K158_5	909	65	181	-	-	Pfam	PF13578	Methyltransferase domain	5.5e-22		T	2024-12-18	4df20f4eb4d7d0500832d15568526d4c
1522	K158_5	909	37	211	IPR029063	S-adenosyl-L-methionine-dependent methyltransferase superfamily	SUPERFAMILY	SSF53335	S-adenosyl-L-methionine-dependent methyltransferases	3.57e-18	-	T	2024-12-18	4df20f4eb4d7d0500832d15568526d4c
1523	K158_5	909	757	791	-	-	Coils	Coil	Coil	-		T	2024-12-18	4df20f4eb4d7d0500832d15568526d4c
1524	K158_5	909	48	206	IPR029063	S-adenosyl-L-methionine-dependent methyltransferase superfamily	Gene3D	G3DSA:3.40.50.150	Vaccinia Virus protein VP39	1.9e-14	-	T	2024-12-18	4df20f4eb4d7d0500832d15568526d4c
1525	K158_5	909	367	401	-	-	Coils	Coil	Coil	-		T	2024-12-18	4df20f4eb4d7d0500832d15568526d4c
1526	K158_5	909	616	657	-	-	Coils	Coil	Coil	-		T	2024-12-18	4df20f4eb4d7d0500832d15568526d4c
1527	K158_5	909	318	359	-	-	Coils	Coil	Coil	-		T	2024-12-18	4df20f4eb4d7d0500832d15568526d4c
1528	K158_6	804	535	713	IPR001173	Glycosyltransferase 2-like	Pfam	PF00535	Glycosyl transferase family 2	3.6e-17	-	T	2024-12-18	448191d6a90a88a3750eeadfcc5447de
1529	K158_6	804	276	436	IPR001173	Glycosyltransferase 2-like	Pfam	PF00535	Glycosyl transferase family 2	3.7e-25	-	T	2024-12-18	448191d6a90a88a3750eeadfcc5447de
1530	K158_6	804	273	475	-	-	CDD	cd04184	GT2_RfbC_Mx_like	4.81549e-118		T	2024-12-18	448191d6a90a88a3750eeadfcc5447de
1531	K124_10	457	2	238	IPR029044	Nucleotide-diphospho-sugar transferases	Gene3D	G3DSA:3.90.550.10	Spore Coat Polysaccharide Biosynthesis Protein SpsA; Chain A	1.2e-65	-	T	2024-12-18	f44f1d3b2b1a449ad887df65a2c10143
1532	K158_6	804	265	454	-	-	PANTHER	PTHR43179	RHAMNOSYLTRANSFERASE WBBL	3.1e-65		T	2024-12-18	448191d6a90a88a3750eeadfcc5447de
1533	K124_10	457	3	230	IPR029044	Nucleotide-diphospho-sugar transferases	SUPERFAMILY	SSF53448	Nucleotide-diphospho-sugar transferases	1.52e-49	-	T	2024-12-18	f44f1d3b2b1a449ad887df65a2c10143
1534	K158_6	804	538	754	-	-	CDD	cd04186	GT_2_like_c	2.43798e-36		T	2024-12-18	448191d6a90a88a3750eeadfcc5447de
1535	K140_10	457	3	230	IPR029044	Nucleotide-diphospho-sugar transferases	SUPERFAMILY	SSF53448	Nucleotide-diphospho-sugar transferases	1.69e-46	-	T	2024-12-18	47a3c1ad6a53ccc995994a6ee03676cc
1536	K140_10	457	2	238	IPR029044	Nucleotide-diphospho-sugar transferases	Gene3D	G3DSA:3.90.550.10	Spore Coat Polysaccharide Biosynthesis Protein SpsA; Chain A	7e-63	-	T	2024-12-18	47a3c1ad6a53ccc995994a6ee03676cc
1537	K142_8	411	8	197	-	-	PANTHER	PTHR21461	UNCHARACTERIZED	4.9e-26		T	2024-12-18	705eec12542521c068a086cc8bb6b7cc
1538	K144_8	413	8	230	-	-	PANTHER	PTHR21461	UNCHARACTERIZED	1.6e-21		T	2024-12-18	2c34b3cc3fa4f40e005a5d534f6e5e3d
1539	K145_7	387	3	240	-	-	PANTHER	PTHR21461	UNCHARACTERIZED	3.5e-23		T	2024-12-18	1ebe00cb3c544360612d8f76051cc042
1540	K158_7	387	3	240	-	-	PANTHER	PTHR21461	UNCHARACTERIZED	3.5e-23		T	2024-12-18	f48836890f3336c15716dc086b421447
1541	K158_8	326	247	262	-	-	PRINTS	PR01713	Nucleotide sugar epimerase signature	6e-28		T	2024-12-18	1e2e463badcd2967bca4ec1119105ae4
1542	K158_8	326	286	303	-	-	PRINTS	PR01713	Nucleotide sugar epimerase signature	6e-28		T	2024-12-18	1e2e463badcd2967bca4ec1119105ae4
1543	K158_8	326	34	50	-	-	PRINTS	PR01713	Nucleotide sugar epimerase signature	6e-28		T	2024-12-18	1e2e463badcd2967bca4ec1119105ae4
1544	K158_8	326	221	236	-	-	PRINTS	PR01713	Nucleotide sugar epimerase signature	6e-28		T	2024-12-18	1e2e463badcd2967bca4ec1119105ae4
1545	K158_8	326	8	307	-	-	Gene3D	G3DSA:3.40.50.720	-	1.2e-93		T	2024-12-18	1e2e463badcd2967bca4ec1119105ae4
1546	K158_8	326	6	325	IPR036291	NAD(P)-binding domain superfamily	SUPERFAMILY	SSF51735	NAD(P)-binding Rossmann-fold domains	7.3e-92	-	T	2024-12-18	1e2e463badcd2967bca4ec1119105ae4
1547	K158_8	326	6	324	-	-	PANTHER	PTHR43574	EPIMERASE-RELATED	1.3e-87		T	2024-12-18	1e2e463badcd2967bca4ec1119105ae4
1548	K158_8	326	7	253	IPR001509	NAD-dependent epimerase/dehydratase	Pfam	PF01370	NAD dependent epimerase/dehydratase family	1.8e-58	-	T	2024-12-18	1e2e463badcd2967bca4ec1119105ae4
1549	K158_8	326	185	320	-	-	Gene3D	G3DSA:3.90.25.10	-	1.2e-93		T	2024-12-18	1e2e463badcd2967bca4ec1119105ae4
1550	K158_9	388	1	194	IPR036291	NAD(P)-binding domain superfamily	SUPERFAMILY	SSF51735	NAD(P)-binding Rossmann-fold domains	1.76e-47	-	T	2024-12-18	80a8096d08f864621e62520c42110acb
1551	K158_9	388	198	287	-	-	FunFam	G3DSA:1.10.1040.10:FF:000026	UDP-glucose 6-dehydrogenase	6.2e-54		T	2024-12-18	80a8096d08f864621e62520c42110acb
1552	K158_9	388	1	168	IPR001732	UDP-glucose/GDP-mannose dehydrogenase, N-terminal	Pfam	PF03721	UDP-glucose/GDP-mannose dehydrogenase family, NAD binding domain	3.5e-32	GO:0016616|GO:0051287	T	2024-12-18	80a8096d08f864621e62520c42110acb
1553	K158_9	388	1	197	-	-	Gene3D	G3DSA:3.40.50.720	-	1.6e-62		T	2024-12-18	80a8096d08f864621e62520c42110acb
1554	K158_9	388	288	388	-	-	Gene3D	G3DSA:3.40.50.720	-	4.6e-41		T	2024-12-18	80a8096d08f864621e62520c42110acb
1555	K158_9	388	191	287	IPR008927	6-phosphogluconate dehydrogenase-like, C-terminal domain superfamily	SUPERFAMILY	SSF48179	6-phosphogluconate dehydrogenase C-terminal domain-like	1e-30	-	T	2024-12-18	80a8096d08f864621e62520c42110acb
1556	K158_9	388	338	388	IPR028357	UDP-glucose 6-dehydrogenase, bacterial type	PIRSF	PIRSF500134	UDPglc_DH_bac	0.13	GO:0000271|GO:0003979	T	2024-12-18	80a8096d08f864621e62520c42110acb
1557	K158_9	388	1	344	IPR028357	UDP-glucose 6-dehydrogenase, bacterial type	PIRSF	PIRSF500134	UDPglc_DH_bac	3.1e-119	GO:0000271|GO:0003979	T	2024-12-18	80a8096d08f864621e62520c42110acb
1558	K158_9	388	1	386	-	-	PANTHER	PTHR43750	UDP-GLUCOSE 6-DEHYDROGENASE TUAD	4.7e-112		T	2024-12-18	80a8096d08f864621e62520c42110acb
1559	K160_10	388	1	378	IPR017476	UDP-glucose/GDP-mannose dehydrogenase	NCBIfam	TIGR03026	nucleotide sugar dehydrogenase	2.4e-101	GO:0016616	T	2024-12-18	80a8096d08f864621e62520c42110acb
1560	K158_9	388	300	387	IPR014027	UDP-glucose/GDP-mannose dehydrogenase, C-terminal	SMART	SM00984	UDPG_MGDP_dh_C_a_2_a	1.3e-09	GO:0016616|GO:0051287	T	2024-12-18	80a8096d08f864621e62520c42110acb
1561	K158_9	388	192	281	IPR014026	UDP-glucose/GDP-mannose dehydrogenase, dimerisation	Pfam	PF00984	UDP-glucose/GDP-mannose dehydrogenase family, central domain	7.1e-27	GO:0016616|GO:0051287	T	2024-12-18	80a8096d08f864621e62520c42110acb
1562	K158_9	388	198	287	IPR013328	6-phosphogluconate dehydrogenase, domain 2	Gene3D	G3DSA:1.10.1040.10	-	5.4e-35	GO:0016491	T	2024-12-18	80a8096d08f864621e62520c42110acb
1563	K160_10	388	1	388	IPR017476	UDP-glucose/GDP-mannose dehydrogenase	PIRSF	PIRSF000124	UDPglc_GDPman_dh	9.8e-137	GO:0016616	T	2024-12-18	80a8096d08f864621e62520c42110acb
1564	K158_9	388	283	387	IPR036220	UDP-glucose/GDP-mannose dehydrogenase, C-terminal domain superfamily	SUPERFAMILY	SSF52413	UDP-glucose/GDP-mannose dehydrogenase C-terminal domain	5.62e-24	-	T	2024-12-18	80a8096d08f864621e62520c42110acb
1565	K159_11	741	10	129	-	-	Gene3D	G3DSA:2.60.120.430	-	5.1e-13		T	2024-12-18	30623d86a306c4c0a3c52f8df22f1a78
1566	K159_11	741	13	128	IPR008979	Galactose-binding-like domain superfamily	SUPERFAMILY	SSF49785	Galactose-binding domain-like	9.35e-09	-	T	2024-12-18	30623d86a306c4c0a3c52f8df22f1a78
1567	K159_12	388	198	287	IPR013328	6-phosphogluconate dehydrogenase, domain 2	Gene3D	G3DSA:1.10.1040.10	-	7.7e-35	GO:0016491	T	2024-12-18	57ce832dfa9e0cfd0139946767c7858c
1568	K159_12	388	192	281	IPR014026	UDP-glucose/GDP-mannose dehydrogenase, dimerisation	Pfam	PF00984	UDP-glucose/GDP-mannose dehydrogenase family, central domain	6.6e-27	GO:0016616|GO:0051287	T	2024-12-18	57ce832dfa9e0cfd0139946767c7858c
1569	K159_12	388	1	344	IPR028357	UDP-glucose 6-dehydrogenase, bacterial type	PIRSF	PIRSF500134	UDPglc_DH_bac	7.3e-121	GO:0000271|GO:0003979	T	2024-12-18	57ce832dfa9e0cfd0139946767c7858c
1570	K159_12	388	340	388	IPR028357	UDP-glucose 6-dehydrogenase, bacterial type	PIRSF	PIRSF500134	UDPglc_DH_bac	0.76	GO:0000271|GO:0003979	T	2024-12-18	57ce832dfa9e0cfd0139946767c7858c
1571	K159_12	388	1	168	IPR001732	UDP-glucose/GDP-mannose dehydrogenase, N-terminal	Pfam	PF03721	UDP-glucose/GDP-mannose dehydrogenase family, NAD binding domain	2.4e-34	GO:0016616|GO:0051287	T	2024-12-18	57ce832dfa9e0cfd0139946767c7858c
1572	K159_12	388	1	386	-	-	PANTHER	PTHR43750	UDP-GLUCOSE 6-DEHYDROGENASE TUAD	6.5e-112		T	2024-12-18	57ce832dfa9e0cfd0139946767c7858c
1573	K161_7	418	5	408	IPR017476	UDP-glucose/GDP-mannose dehydrogenase	NCBIfam	TIGR03026	nucleotide sugar dehydrogenase	4.1e-122	GO:0016616	T	2024-12-18	57ce832dfa9e0cfd0139946767c7858c
1574	K159_12	388	191	287	IPR008927	6-phosphogluconate dehydrogenase-like, C-terminal domain superfamily	SUPERFAMILY	SSF48179	6-phosphogluconate dehydrogenase C-terminal domain-like	6.46e-31	-	T	2024-12-18	57ce832dfa9e0cfd0139946767c7858c
1575	K159_12	388	283	387	IPR036220	UDP-glucose/GDP-mannose dehydrogenase, C-terminal domain superfamily	SUPERFAMILY	SSF52413	UDP-glucose/GDP-mannose dehydrogenase C-terminal domain	8.89e-25	-	T	2024-12-18	57ce832dfa9e0cfd0139946767c7858c
1576	K161_7	418	4	417	IPR017476	UDP-glucose/GDP-mannose dehydrogenase	PIRSF	PIRSF000124	UDPglc_GDPman_dh	2.4e-84	GO:0016616	T	2024-12-18	57ce832dfa9e0cfd0139946767c7858c
1577	K159_12	388	288	388	-	-	Gene3D	G3DSA:3.40.50.720	-	7.6e-42		T	2024-12-18	57ce832dfa9e0cfd0139946767c7858c
1578	K159_12	388	198	287	-	-	FunFam	G3DSA:1.10.1040.10:FF:000026	UDP-glucose 6-dehydrogenase	1.6e-54		T	2024-12-18	57ce832dfa9e0cfd0139946767c7858c
1579	K159_12	388	1	197	-	-	FunFam	G3DSA:3.40.50.720:FF:000400	UDP-glucose 6-dehydrogenase	1.7e-101		T	2024-12-18	57ce832dfa9e0cfd0139946767c7858c
1580	K159_12	388	300	387	IPR014027	UDP-glucose/GDP-mannose dehydrogenase, C-terminal	SMART	SM00984	UDPG_MGDP_dh_C_a_2_a	1.4e-10	GO:0016616|GO:0051287	T	2024-12-18	57ce832dfa9e0cfd0139946767c7858c
1581	K159_12	388	1	194	IPR036291	NAD(P)-binding domain superfamily	SUPERFAMILY	SSF51735	NAD(P)-binding Rossmann-fold domains	5.12e-49	-	T	2024-12-18	57ce832dfa9e0cfd0139946767c7858c
1582	K159_12	388	1	197	-	-	Gene3D	G3DSA:3.40.50.720	-	2.5e-64		T	2024-12-18	57ce832dfa9e0cfd0139946767c7858c
1583	K10_11	321	33	197	IPR008166	Glycosyltransferase family 92	Pfam	PF01697	Glycosyltransferase family 92	6.9e-15	-	T	2024-12-18	dba58df245e67a9b968496649f86f36c
1584	K114_10	306	16	181	IPR008166	Glycosyltransferase family 92	Pfam	PF01697	Glycosyltransferase family 92	4.9e-14		T	2024-12-18	dba58df245e67a9b968496649f86f36c
1585	K148_9	457	2	238	IPR029044	Nucleotide-diphospho-sugar transferases	Gene3D	G3DSA:3.90.550.10	Spore Coat Polysaccharide Biosynthesis Protein SpsA; Chain A	9.1e-63	-	T	2024-12-18	37efba7254f1da240c6ae00732f7c65a
1586	K121_8	302	12	179	IPR008166	Glycosyltransferase family 92	Pfam	PF01697	Glycosyltransferase family 92	2e-13		T	2024-12-18	dba58df245e67a9b968496649f86f36c
1587	K96_10	673	381	640	IPR029044	Nucleotide-diphospho-sugar transferases	SUPERFAMILY	SSF53448	Nucleotide-diphospho-sugar transferases	4.69e-48	-	T	2024-12-18	9c3d0cfaf453b3ceb64582cd0540881b
1588	K148_9	457	3	230	IPR029044	Nucleotide-diphospho-sugar transferases	SUPERFAMILY	SSF53448	Nucleotide-diphospho-sugar transferases	1.13e-45	-	T	2024-12-18	37efba7254f1da240c6ae00732f7c65a
1589	K154_11	457	3	230	IPR029044	Nucleotide-diphospho-sugar transferases	SUPERFAMILY	SSF53448	Nucleotide-diphospho-sugar transferases	2.09e-46	-	T	2024-12-18	e08b9dc7c6138f8825893c5fc724f73d
1590	K154_11	457	2	238	IPR029044	Nucleotide-diphospho-sugar transferases	Gene3D	G3DSA:3.90.550.10	Spore Coat Polysaccharide Biosynthesis Protein SpsA; Chain A	5.9e-63	-	T	2024-12-18	e08b9dc7c6138f8825893c5fc724f73d
1591	K98_13	673	194	343	IPR029044	Nucleotide-diphospho-sugar transferases	SUPERFAMILY	SSF53448	Nucleotide-diphospho-sugar transferases	3.52e-05		T	2024-12-18	9c3d0cfaf453b3ceb64582cd0540881b
1592	K98_13	673	381	640	IPR029044	Nucleotide-diphospho-sugar transferases	SUPERFAMILY	SSF53448	Nucleotide-diphospho-sugar transferases	4.03e-48		T	2024-12-18	9c3d0cfaf453b3ceb64582cd0540881b
1593	K144_14	341	125	337	-	-	SUPERFAMILY	SSF53756	UDP-Glycosyltransferase/glycogen phosphorylase	4.27e-08		T	2024-12-18	1a59fde6cab34e1de8d30fa102e9ab6e
1594	K145_12	343	182	336	-	-	SUPERFAMILY	SSF53756	UDP-Glycosyltransferase/glycogen phosphorylase	7.61e-06		T	2024-12-18	1a59fde6cab34e1de8d30fa102e9ab6e
1595	K159_5	912	564	623	-	-	Coils	Coil	Coil	-		T	2024-12-18	ffebf882ce81c25dca0ef8a3ca69779f
1596	K159_5	912	65	181	-	-	Pfam	PF13578	Methyltransferase domain	4.1e-22		T	2024-12-18	ffebf882ce81c25dca0ef8a3ca69779f
1597	K159_5	912	388	408	-	-	Coils	Coil	Coil	-		T	2024-12-18	ffebf882ce81c25dca0ef8a3ca69779f
1598	K159_5	912	759	793	-	-	Coils	Coil	Coil	-		T	2024-12-18	ffebf882ce81c25dca0ef8a3ca69779f
1599	K159_5	912	706	733	-	-	Coils	Coil	Coil	-		T	2024-12-18	ffebf882ce81c25dca0ef8a3ca69779f
1600	K159_5	912	437	457	-	-	Coils	Coil	Coil	-		T	2024-12-18	ffebf882ce81c25dca0ef8a3ca69779f
1601	K159_5	912	20	212	IPR029063	S-adenosyl-L-methionine-dependent methyltransferase superfamily	SUPERFAMILY	SSF53335	S-adenosyl-L-methionine-dependent methyltransferases	8.97e-20	-	T	2024-12-18	ffebf882ce81c25dca0ef8a3ca69779f
1602	K159_5	912	42	214	-	-	PANTHER	PTHR40048	RHAMNOSYL O-METHYLTRANSFERASE	2.6e-22		T	2024-12-18	ffebf882ce81c25dca0ef8a3ca69779f
1603	K159_5	912	7	209	IPR029063	S-adenosyl-L-methionine-dependent methyltransferase superfamily	Gene3D	G3DSA:3.40.50.150	Vaccinia Virus protein VP39	3e-16	-	T	2024-12-18	ffebf882ce81c25dca0ef8a3ca69779f
1604	K159_5	912	294	345	-	-	Coils	Coil	Coil	-		T	2024-12-18	ffebf882ce81c25dca0ef8a3ca69779f
1605	K159_5	912	508	535	-	-	Coils	Coil	Coil	-		T	2024-12-18	ffebf882ce81c25dca0ef8a3ca69779f
1606	K159_5	912	353	380	-	-	Coils	Coil	Coil	-		T	2024-12-18	ffebf882ce81c25dca0ef8a3ca69779f
1607	K159_6	804	535	712	IPR001173	Glycosyltransferase 2-like	Pfam	PF00535	Glycosyl transferase family 2	2.3e-16	-	T	2024-12-18	af6ae90a6854c7f23180bd69edce1682
1608	K159_6	804	276	436	IPR001173	Glycosyltransferase 2-like	Pfam	PF00535	Glycosyl transferase family 2	3.8e-26	-	T	2024-12-18	af6ae90a6854c7f23180bd69edce1682
1609	K140_7	426	107	229	IPR001173	Glycosyltransferase 2-like	Pfam	PF00535	Glycosyl transferase family 2	1.4e-27	-	T	2024-12-18	c5248344d86cf5e220ac06f881b6c2ca
1610	K146_7	446	172	286	IPR001173	Glycosyltransferase 2-like	Pfam	PF00535	Glycosyl transferase family 2	4e-24	-	T	2024-12-18	327e4c116cb8d6d3d9e33e2271c93322
1611	K53_K93_7	446	172	286	IPR001173	Glycosyltransferase 2-like	Pfam	PF00535	Glycosyl transferase family 2	5.7e-25	-	T	2024-12-18	62f35425254c3b3afe38123f1d25fa2e
1612	kfoG	446	172	286	IPR001173	Glycosyltransferase 2-like	Pfam	PF00535	Glycosyl transferase family 2	3.2e-24	-	T	2024-12-18	9fc74f106fd579d225c7f742c6093eef
1613	K159_6	804	538	754	-	-	CDD	cd04186	GT_2_like_c	1.01349e-37		T	2024-12-18	af6ae90a6854c7f23180bd69edce1682
1614	K159_6	804	273	476	-	-	CDD	cd04184	GT2_RfbC_Mx_like	4.49522e-120		T	2024-12-18	af6ae90a6854c7f23180bd69edce1682
1615	K159_6	804	267	385	-	-	PANTHER	PTHR43179	RHAMNOSYLTRANSFERASE WBBL	9.9e-66		T	2024-12-18	af6ae90a6854c7f23180bd69edce1682
1616	K98_7	405	9	230	-	-	PANTHER	PTHR21461	UNCHARACTERIZED	3.3e-19		T	2024-12-18	e014194b28389723d93052551060101b
1617	K110_7	488	211	413	IPR029044	Nucleotide-diphospho-sugar transferases	SUPERFAMILY	SSF53448	Nucleotide-diphospho-sugar transferases	1.5e-42	-	T	2024-12-18	ccf074384874a0cc60e2799f54f4a25b
1618	K16_7	345	145	343	IPR011990	Tetratricopeptide-like helical domain superfamily	Gene3D	G3DSA:1.25.40.10	Tetratricopeptide repeat domain	5.8e-24	GO:0005515	T	2024-12-18	ef04b04ecd70257e5c4273d4d37fd893
1619	K16_7	345	198	231	IPR019734	Tetratricopeptide repeat	ProSiteProfiles	PS50005	TPR repeat profile.	8.4669	GO:0005515	T	2024-12-18	ef04b04ecd70257e5c4273d4d37fd893
1620	K16_7	345	198	231	IPR019734	Tetratricopeptide repeat	SMART	SM00028	tpr_5	28	GO:0005515	T	2024-12-18	ef04b04ecd70257e5c4273d4d37fd893
1621	K16_7	345	232	265	IPR019734	Tetratricopeptide repeat	SMART	SM00028	tpr_5	16	GO:0005515	T	2024-12-18	ef04b04ecd70257e5c4273d4d37fd893
1622	K16_7	345	266	299	IPR019734	Tetratricopeptide repeat	SMART	SM00028	tpr_5	0.86	GO:0005515	T	2024-12-18	ef04b04ecd70257e5c4273d4d37fd893
1623	K16_7	345	300	333	IPR019734	Tetratricopeptide repeat	SMART	SM00028	tpr_5	16	GO:0005515	T	2024-12-18	ef04b04ecd70257e5c4273d4d37fd893
1624	K16_7	345	15	162	IPR029058	Alpha/Beta hydrolase fold	SUPERFAMILY	SSF53474	alpha/beta-Hydrolases	2.65e-07	-	T	2024-12-18	ef04b04ecd70257e5c4273d4d37fd893
1625	K16_7	345	174	324	-	-	PANTHER	PTHR44858	TETRATRICOPEPTIDE REPEAT PROTEIN 6	2.3e-11		T	2024-12-18	ef04b04ecd70257e5c4273d4d37fd893
1626	K16_7	345	200	333	IPR011990	Tetratricopeptide-like helical domain superfamily	SUPERFAMILY	SSF48452	TPR-like	4.17e-23	GO:0005515	T	2024-12-18	ef04b04ecd70257e5c4273d4d37fd893
1627	K16_8	1137	526	631	IPR006439	HAD hydrolase, subfamily IA	NCBIfam	TIGR01549	HAD-IA family hydrolase	4.3e-08	-	T	2024-12-18	aec83e01e8e111824768618866bec80c
1628	K16_8	1137	441	642	IPR036412	HAD-like superfamily	SUPERFAMILY	SSF56784	HAD-like	7.08e-12	-	T	2024-12-18	aec83e01e8e111824768618866bec80c
1629	K16_8	1137	440	650	IPR023214	HAD superfamily	Gene3D	G3DSA:3.40.50.1000	-	4.4e-20	-	T	2024-12-18	aec83e01e8e111824768618866bec80c
1630	K16_8	1137	451	533	-	-	Gene3D	G3DSA:1.10.150.400	-	4.4e-20		T	2024-12-18	aec83e01e8e111824768618866bec80c
1631	K160_10	388	192	281	IPR014026	UDP-glucose/GDP-mannose dehydrogenase, dimerisation	Pfam	PF00984	UDP-glucose/GDP-mannose dehydrogenase family, central domain	6.6e-27	GO:0016616|GO:0051287	T	2024-12-18	8937bff978f4f34ab60de406259af092
1632	K160_10	388	338	388	IPR028357	UDP-glucose 6-dehydrogenase, bacterial type	PIRSF	PIRSF500134	UDPglc_DH_bac	0.099	GO:0000271|GO:0003979	T	2024-12-18	8937bff978f4f34ab60de406259af092
1633	K160_10	388	1	346	IPR028357	UDP-glucose 6-dehydrogenase, bacterial type	PIRSF	PIRSF500134	UDPglc_DH_bac	7.3e-122	GO:0000271|GO:0003979	T	2024-12-18	8937bff978f4f34ab60de406259af092
1634	K160_10	388	1	197	-	-	FunFam	G3DSA:3.40.50.720:FF:000400	UDP-glucose 6-dehydrogenase	5.7e-103		T	2024-12-18	8937bff978f4f34ab60de406259af092
1635	K53_K93_8	389	1	389	IPR017476	UDP-glucose/GDP-mannose dehydrogenase	PIRSF	PIRSF000124	UDPglc_GDPman_dh	2.4e-137	GO:0016616	T	2024-12-18	8937bff978f4f34ab60de406259af092
1636	K160_10	388	1	386	-	-	PANTHER	PTHR43750	UDP-GLUCOSE 6-DEHYDROGENASE TUAD	2.7e-112		T	2024-12-18	8937bff978f4f34ab60de406259af092
1637	K53_K93_8	389	1	378	IPR017476	UDP-glucose/GDP-mannose dehydrogenase	NCBIfam	TIGR03026	nucleotide sugar dehydrogenase	1.6e-104	GO:0016616	T	2024-12-18	8937bff978f4f34ab60de406259af092
1638	K160_10	388	283	387	IPR036220	UDP-glucose/GDP-mannose dehydrogenase, C-terminal domain superfamily	SUPERFAMILY	SSF52413	UDP-glucose/GDP-mannose dehydrogenase C-terminal domain	3.4e-26	-	T	2024-12-18	8937bff978f4f34ab60de406259af092
1639	K160_10	388	198	287	IPR013328	6-phosphogluconate dehydrogenase, domain 2	Gene3D	G3DSA:1.10.1040.10	-	7.7e-35	GO:0016491	T	2024-12-18	8937bff978f4f34ab60de406259af092
1640	K160_10	388	1	197	-	-	Gene3D	G3DSA:3.40.50.720	-	4.6e-64		T	2024-12-18	8937bff978f4f34ab60de406259af092
1641	K160_10	388	300	387	IPR014027	UDP-glucose/GDP-mannose dehydrogenase, C-terminal	SMART	SM00984	UDPG_MGDP_dh_C_a_2_a	5.3e-12	GO:0016616|GO:0051287	T	2024-12-18	8937bff978f4f34ab60de406259af092
1642	K160_10	388	191	287	IPR008927	6-phosphogluconate dehydrogenase-like, C-terminal domain superfamily	SUPERFAMILY	SSF48179	6-phosphogluconate dehydrogenase C-terminal domain-like	6.46e-31	-	T	2024-12-18	8937bff978f4f34ab60de406259af092
1643	K160_10	388	198	287	-	-	FunFam	G3DSA:1.10.1040.10:FF:000026	UDP-glucose 6-dehydrogenase	1.6e-54		T	2024-12-18	8937bff978f4f34ab60de406259af092
1644	K160_10	388	288	388	-	-	Gene3D	G3DSA:3.40.50.720	-	1.7e-42		T	2024-12-18	8937bff978f4f34ab60de406259af092
1645	K160_10	388	1	168	IPR001732	UDP-glucose/GDP-mannose dehydrogenase, N-terminal	Pfam	PF03721	UDP-glucose/GDP-mannose dehydrogenase family, NAD binding domain	2.9e-32	GO:0016616|GO:0051287	T	2024-12-18	8937bff978f4f34ab60de406259af092
1646	K160_10	388	1	194	IPR036291	NAD(P)-binding domain superfamily	SUPERFAMILY	SSF51735	NAD(P)-binding Rossmann-fold domains	8.42e-49	-	T	2024-12-18	8937bff978f4f34ab60de406259af092
1647	K110_7	488	187	414	IPR029044	Nucleotide-diphospho-sugar transferases	Gene3D	G3DSA:3.90.550.10	Spore Coat Polysaccharide Biosynthesis Protein SpsA; Chain A	2.8e-41	-	T	2024-12-18	ccf074384874a0cc60e2799f54f4a25b
1648	K129_11	302	12	179	IPR008166	Glycosyltransferase family 92	Pfam	PF01697	Glycosyltransferase family 92	1.5e-13		T	2024-12-18	c77b26a6305df617c6ffd431cd9e4ef0
1649	K134_9	302	13	196	IPR008166	Glycosyltransferase family 92	Pfam	PF01697	Glycosyltransferase family 92	2.1e-14		T	2024-12-18	c77b26a6305df617c6ffd431cd9e4ef0
1650	K142_11	302	12	182	IPR008166	Glycosyltransferase family 92	Pfam	PF01697	Glycosyltransferase family 92	1.7e-13	-	T	2024-12-18	c77b26a6305df617c6ffd431cd9e4ef0
1651	K115_7	446	103	372	IPR029044	Nucleotide-diphospho-sugar transferases	Gene3D	G3DSA:3.90.550.10	Spore Coat Polysaccharide Biosynthesis Protein SpsA; Chain A	6.3e-42	-	T	2024-12-18	383887cd76d9b996b157c6e35cdc3af0
1652	K115_7	446	169	371	IPR029044	Nucleotide-diphospho-sugar transferases	SUPERFAMILY	SSF53448	Nucleotide-diphospho-sugar transferases	1.03e-43	-	T	2024-12-18	383887cd76d9b996b157c6e35cdc3af0
1653	K160_12	670	378	638	IPR029044	Nucleotide-diphospho-sugar transferases	SUPERFAMILY	SSF53448	Nucleotide-diphospho-sugar transferases	3.94e-49	-	T	2024-12-18	0f143f0727aa1d75931cfcd9961b2252
1654	K121_9	669	377	637	IPR029044	Nucleotide-diphospho-sugar transferases	SUPERFAMILY	SSF53448	Nucleotide-diphospho-sugar transferases	3e-48		T	2024-12-18	0f143f0727aa1d75931cfcd9961b2252
1655	K146_7	446	144	372	IPR029044	Nucleotide-diphospho-sugar transferases	Gene3D	G3DSA:3.90.550.10	Spore Coat Polysaccharide Biosynthesis Protein SpsA; Chain A	1.9e-41	-	T	2024-12-18	327e4c116cb8d6d3d9e33e2271c93322
1656	K129_12	669	377	639	IPR029044	Nucleotide-diphospho-sugar transferases	SUPERFAMILY	SSF53448	Nucleotide-diphospho-sugar transferases	3.94e-48		T	2024-12-18	0f143f0727aa1d75931cfcd9961b2252
1657	K147_12	340	123	336	-	-	SUPERFAMILY	SSF53756	UDP-Glycosyltransferase/glycogen phosphorylase	6.91e-09		T	2024-12-18	9dca9def3c5500fad615fbd052a37e62
1658	K149_12	343	182	336	-	-	SUPERFAMILY	SSF53756	UDP-Glycosyltransferase/glycogen phosphorylase	1.88e-06		T	2024-12-18	9dca9def3c5500fad615fbd052a37e62
1659	K160_5	400	185	226	-	-	Coils	Coil	Coil	-		T	2024-12-18	0df0ffbb2fecb81259cbce809767d29b
1660	K160_5	400	74	94	-	-	MobiDBLite	mobidb-lite	consensus disorder prediction	-		T	2024-12-18	0df0ffbb2fecb81259cbce809767d29b
1661	K160_5	400	11	45	-	-	MobiDBLite	mobidb-lite	consensus disorder prediction	-		T	2024-12-18	0df0ffbb2fecb81259cbce809767d29b
1662	K160_5	400	1	45	-	-	MobiDBLite	mobidb-lite	consensus disorder prediction	-		T	2024-12-18	0df0ffbb2fecb81259cbce809767d29b
1663	K146_7	446	169	371	IPR029044	Nucleotide-diphospho-sugar transferases	SUPERFAMILY	SSF53448	Nucleotide-diphospho-sugar transferases	1.5e-42	-	T	2024-12-18	327e4c116cb8d6d3d9e33e2271c93322
1664	K53_K93_7	446	169	371	IPR029044	Nucleotide-diphospho-sugar transferases	SUPERFAMILY	SSF53448	Nucleotide-diphospho-sugar transferases	4.88e-44	-	T	2024-12-18	62f35425254c3b3afe38123f1d25fa2e
1665	K53_K93_7	446	145	370	IPR029044	Nucleotide-diphospho-sugar transferases	Gene3D	G3DSA:3.90.550.10	Spore Coat Polysaccharide Biosynthesis Protein SpsA; Chain A	1e-42	-	T	2024-12-18	62f35425254c3b3afe38123f1d25fa2e
1666	neuA	418	218	417	-	-	SUPERFAMILY	SSF52266	SGNH hydrolase	7.99e-33	-	T	2024-12-18	b433558c0268c921d430a3a446ec45be
1667	K160_6	641	4	146	-	-	PANTHER	PTHR43685	GLYCOSYLTRANSFERASE	3.8e-23		T	2024-12-18	ebd57f3614ec0cfa22845df05e3fc1f3
1668	K160_6	641	7	120	-	-	CDD	cd00761	Glyco_tranf_GTA_type	2.29297e-25		T	2024-12-18	ebd57f3614ec0cfa22845df05e3fc1f3
1669	K160_6	641	6	111	IPR001173	Glycosyltransferase 2-like	Pfam	PF00535	Glycosyl transferase family 2	4.9e-26	-	T	2024-12-18	ebd57f3614ec0cfa22845df05e3fc1f3
1670	K160_7	234	137	165	IPR018357	Hexapeptide transferase, conserved site	ProSitePatterns	PS00101	Hexapeptide-repeat containing-transferases signature.	-	GO:0016740	T	2024-12-18	0497e901062cfbad2942fc00891576e1
1671	K160_7	234	129	163	IPR001451	Hexapeptide repeat	Pfam	PF00132	Bacterial transferase hexapeptide (six repeats)	7.2e-07	-	T	2024-12-18	0497e901062cfbad2942fc00891576e1
1672	K160_7	234	55	200	-	-	CDD	cd03349	LbH_XAT	6.95122e-51		T	2024-12-18	0497e901062cfbad2942fc00891576e1
1673	K132_7	224	64	198	IPR011004	Trimeric LpxA-like superfamily	SUPERFAMILY	SSF51161	Trimeric LpxA-like enzymes	1.14e-15	-	T	2024-12-18	12fb405e149af8c2ad42f062f4e3ee61
1674	K160_7	234	18	198	-	-	PANTHER	PTHR43300	ACETYLTRANSFERASE	5.8e-33		T	2024-12-18	0497e901062cfbad2942fc00891576e1
1675	K160_7	234	12	224	-	-	Gene3D	G3DSA:2.160.10.10	Hexapeptide repeat proteins	2.6e-46		T	2024-12-18	0497e901062cfbad2942fc00891576e1
1676	K160_8	274	7	245	IPR021466	Putative rhamnosyl transferase	Pfam	PF11316	Putative rhamnosyl transferase	5.4e-12	-	T	2024-12-18	29f9531fec50fe7d37136a1ff0afd25c
1677	K117_8	701	493	637	IPR007833	Capsule polysaccharide biosynthesis	Pfam	PF05159	Capsule polysaccharide biosynthesis protein	4e-11	GO:0000271|GO:0015774	T	2024-12-18	87001868d92769d9c88997a8012d6d72
1678	K122_9	696	497	635	IPR007833	Capsule polysaccharide biosynthesis	Pfam	PF05159	Capsule polysaccharide biosynthesis protein	1.7e-12	GO:0000271|GO:0015774	T	2024-12-18	36bc871cf2368a0f5caa8dfebbc350dc
1679	K117_8	701	29	245	IPR011990	Tetratricopeptide-like helical domain superfamily	Gene3D	G3DSA:1.25.40.10	Tetratricopeptide repeat domain	3.6e-09	GO:0005515	T	2024-12-18	87001868d92769d9c88997a8012d6d72
1680	K104_10	436	118	150	IPR001451	Hexapeptide repeat	Pfam	PF00132	Bacterial transferase hexapeptide (six repeats)	4.5e-09	-	T	2024-12-18	b433558c0268c921d430a3a446ec45be
1681	K114_7	413	7	185	IPR029044	Nucleotide-diphospho-sugar transferases	Gene3D	G3DSA:3.90.550.10	Spore Coat Polysaccharide Biosynthesis Protein SpsA; Chain A	8e-09	-	T	2024-12-18	aa774d4ed46312af4e65c42831b51574
1682	K122_9	696	11	246	IPR011990	Tetratricopeptide-like helical domain superfamily	Gene3D	G3DSA:1.25.40.10	Tetratricopeptide repeat domain	5.3e-09	GO:0005515	T	2024-12-18	36bc871cf2368a0f5caa8dfebbc350dc
1683	K151_10	699	30	285	IPR011990	Tetratricopeptide-like helical domain superfamily	Gene3D	G3DSA:1.25.40.10	Tetratricopeptide repeat domain	2.2e-06	GO:0005515	T	2024-12-18	245e46f00c5cdb57679e2ae242003d6c
1684	K117_8	701	46	244	IPR011990	Tetratricopeptide-like helical domain superfamily	SUPERFAMILY	SSF48452	TPR-like	2.15e-08	GO:0005515	T	2024-12-18	87001868d92769d9c88997a8012d6d72
1685	K122_9	696	44	245	IPR011990	Tetratricopeptide-like helical domain superfamily	SUPERFAMILY	SSF48452	TPR-like	1.28e-08	GO:0005515	T	2024-12-18	36bc871cf2368a0f5caa8dfebbc350dc
1686	K151_10	699	170	263	IPR011990	Tetratricopeptide-like helical domain superfamily	SUPERFAMILY	SSF48452	TPR-like	2.66e-05	GO:0005515	T	2024-12-18	245e46f00c5cdb57679e2ae242003d6c
1687	K151_10	699	380	494	IPR028098	Glycosyltransferase subfamily 4-like, N-terminal domain	Pfam	PF13439	Glycosyltransferase Family 4	3.1e-13	-	T	2024-12-18	245e46f00c5cdb57679e2ae242003d6c
1688	K161_10	360	85	214	IPR029058	Alpha/Beta hydrolase fold	SUPERFAMILY	SSF53474	alpha/beta-Hydrolases	5.67e-07	-	T	2024-12-18	f6c98e30d391beda88c84e269c06f9e3
1689	K161_10	360	87	210	IPR008886	Uncharacterised protein family UPF0227/Esterase YqiA	Pfam	PF05728	Uncharacterised protein family (UPF0227)	6.3e-05	-	T	2024-12-18	f6c98e30d391beda88c84e269c06f9e3
1690	K161_10	360	64	248	IPR029058	Alpha/Beta hydrolase fold	Gene3D	G3DSA:3.40.50.1820	alpha/beta hydrolase	2.1e-06	-	T	2024-12-18	f6c98e30d391beda88c84e269c06f9e3
1691	K161_11	229	2	145	IPR019290	Glycosyltransferase 2-like, prokaryotic type	Pfam	PF10111	Glycosyltransferase like family 2	7.9e-20	-	T	2024-12-18	60aaae120b6b0fde541df89c076a276c
1692	K114_7	413	28	143	IPR029044	Nucleotide-diphospho-sugar transferases	SUPERFAMILY	SSF53448	Nucleotide-diphospho-sugar transferases	1.69e-11	-	T	2024-12-18	aa774d4ed46312af4e65c42831b51574
1693	K144_8	413	6	187	IPR029044	Nucleotide-diphospho-sugar transferases	Gene3D	G3DSA:3.90.550.10	Spore Coat Polysaccharide Biosynthesis Protein SpsA; Chain A	8e-09	-	T	2024-12-18	2c34b3cc3fa4f40e005a5d534f6e5e3d
1694	K161_5	330	196	320	-	-	Gene3D	G3DSA:3.40.50.2000	Glycogen Phosphorylase B;	7.2e-06		T	2024-12-18	e7477b1a32a051e153c9893e6a527b92
1695	K161_5	330	232	323	-	-	Pfam	PF13524	Glycosyl transferases group 1	3.5e-15		T	2024-12-18	e7477b1a32a051e153c9893e6a527b92
1696	K161_5	330	251	323	-	-	SUPERFAMILY	SSF53756	UDP-Glycosyltransferase/glycogen phosphorylase	2.83e-06		T	2024-12-18	e7477b1a32a051e153c9893e6a527b92
1697	K161_6	391	192	360	-	-	Gene3D	G3DSA:3.40.50.2000	Glycogen Phosphorylase B;	9.4e-162		T	2024-12-18	00bec54a7e770e3a2bd137e837bd70fc
1698	K161_6	391	7	374	-	-	CDD	cd03786	GTB_UDP-GlcNAc_2-Epimerase	1.4533e-164		T	2024-12-18	00bec54a7e770e3a2bd137e837bd70fc
1699	K161_6	391	6	376	-	-	SUPERFAMILY	SSF53756	UDP-Glycosyltransferase/glycogen phosphorylase	1.45e-130		T	2024-12-18	00bec54a7e770e3a2bd137e837bd70fc
1700	K106_11	379	3	372	IPR029767	UDP-N-acetylglucosamine 2-epimerase WecB-like	PANTHER	PTHR43174	UDP-N-ACETYLGLUCOSAMINE 2-EPIMERASE	7.2e-124	-	T	2024-12-18	00bec54a7e770e3a2bd137e837bd70fc
1701	K106_11	379	5	372	IPR029767	UDP-N-acetylglucosamine 2-epimerase WecB-like	NCBIfam	TIGR00236	UDP-N-acetylglucosamine 2-epimerase (non-hydrolyzing)	1.6e-151	GO:0008761	T	2024-12-18	00bec54a7e770e3a2bd137e837bd70fc
1702	K151_6	391	7	374	IPR029767	UDP-N-acetylglucosamine 2-epimerase WecB-like	NCBIfam	TIGR00236	UDP-N-acetylglucosamine 2-epimerase (non-hydrolyzing)	8.9e-152	GO:0008761	T	2024-12-18	00bec54a7e770e3a2bd137e837bd70fc
1703	K161_6	391	7	370	-	-	Gene3D	G3DSA:3.40.50.2000	Glycogen Phosphorylase B;	9.4e-162		T	2024-12-18	00bec54a7e770e3a2bd137e837bd70fc
1704	K161_6	391	7	198	-	-	FunFam	G3DSA:3.40.50.2000:FF:000043	UDP-N-acetylglucosamine 2-epimerase	1.1e-82		T	2024-12-18	00bec54a7e770e3a2bd137e837bd70fc
1705	K161_7	418	320	413	IPR014027	UDP-glucose/GDP-mannose dehydrogenase, C-terminal	SMART	SM00984	UDPG_MGDP_dh_C_a_2_a	1.2e-15	GO:0016616|GO:0051287	T	2024-12-18	0f6bd7512fbd18c5dccb6b310a5d3581
1706	K161_7	418	1	208	-	-	Gene3D	G3DSA:3.40.50.720	-	3.5e-68		T	2024-12-18	0f6bd7512fbd18c5dccb6b310a5d3581
1707	K7_10	417	4	406	IPR017476	UDP-glucose/GDP-mannose dehydrogenase	NCBIfam	TIGR03026	nucleotide sugar dehydrogenase	1.4e-119	GO:0016616	T	2024-12-18	0f6bd7512fbd18c5dccb6b310a5d3581
1708	K161_7	418	320	408	IPR014027	UDP-glucose/GDP-mannose dehydrogenase, C-terminal	Pfam	PF03720	UDP-glucose/GDP-mannose dehydrogenase family, UDP binding domain	3.1e-18	GO:0016616|GO:0051287	T	2024-12-18	0f6bd7512fbd18c5dccb6b310a5d3581
1709	K161_7	418	210	303	IPR008927	6-phosphogluconate dehydrogenase-like, C-terminal domain superfamily	SUPERFAMILY	SSF48179	6-phosphogluconate dehydrogenase C-terminal domain-like	2.21e-28	-	T	2024-12-18	0f6bd7512fbd18c5dccb6b310a5d3581
1710	K7_10	417	3	417	IPR017476	UDP-glucose/GDP-mannose dehydrogenase	PIRSF	PIRSF000124	UDPglc_GDPman_dh	2.9e-83	GO:0000271|GO:0016628	T	2024-12-18	0f6bd7512fbd18c5dccb6b310a5d3581
1711	K96_8	388	1	388	IPR017476	UDP-glucose/GDP-mannose dehydrogenase	PIRSF	PIRSF000124	UDPglc_GDPman_dh	2.5e-133	GO:0016616	T	2024-12-18	0f6bd7512fbd18c5dccb6b310a5d3581
1712	K161_7	418	210	297	IPR014026	UDP-glucose/GDP-mannose dehydrogenase, dimerisation	Pfam	PF00984	UDP-glucose/GDP-mannose dehydrogenase family, central domain	8e-27	GO:0016616|GO:0051287	T	2024-12-18	0f6bd7512fbd18c5dccb6b310a5d3581
1713	K161_7	418	5	191	IPR001732	UDP-glucose/GDP-mannose dehydrogenase, N-terminal	Pfam	PF03721	UDP-glucose/GDP-mannose dehydrogenase family, NAD binding domain	1.9e-60	GO:0016616|GO:0051287	T	2024-12-18	0f6bd7512fbd18c5dccb6b310a5d3581
1714	K161_7	418	309	415	IPR036220	UDP-glucose/GDP-mannose dehydrogenase, C-terminal domain superfamily	SUPERFAMILY	SSF52413	UDP-glucose/GDP-mannose dehydrogenase C-terminal domain	1.83e-22	-	T	2024-12-18	0f6bd7512fbd18c5dccb6b310a5d3581
1715	K161_7	418	1	206	-	-	FunFam	G3DSA:3.40.50.720:FF:000139	UDP-N-acetyl-D-mannosamine dehydrogenase	9.8e-93		T	2024-12-18	0f6bd7512fbd18c5dccb6b310a5d3581
1716	K161_7	418	242	418	-	-	Gene3D	G3DSA:3.40.50.720	-	2.2e-53		T	2024-12-18	0f6bd7512fbd18c5dccb6b310a5d3581
1717	K161_7	418	210	239	-	-	Gene3D	G3DSA:1.20.5.100	-	1.6e-06		T	2024-12-18	0f6bd7512fbd18c5dccb6b310a5d3581
1718	K96_8	388	1	380	IPR017476	UDP-glucose/GDP-mannose dehydrogenase	NCBIfam	TIGR03026	nucleotide sugar dehydrogenase	2.3e-100	GO:0000271|GO:0016628	T	2024-12-18	0f6bd7512fbd18c5dccb6b310a5d3581
1719	K161_7	418	5	201	IPR036291	NAD(P)-binding domain superfamily	SUPERFAMILY	SSF51735	NAD(P)-binding Rossmann-fold domains	2.28e-46	-	T	2024-12-18	0f6bd7512fbd18c5dccb6b310a5d3581
1720	K161_8	1274	1274	1274	-	-	Coils	Coil	Coil	-		T	2024-12-18	4efaa2cba030bce68827f6de1f33590a
1721	K161_8	1274	902	1092	-	-	Gene3D	G3DSA:3.40.50.2000	Glycogen Phosphorylase B;	7.6e-06		T	2024-12-18	4efaa2cba030bce68827f6de1f33590a
1722	K161_8	1274	12	32	-	-	Coils	Coil	Coil	-		T	2024-12-18	4efaa2cba030bce68827f6de1f33590a
1723	K161_8	1274	437	526	-	-	Pfam	PF13524	Glycosyl transferases group 1	6.8e-06		T	2024-12-18	4efaa2cba030bce68827f6de1f33590a
1724	K161_8	1274	100	130	-	-	Coils	Coil	Coil	-		T	2024-12-18	4efaa2cba030bce68827f6de1f33590a
1725	K161_8	1274	1100	1237	-	-	Pfam	PF13692	Glycosyl transferases group 1	3.1e-09		T	2024-12-18	4efaa2cba030bce68827f6de1f33590a
1726	K161_8	1274	1093	1255	-	-	Gene3D	G3DSA:3.40.50.2000	Glycogen Phosphorylase B;	6.1e-17		T	2024-12-18	4efaa2cba030bce68827f6de1f33590a
1727	K161_8	1274	298	364	IPR024542	Domain of unknown function DUF3880	Pfam	PF12996	DUF based on E. rectale Gene description (DUF3880)	1.6e-06	-	T	2024-12-18	4efaa2cba030bce68827f6de1f33590a
1728	K161_8	1274	934	1257	-	-	SUPERFAMILY	SSF53756	UDP-Glycosyltransferase/glycogen phosphorylase	6.28e-34		T	2024-12-18	4efaa2cba030bce68827f6de1f33590a
1729	K161_8	1274	976	1254	-	-	CDD	cd03801	GT4_PimA-like	1.76568e-22		T	2024-12-18	4efaa2cba030bce68827f6de1f33590a
1730	K161_8	1274	903	1271	-	-	PANTHER	PTHR45947	SULFOQUINOVOSYL TRANSFERASE SQD2	1.3e-14		T	2024-12-18	4efaa2cba030bce68827f6de1f33590a
1731	K161_9	357	15	230	IPR021466	Putative rhamnosyl transferase	Pfam	PF11316	Putative rhamnosyl transferase	2.8e-13	-	T	2024-12-18	c39c61ef38bf987dfc5e42d7c86fd66b
1732	K163_10	514	226	512	IPR013785	Aldolase-type TIM barrel	Gene3D	G3DSA:3.20.20.70	Aldolase class I	7e-69	-	T	2024-12-18	8e73f656005a1f34d27946677dfc9e0d
1733	K163_10	514	257	499	IPR013132	N-acetylneuraminic acid synthase, N-terminal	Pfam	PF03102	NeuB family	8.7e-43	GO:0016051	T	2024-12-18	8e73f656005a1f34d27946677dfc9e0d
1734	K163_10	514	233	506	-	-	SUPERFAMILY	SSF51569	Aldolase	1.26e-51		T	2024-12-18	8e73f656005a1f34d27946677dfc9e0d
1735	K163_10	514	231	508	-	-	PANTHER	PTHR42966	N-ACETYLNEURAMINATE SYNTHASE	2.4e-53		T	2024-12-18	8e73f656005a1f34d27946677dfc9e0d
1736	K143_11	306	16	184	IPR008166	Glycosyltransferase family 92	Pfam	PF01697	Glycosyltransferase family 92	4.3e-14	-	T	2024-12-18	e3b9a1c638897fc4ad9e1aae9eff053a
1737	K144_12	302	12	181	IPR008166	Glycosyltransferase family 92	Pfam	PF01697	Glycosyltransferase family 92	1.2e-13		T	2024-12-18	e3b9a1c638897fc4ad9e1aae9eff053a
1738	K144_8	413	2	170	IPR029044	Nucleotide-diphospho-sugar transferases	SUPERFAMILY	SSF53448	Nucleotide-diphospho-sugar transferases	5.3e-11	-	T	2024-12-18	2c34b3cc3fa4f40e005a5d534f6e5e3d
1739	K142_8	411	2	322	IPR029044	Nucleotide-diphospho-sugar transferases	Gene3D	G3DSA:3.90.550.10	Spore Coat Polysaccharide Biosynthesis Protein SpsA; Chain A	2.4e-06	-	T	2024-12-18	705eec12542521c068a086cc8bb6b7cc
1740	K142_8	411	3	148	IPR029044	Nucleotide-diphospho-sugar transferases	SUPERFAMILY	SSF53448	Nucleotide-diphospho-sugar transferases	6.84e-08	-	T	2024-12-18	705eec12542521c068a086cc8bb6b7cc
1741	K98_7	405	2	164	IPR029044	Nucleotide-diphospho-sugar transferases	Gene3D	G3DSA:3.90.550.10	Spore Coat Polysaccharide Biosynthesis Protein SpsA; Chain A	3.6e-05	-	T	2024-12-18	e014194b28389723d93052551060101b
1742	K133_11	669	377	637	IPR029044	Nucleotide-diphospho-sugar transferases	SUPERFAMILY	SSF53448	Nucleotide-diphospho-sugar transferases	5.44e-48		T	2024-12-18	5e714aaeda4738dfb3311a31ee1714bc
1743	K134_10	669	377	637	IPR029044	Nucleotide-diphospho-sugar transferases	SUPERFAMILY	SSF53448	Nucleotide-diphospho-sugar transferases	5.44e-48		T	2024-12-18	5e714aaeda4738dfb3311a31ee1714bc
1744	K138_12	669	377	637	IPR029044	Nucleotide-diphospho-sugar transferases	SUPERFAMILY	SSF53448	Nucleotide-diphospho-sugar transferases	5.44e-48		T	2024-12-18	5e714aaeda4738dfb3311a31ee1714bc
1745	K153_13	341	100	337	-	-	SUPERFAMILY	SSF53756	UDP-Glycosyltransferase/glycogen phosphorylase	4.27e-09		T	2024-12-18	8788b3e9e6fbb885932956da8b5c97ac
1746	K158_13	343	182	336	-	-	SUPERFAMILY	SSF53756	UDP-Glycosyltransferase/glycogen phosphorylase	7.53e-05		T	2024-12-18	8788b3e9e6fbb885932956da8b5c97ac
1747	K163_5	912	564	623	-	-	Coils	Coil	Coil	-		T	2024-12-18	049a4cc6a20c10c281d13e657db7e194
1748	K163_5	912	5	209	IPR029063	S-adenosyl-L-methionine-dependent methyltransferase superfamily	Gene3D	G3DSA:3.40.50.150	Vaccinia Virus protein VP39	5.8e-17	-	T	2024-12-18	049a4cc6a20c10c281d13e657db7e194
1749	K163_5	912	388	408	-	-	Coils	Coil	Coil	-		T	2024-12-18	049a4cc6a20c10c281d13e657db7e194
1750	K163_5	912	346	380	-	-	Coils	Coil	Coil	-		T	2024-12-18	049a4cc6a20c10c281d13e657db7e194
1751	K163_5	912	759	793	-	-	Coils	Coil	Coil	-		T	2024-12-18	049a4cc6a20c10c281d13e657db7e194
1752	K163_5	912	706	733	-	-	Coils	Coil	Coil	-		T	2024-12-18	049a4cc6a20c10c281d13e657db7e194
1753	K163_5	912	301	321	-	-	Coils	Coil	Coil	-		T	2024-12-18	049a4cc6a20c10c281d13e657db7e194
1754	K163_5	912	65	181	-	-	Pfam	PF13578	Methyltransferase domain	3.4e-23		T	2024-12-18	049a4cc6a20c10c281d13e657db7e194
1755	K163_5	912	437	457	-	-	Coils	Coil	Coil	-		T	2024-12-18	049a4cc6a20c10c281d13e657db7e194
1756	K163_5	912	22	212	IPR029063	S-adenosyl-L-methionine-dependent methyltransferase superfamily	SUPERFAMILY	SSF53335	S-adenosyl-L-methionine-dependent methyltransferases	1.13e-20	-	T	2024-12-18	049a4cc6a20c10c281d13e657db7e194
1757	K163_5	912	40	215	-	-	PANTHER	PTHR40048	RHAMNOSYL O-METHYLTRANSFERASE	1.9e-15		T	2024-12-18	049a4cc6a20c10c281d13e657db7e194
1758	K163_5	912	508	535	-	-	Coils	Coil	Coil	-		T	2024-12-18	049a4cc6a20c10c281d13e657db7e194
1759	K163_6	804	535	712	IPR001173	Glycosyltransferase 2-like	Pfam	PF00535	Glycosyl transferase family 2	2.3e-16	-	T	2024-12-18	af6ae90a6854c7f23180bd69edce1682
1760	K163_6	804	276	436	IPR001173	Glycosyltransferase 2-like	Pfam	PF00535	Glycosyl transferase family 2	3.8e-26	-	T	2024-12-18	af6ae90a6854c7f23180bd69edce1682
1761	K98_7	405	2	133	IPR029044	Nucleotide-diphospho-sugar transferases	SUPERFAMILY	SSF53448	Nucleotide-diphospho-sugar transferases	2.37e-08	-	T	2024-12-18	e014194b28389723d93052551060101b
1762	K159_9	402	3	98	IPR029044	Nucleotide-diphospho-sugar transferases	SUPERFAMILY	SSF53448	Nucleotide-diphospho-sugar transferases	9.28e-05	-	T	2024-12-18	89e4c84e17d5b96c0eacd39391142ced
1763	K145_7	387	3	191	IPR029044	Nucleotide-diphospho-sugar transferases	Gene3D	G3DSA:3.90.550.10	Spore Coat Polysaccharide Biosynthesis Protein SpsA; Chain A	5.7e-06	-	T	2024-12-18	1ebe00cb3c544360612d8f76051cc042
1764	K158_7	387	3	191	IPR029044	Nucleotide-diphospho-sugar transferases	Gene3D	G3DSA:3.90.550.10	Spore Coat Polysaccharide Biosynthesis Protein SpsA; Chain A	5.7e-06	-	T	2024-12-18	f48836890f3336c15716dc086b421447
1765	K163_6	804	538	754	-	-	CDD	cd04186	GT_2_like_c	1.01349e-37		T	2024-12-18	af6ae90a6854c7f23180bd69edce1682
1766	K163_6	804	273	476	-	-	CDD	cd04184	GT2_RfbC_Mx_like	4.49522e-120		T	2024-12-18	af6ae90a6854c7f23180bd69edce1682
1767	K163_6	804	267	385	-	-	PANTHER	PTHR43179	RHAMNOSYLTRANSFERASE WBBL	9.9e-66		T	2024-12-18	af6ae90a6854c7f23180bd69edce1682
1768	K163_9	232	2	150	-	-	Gene3D	G3DSA:3.30.540.10	-	1.1e-19		T	2024-12-18	b8612c8dc48d1520555a3d62f7658557
1769	K163_9	232	78	94	IPR000760	Inositol monophosphatase-like	PRINTS	PR00377	Inositol monophosphatase superfamily signature	3e-07	-	T	2024-12-18	b8612c8dc48d1520555a3d62f7658557
1770	K163_9	232	32	52	IPR000760	Inositol monophosphatase-like	PRINTS	PR00377	Inositol monophosphatase superfamily signature	3e-07	-	T	2024-12-18	b8612c8dc48d1520555a3d62f7658557
1771	K163_9	232	54	70	IPR000760	Inositol monophosphatase-like	PRINTS	PR00377	Inositol monophosphatase superfamily signature	3e-07	-	T	2024-12-18	b8612c8dc48d1520555a3d62f7658557
1772	K163_9	232	75	118	-	-	PANTHER	PTHR43200	PHOSPHATASE	5e-10		T	2024-12-18	b8612c8dc48d1520555a3d62f7658557
1773	K163_9	232	27	120	IPR000760	Inositol monophosphatase-like	Pfam	PF00459	Inositol monophosphatase family	7.3e-14	-	T	2024-12-18	b8612c8dc48d1520555a3d62f7658557
1774	K163_9	232	25	203	-	-	SUPERFAMILY	SSF56655	Carbohydrate phosphatase	2.49e-30		T	2024-12-18	b8612c8dc48d1520555a3d62f7658557
1775	K18_K22_8	485	405	424	IPR002347	Short-chain dehydrogenase/reductase SDR	PRINTS	PR00080	Short-chain dehydrogenase/reductase (SDR) superfamily signature	3.3e-09	-	T	2024-12-18	acedf6162b644401d05101b7bbab6e41
1776	K18_K22_8	485	333	344	IPR002347	Short-chain dehydrogenase/reductase SDR	PRINTS	PR00080	Short-chain dehydrogenase/reductase (SDR) superfamily signature	3.3e-09	-	T	2024-12-18	acedf6162b644401d05101b7bbab6e41
1777	K18_K22_8	485	385	393	IPR002347	Short-chain dehydrogenase/reductase SDR	PRINTS	PR00080	Short-chain dehydrogenase/reductase (SDR) superfamily signature	3.3e-09	-	T	2024-12-18	acedf6162b644401d05101b7bbab6e41
1778	K18_K22_8	485	392	420	IPR020904	Short-chain dehydrogenase/reductase, conserved site	ProSitePatterns	PS00061	Short-chain dehydrogenases/reductases family signature.	-	GO:0016491	T	2024-12-18	acedf6162b644401d05101b7bbab6e41
1779	K18_K22_8	485	277	444	IPR002347	Short-chain dehydrogenase/reductase SDR	Pfam	PF00106	short chain dehydrogenase	8.8e-28	-	T	2024-12-18	acedf6162b644401d05101b7bbab6e41
1780	K18_K22_8	485	379	395	IPR002347	Short-chain dehydrogenase/reductase SDR	PRINTS	PR00081	Glucose/ribitol dehydrogenase family signature	1.2e-18	-	T	2024-12-18	acedf6162b644401d05101b7bbab6e41
1781	K18_K22_8	485	405	424	IPR002347	Short-chain dehydrogenase/reductase SDR	PRINTS	PR00081	Glucose/ribitol dehydrogenase family signature	1.2e-18	-	T	2024-12-18	acedf6162b644401d05101b7bbab6e41
1782	K18_K22_8	485	278	295	IPR002347	Short-chain dehydrogenase/reductase SDR	PRINTS	PR00081	Glucose/ribitol dehydrogenase family signature	1.2e-18	-	T	2024-12-18	acedf6162b644401d05101b7bbab6e41
1783	K18_K22_8	485	426	443	IPR002347	Short-chain dehydrogenase/reductase SDR	PRINTS	PR00081	Glucose/ribitol dehydrogenase family signature	1.2e-18	-	T	2024-12-18	acedf6162b644401d05101b7bbab6e41
1784	K18_K22_8	485	333	344	IPR002347	Short-chain dehydrogenase/reductase SDR	PRINTS	PR00081	Glucose/ribitol dehydrogenase family signature	1.2e-18	-	T	2024-12-18	acedf6162b644401d05101b7bbab6e41
1785	K18_K22_8	485	29	261	-	-	PANTHER	PTHR32125	2-C-METHYL-D-ERYTHRITOL 4-PHOSPHATE CYTIDYLYLTRANSFERASE, CHLOROPLASTIC	6.4e-64		T	2024-12-18	acedf6162b644401d05101b7bbab6e41
1786	K145_7	387	3	170	IPR029044	Nucleotide-diphospho-sugar transferases	SUPERFAMILY	SSF53448	Nucleotide-diphospho-sugar transferases	1.13e-06	-	T	2024-12-18	1ebe00cb3c544360612d8f76051cc042
1787	K18_K22_8	485	274	480	IPR036291	NAD(P)-binding domain superfamily	SUPERFAMILY	SSF51735	NAD(P)-binding Rossmann-fold domains	2.06e-41	-	T	2024-12-18	acedf6162b644401d05101b7bbab6e41
1788	K18_K22_8	485	279	480	-	-	CDD	cd05233	SDR_c	1.04667e-34		T	2024-12-18	acedf6162b644401d05101b7bbab6e41
1789	K18_K22_8	485	32	258	IPR034683	Cytidylyltransferase IspD/TarI	Pfam	PF01128	2-C-methyl-D-erythritol 4-phosphate cytidylyltransferase	9.7e-46	GO:0070567	T	2024-12-18	acedf6162b644401d05101b7bbab6e41
1790	K18_K22_8	485	26	485	IPR012115	Bifunctional ribulose 5-phosphate reductase/CDP-ribitol pyrophosphorylase	PIRSF	PIRSF036586	CDP-ribitol_syn	1.3e-161	-	T	2024-12-18	acedf6162b644401d05101b7bbab6e41
1791	K158_7	387	3	170	IPR029044	Nucleotide-diphospho-sugar transferases	SUPERFAMILY	SSF53448	Nucleotide-diphospho-sugar transferases	1.13e-06	-	T	2024-12-18	f48836890f3336c15716dc086b421447
1792	K18_K22_8	485	29	261	-	-	FunFam	G3DSA:3.90.550.10:FF:000003	2-C-methyl-D-erythritol 4-phosphate cytidylyltransferase	2.3e-55		T	2024-12-18	acedf6162b644401d05101b7bbab6e41
1793	K18_K22_8	485	267	481	-	-	Gene3D	G3DSA:3.40.50.720	-	7.2e-38		T	2024-12-18	acedf6162b644401d05101b7bbab6e41
1794	K18_K22_8	485	31	253	IPR034683	Cytidylyltransferase IspD/TarI	CDD	cd02516	CDP-ME_synthetase	3.19761e-83	GO:0070567	T	2024-12-18	acedf6162b644401d05101b7bbab6e41
1795	K18_K22_8	485	30	257	IPR001228	2-C-methyl-D-erythritol 4-phosphate cytidylyltransferase	Hamap	MF_00108	2-C-methyl-D-erythritol 4-phosphate cytidylyltransferase [ispD].	36.0614	GO:0008299|GO:0050518	T	2024-12-18	acedf6162b644401d05101b7bbab6e41
1796	K18_K22_9	1107	4	181	IPR043149	CDP-glycerol glycerophosphotransferase, N-terminal domain	Gene3D	G3DSA:3.40.50.11820	-	4.9e-27	-	T	2024-12-18	581a0c2b1693b474d91f2ff5ca494aa1
1797	K154_12	432	228	405	IPR043148	CDP-glycerol glycerophosphotransferase, C-terminal domain	Gene3D	G3DSA:3.40.50.12580	-	5.2e-08	GO:0016020|GO:0047355	T	2024-12-18	581a0c2b1693b474d91f2ff5ca494aa1
1798	K154_9	398	136	329	IPR007554	CDP-glycerol glycerophosphotransferase	Pfam	PF04464	CDP-Glycerol:Poly(glycerophosphate) glycerophosphotransferase	4.3e-05	-	T	2024-12-18	581a0c2b1693b474d91f2ff5ca494aa1
1799	K18_K22_9	1107	399	486	-	-	Gene3D	G3DSA:1.10.150.400	-	1.2e-07		T	2024-12-18	581a0c2b1693b474d91f2ff5ca494aa1
1800	K18_K22_9	1107	390	593	IPR023214	HAD superfamily	Gene3D	G3DSA:3.40.50.1000	-	1.2e-07	-	T	2024-12-18	581a0c2b1693b474d91f2ff5ca494aa1
1801	K18_K22_9	1107	12	373	-	-	PANTHER	PTHR37316	TEICHOIC ACID GLYCEROL-PHOSPHATE PRIMASE	8.9e-35		T	2024-12-18	581a0c2b1693b474d91f2ff5ca494aa1
1802	K131_8	448	134	165	IPR001451	Hexapeptide repeat	Pfam	PF00132	Bacterial transferase hexapeptide (six repeats)	1.8e-08	-	T	2024-12-18	2a418c1f8e09570224c240586e3d2806
1803	K19_3	425	108	139	IPR001451	Hexapeptide repeat	Pfam	PF00132	Bacterial transferase hexapeptide (six repeats)	9.7e-07	-	T	2024-12-18	da80ff2349ad108789d99cbd3eb01b49
1804	neuA	418	6	233	IPR003329	Acylneuraminate cytidylyltransferase	Pfam	PF02348	Cytidylyltransferase	2.8e-29	-	T	2024-12-18	d5cf31af45193f996d1b84711d4b39c2
1805	K131_8	448	48	204	IPR011004	Trimeric LpxA-like superfamily	SUPERFAMILY	SSF51161	Trimeric LpxA-like enzymes	2.63e-27	-	T	2024-12-18	b433558c0268c921d430a3a446ec45be
1806	K104_10	436	12	222	IPR011004	Trimeric LpxA-like superfamily	SUPERFAMILY	SSF51161	Trimeric LpxA-like enzymes	2.5e-28	-	T	2024-12-18	b433558c0268c921d430a3a446ec45be
1807	K19_4	1103	426	626	IPR036412	HAD-like superfamily	SUPERFAMILY	SSF56784	HAD-like	9.13e-16	-	T	2024-12-18	d96c12d2295432719f49c7389fe1e682
1808	K19_4	1103	426	626	IPR023214	HAD superfamily	Gene3D	G3DSA:3.40.50.1000	-	2.2e-20	-	T	2024-12-18	d96c12d2295432719f49c7389fe1e682
1809	K19_4	1103	439	515	-	-	Gene3D	G3DSA:1.10.150.400	-	2.2e-20		T	2024-12-18	d96c12d2295432719f49c7389fe1e682
1810	K19_4	1103	527	619	-	-	CDD	cd01427	HAD_like	2.31022e-07		T	2024-12-18	d96c12d2295432719f49c7389fe1e682
1811	K19_5	524	51	314	IPR011050	Pectin lyase fold/virulence factor	SUPERFAMILY	SSF51126	Pectin lyase-like	1.73e-10	-	T	2024-12-18	189ae118e287056f539c13d1049dfeea
1812	K19_5	524	48	344	IPR012334	Pectin lyase fold	Gene3D	G3DSA:2.160.20.10	-	1.4e-19	-	T	2024-12-18	189ae118e287056f539c13d1049dfeea
1813	K53_9	222	86	199	IPR011004	Trimeric LpxA-like superfamily	SUPERFAMILY	SSF51161	Trimeric LpxA-like enzymes	1.05e-21	-	T	2024-12-18	6b00cf84c24ac82fafbf1c78398c7973
1814	K20_7	248	46	199	-	-	PANTHER	PTHR43300	ACETYLTRANSFERASE	8.7e-25		T	2024-12-18	6f831f3397541ceea611124c75e1cc4a
1815	K20_7	248	33	230	-	-	Gene3D	G3DSA:2.160.10.10	Hexapeptide repeat proteins	8.3e-46		T	2024-12-18	6f831f3397541ceea611124c75e1cc4a
1816	K20_7	248	138	166	IPR018357	Hexapeptide transferase, conserved site	ProSitePatterns	PS00101	Hexapeptide-repeat containing-transferases signature.	-	GO:0016740	T	2024-12-18	6f831f3397541ceea611124c75e1cc4a
1817	K20_7	248	130	163	IPR001451	Hexapeptide repeat	Pfam	PF00132	Bacterial transferase hexapeptide (six repeats)	2.5e-09	-	T	2024-12-18	6f831f3397541ceea611124c75e1cc4a
1818	K20_7	248	45	200	-	-	CDD	cd03349	LbH_XAT	4.01725e-54		T	2024-12-18	6f831f3397541ceea611124c75e1cc4a
1819	K20_8	1113	397	599	IPR023214	HAD superfamily	Gene3D	G3DSA:3.40.50.1000	-	5.7e-19	-	T	2024-12-18	21909895c3b3b13b2efa46f4a95d3b65
1820	K20_8	1113	501	591	IPR006439	HAD hydrolase, subfamily IA	NCBIfam	TIGR01549	HAD-IA family hydrolase	1.7e-05	-	T	2024-12-18	21909895c3b3b13b2efa46f4a95d3b65
1821	K20_8	1113	409	492	-	-	Gene3D	G3DSA:1.10.150.400	-	5.7e-19		T	2024-12-18	21909895c3b3b13b2efa46f4a95d3b65
1822	K20_8	1113	397	602	IPR036412	HAD-like superfamily	SUPERFAMILY	SSF56784	HAD-like	3.26e-13	-	T	2024-12-18	21909895c3b3b13b2efa46f4a95d3b65
1823	K154_9	398	180	363	IPR043148	CDP-glycerol glycerophosphotransferase, C-terminal domain	Gene3D	G3DSA:3.40.50.12580	-	9.1e-14	-	T	2024-12-18	d3c46603db8ae4d27d30887d4bb8b164
1824	K18_K22_9	1107	12	372	IPR007554	CDP-glycerol glycerophosphotransferase	Pfam	PF04464	CDP-Glycerol:Poly(glycerophosphate) glycerophosphotransferase	2.4e-36	GO:0016020|GO:0047355	T	2024-12-18	d3c46603db8ae4d27d30887d4bb8b164
1825	K18_K22_9	1107	184	362	IPR043148	CDP-glycerol glycerophosphotransferase, C-terminal domain	Gene3D	G3DSA:3.40.50.12580	-	2.6e-28		T	2024-12-18	d3c46603db8ae4d27d30887d4bb8b164
1826	K24_10	396	129	263	IPR007554	CDP-glycerol glycerophosphotransferase	Pfam	PF04464	CDP-Glycerol:Poly(glycerophosphate) glycerophosphotransferase	2.4e-16		T	2024-12-18	d3c46603db8ae4d27d30887d4bb8b164
1827	K94_7	527	262	510	IPR038578	GT29-like superfamiliy	Gene3D	G3DSA:3.90.1480.20	Glycosyl transferase family 29	4.4e-23	-	T	2024-12-18	e28258cdac044ad8da972e5ad63c36ea
1828	K24_12	157	27	156	IPR014729	Rossmann-like alpha/beta/alpha sandwich fold	Gene3D	G3DSA:3.40.50.620	HUPs	2.1e-43	-	T	2024-12-18	c97c2f540a2851d7cf1e94178d8cfa61
1829	K24_12	157	25	155	-	-	PANTHER	PTHR43793	FAD SYNTHASE	8.2e-35		T	2024-12-18	c97c2f540a2851d7cf1e94178d8cfa61
1830	K24_12	157	32	151	IPR004821	Cytidyltransferase-like domain	Pfam	PF01467	Cytidylyltransferase-like	8.6e-24	GO:0003824|GO:0009058	T	2024-12-18	c97c2f540a2851d7cf1e94178d8cfa61
1831	K24_12	157	30	95	IPR004821	Cytidyltransferase-like domain	NCBIfam	TIGR00125	cytidyltransferase-like domain	7e-21	GO:0003824|GO:0009058	T	2024-12-18	c97c2f540a2851d7cf1e94178d8cfa61
1832	K24_12	157	27	151	-	-	SUPERFAMILY	SSF52374	Nucleotidylyl transferase	4.61e-32		T	2024-12-18	c97c2f540a2851d7cf1e94178d8cfa61
1833	K24_8	309	28	282	-	-	SUPERFAMILY	SSF75011	3-carboxy-cis,cis-mucoante lactonizing enzyme	1.57e-07		T	2024-12-18	95d7083afb6fcc78295cf6a7d88861a6
1834	K24_9	385	341	372	IPR019734	Tetratricopeptide repeat	Pfam	PF13181	Tetratricopeptide repeat	0.0042	GO:0005515	T	2024-12-18	eec9ac905521f5abab0076dd3390ba5a
1835	K24_9	385	230	380	IPR011990	Tetratricopeptide-like helical domain superfamily	Gene3D	G3DSA:1.25.40.10	Tetratricopeptide repeat domain	3.8e-20	GO:0005515	T	2024-12-18	eec9ac905521f5abab0076dd3390ba5a
1836	K24_9	385	306	339	IPR019734	Tetratricopeptide repeat	SMART	SM00028	tpr_5	0.3	GO:0005515	T	2024-12-18	eec9ac905521f5abab0076dd3390ba5a
1837	K24_9	385	340	373	IPR019734	Tetratricopeptide repeat	SMART	SM00028	tpr_5	3.1	GO:0005515	T	2024-12-18	eec9ac905521f5abab0076dd3390ba5a
1838	K24_9	385	61	177	IPR029058	Alpha/Beta hydrolase fold	Gene3D	G3DSA:3.40.50.1820	alpha/beta hydrolase	2.3e-05	-	T	2024-12-18	eec9ac905521f5abab0076dd3390ba5a
1839	K24_9	385	340	373	IPR019734	Tetratricopeptide repeat	ProSiteProfiles	PS50005	TPR repeat profile.	8.4374	GO:0005515	T	2024-12-18	eec9ac905521f5abab0076dd3390ba5a
1840	K24_9	385	245	374	IPR011990	Tetratricopeptide-like helical domain superfamily	SUPERFAMILY	SSF48452	TPR-like	3.24e-20	GO:0005515	T	2024-12-18	eec9ac905521f5abab0076dd3390ba5a
1841	K24_9	385	306	339	IPR019734	Tetratricopeptide repeat	ProSiteProfiles	PS50005	TPR repeat profile.	9.1159	GO:0005515	T	2024-12-18	eec9ac905521f5abab0076dd3390ba5a
1842	K24_9	385	24	126	IPR029058	Alpha/Beta hydrolase fold	SUPERFAMILY	SSF53474	alpha/beta-Hydrolases	2.53e-09	-	T	2024-12-18	eec9ac905521f5abab0076dd3390ba5a
1843	K3_10	230	31	51	IPR000760	Inositol monophosphatase-like	PRINTS	PR00377	Inositol monophosphatase superfamily signature	4.4e-07	-	T	2024-12-18	13ca86947feffb600d5cf5f712886a0f
1844	K3_10	230	53	69	IPR000760	Inositol monophosphatase-like	PRINTS	PR00377	Inositol monophosphatase superfamily signature	4.4e-07	-	T	2024-12-18	13ca86947feffb600d5cf5f712886a0f
1845	K3_10	230	77	93	IPR000760	Inositol monophosphatase-like	PRINTS	PR00377	Inositol monophosphatase superfamily signature	4.4e-07	-	T	2024-12-18	13ca86947feffb600d5cf5f712886a0f
1846	K3_10	230	78	90	IPR020583	Inositol monophosphatase, metal-binding site	ProSitePatterns	PS00629	Inositol monophosphatase family signature 1.	-	-	T	2024-12-18	13ca86947feffb600d5cf5f712886a0f
1847	K3_10	230	70	118	-	-	PANTHER	PTHR43200	PHOSPHATASE	3.5e-10		T	2024-12-18	13ca86947feffb600d5cf5f712886a0f
1848	K3_10	230	16	120	IPR000760	Inositol monophosphatase-like	Pfam	PF00459	Inositol monophosphatase family	3.2e-16	-	T	2024-12-18	13ca86947feffb600d5cf5f712886a0f
1849	K3_10	230	6	131	-	-	Gene3D	G3DSA:3.30.540.10	-	2.1e-20		T	2024-12-18	13ca86947feffb600d5cf5f712886a0f
1850	K3_10	230	22	196	-	-	SUPERFAMILY	SSF56655	Carbohydrate phosphatase	8.51e-31		T	2024-12-18	13ca86947feffb600d5cf5f712886a0f
1851	K3_11	514	224	512	IPR013785	Aldolase-type TIM barrel	Gene3D	G3DSA:3.20.20.70	Aldolase class I	4.6e-68	-	T	2024-12-18	b50741ff91c0e70424f93b62dd78f775
1852	K3_11	514	232	506	-	-	SUPERFAMILY	SSF51569	Aldolase	6.45e-51		T	2024-12-18	b50741ff91c0e70424f93b62dd78f775
1853	K3_11	514	230	507	-	-	PANTHER	PTHR42966	N-ACETYLNEURAMINATE SYNTHASE	3.1e-53		T	2024-12-18	b50741ff91c0e70424f93b62dd78f775
1854	K3_11	514	257	499	IPR013132	N-acetylneuraminic acid synthase, N-terminal	Pfam	PF03102	NeuB family	1.1e-42	GO:0016051	T	2024-12-18	b50741ff91c0e70424f93b62dd78f775
1855	K145_10	301	13	175	IPR008166	Glycosyltransferase family 92	Pfam	PF01697	Glycosyltransferase family 92	2.3e-14		T	2024-12-18	735bee157003a170e01b733e992a1468
1856	K149_10	306	17	181	IPR008166	Glycosyltransferase family 92	Pfam	PF01697	Glycosyltransferase family 92	6.7e-15	-	T	2024-12-18	735bee157003a170e01b733e992a1468
1857	K153_11	306	16	181	IPR008166	Glycosyltransferase family 92	Pfam	PF01697	Glycosyltransferase family 92	4.9e-14		T	2024-12-18	735bee157003a170e01b733e992a1468
1858	K125_9	379	12	370	IPR029044	Nucleotide-diphospho-sugar transferases	Gene3D	G3DSA:3.90.550.10	Spore Coat Polysaccharide Biosynthesis Protein SpsA; Chain A	9.6e-116	-	T	2024-12-18	fd35bbfdd00a5735411ea6cea4dce03c
1859	K125_9	379	13	302	IPR029044	Nucleotide-diphospho-sugar transferases	SUPERFAMILY	SSF53448	Nucleotide-diphospho-sugar transferases	1e-67	-	T	2024-12-18	fd35bbfdd00a5735411ea6cea4dce03c
1860	K151_12	351	3	205	IPR029044	Nucleotide-diphospho-sugar transferases	SUPERFAMILY	SSF53448	Nucleotide-diphospho-sugar transferases	1.59e-22	-	T	2024-12-18	700cacacaabe227fbe529d4d8fd0a811
1861	K139_12	669	377	637	IPR029044	Nucleotide-diphospho-sugar transferases	SUPERFAMILY	SSF53448	Nucleotide-diphospho-sugar transferases	5.44e-48		T	2024-12-18	fbbb7349b360925daa53b8718551d0d8
1862	K142_12	669	377	639	IPR029044	Nucleotide-diphospho-sugar transferases	SUPERFAMILY	SSF53448	Nucleotide-diphospho-sugar transferases	3.94e-48	-	T	2024-12-18	fbbb7349b360925daa53b8718551d0d8
1863	K143_12	669	377	637	IPR029044	Nucleotide-diphospho-sugar transferases	SUPERFAMILY	SSF53448	Nucleotide-diphospho-sugar transferases	5.44e-48		T	2024-12-18	fbbb7349b360925daa53b8718551d0d8
1864	K151_12	351	5	207	IPR029044	Nucleotide-diphospho-sugar transferases	Gene3D	G3DSA:3.90.550.10	Spore Coat Polysaccharide Biosynthesis Protein SpsA; Chain A	2e-17	-	T	2024-12-18	700cacacaabe227fbe529d4d8fd0a811
1865	K159_16	341	125	337	-	-	SUPERFAMILY	SSF53756	UDP-Glycosyltransferase/glycogen phosphorylase	1.19e-08		T	2024-12-18	65e939b32e1307a868d7aa7ae5296866
1866	K160_13	341	125	337	-	-	SUPERFAMILY	SSF53756	UDP-Glycosyltransferase/glycogen phosphorylase	4.27e-08		T	2024-12-18	65e939b32e1307a868d7aa7ae5296866
1867	K3_5	910	409	436	-	-	Coils	Coil	Coil	-		T	2024-12-18	12e5aa6038149ce3c40646587f18c43d
1868	K3_5	910	65	181	-	-	Pfam	PF13578	Methyltransferase domain	3.3e-22		T	2024-12-18	12e5aa6038149ce3c40646587f18c43d
1869	K3_5	910	43	210	-	-	PANTHER	PTHR40048	RHAMNOSYL O-METHYLTRANSFERASE	4.3e-22		T	2024-12-18	12e5aa6038149ce3c40646587f18c43d
1870	K3_5	910	42	211	IPR029063	S-adenosyl-L-methionine-dependent methyltransferase superfamily	SUPERFAMILY	SSF53335	S-adenosyl-L-methionine-dependent methyltransferases	4.98e-18	-	T	2024-12-18	12e5aa6038149ce3c40646587f18c43d
1871	K3_5	910	521	548	-	-	Coils	Coil	Coil	-		T	2024-12-18	12e5aa6038149ce3c40646587f18c43d
1872	K3_5	910	694	721	-	-	Coils	Coil	Coil	-		T	2024-12-18	12e5aa6038149ce3c40646587f18c43d
1873	K3_5	910	258	278	-	-	Coils	Coil	Coil	-		T	2024-12-18	12e5aa6038149ce3c40646587f18c43d
1874	K3_5	910	444	478	-	-	Coils	Coil	Coil	-		T	2024-12-18	12e5aa6038149ce3c40646587f18c43d
1875	K3_5	910	556	583	-	-	Coils	Coil	Coil	-		T	2024-12-18	12e5aa6038149ce3c40646587f18c43d
1876	K3_5	910	757	791	-	-	Coils	Coil	Coil	-		T	2024-12-18	12e5aa6038149ce3c40646587f18c43d
1877	K3_5	910	367	401	-	-	Coils	Coil	Coil	-		T	2024-12-18	12e5aa6038149ce3c40646587f18c43d
1878	K3_5	910	616	657	-	-	Coils	Coil	Coil	-		T	2024-12-18	12e5aa6038149ce3c40646587f18c43d
1879	K3_5	910	42	207	IPR029063	S-adenosyl-L-methionine-dependent methyltransferase superfamily	Gene3D	G3DSA:3.40.50.150	Vaccinia Virus protein VP39	1e-14	-	T	2024-12-18	12e5aa6038149ce3c40646587f18c43d
1880	K3_5	910	318	359	-	-	Coils	Coil	Coil	-		T	2024-12-18	12e5aa6038149ce3c40646587f18c43d
1881	K106_13	330	51	212	IPR029044	Nucleotide-diphospho-sugar transferases	Gene3D	G3DSA:3.90.550.10	Spore Coat Polysaccharide Biosynthesis Protein SpsA; Chain A	1.2e-13	-	T	2024-12-18	e026fb786d87bb817cece58deff15efa
1882	K3_6	804	535	713	IPR001173	Glycosyltransferase 2-like	Pfam	PF00535	Glycosyl transferase family 2	1.3e-16	-	T	2024-12-18	04d0a8eea426fd038a1e5c41b574bfd2
1883	K3_6	804	276	436	IPR001173	Glycosyltransferase 2-like	Pfam	PF00535	Glycosyl transferase family 2	8.6e-25	-	T	2024-12-18	04d0a8eea426fd038a1e5c41b574bfd2
1884	K106_13	330	55	202	IPR029044	Nucleotide-diphospho-sugar transferases	SUPERFAMILY	SSF53448	Nucleotide-diphospho-sugar transferases	3.94e-14	-	T	2024-12-18	e026fb786d87bb817cece58deff15efa
1885	K52_13	330	67	206	IPR029044	Nucleotide-diphospho-sugar transferases	SUPERFAMILY	SSF53448	Nucleotide-diphospho-sugar transferases	6e-15	-	T	2024-12-18	7673b85f349fa2d2870889f9ddcb8e5e
1886	K3_6	804	538	754	-	-	CDD	cd04186	GT_2_like_c	4.36724e-36		T	2024-12-18	04d0a8eea426fd038a1e5c41b574bfd2
1887	K3_6	804	267	454	-	-	PANTHER	PTHR43179	RHAMNOSYLTRANSFERASE WBBL	2.1e-65		T	2024-12-18	04d0a8eea426fd038a1e5c41b574bfd2
1888	K3_6	804	273	476	-	-	CDD	cd04184	GT2_RfbC_Mx_like	4.52001e-117		T	2024-12-18	04d0a8eea426fd038a1e5c41b574bfd2
1889	K52_13	330	15	210	IPR029044	Nucleotide-diphospho-sugar transferases	Gene3D	G3DSA:3.90.550.10	Spore Coat Polysaccharide Biosynthesis Protein SpsA; Chain A	4.1e-14	-	T	2024-12-18	7673b85f349fa2d2870889f9ddcb8e5e
1890	K3_8	223	4	111	IPR003329	Acylneuraminate cytidylyltransferase	Pfam	PF02348	Cytidylyltransferase	1.2e-15	-	T	2024-12-18	db3f73f1e113d24da524bbab42393587
1891	K3_8	223	2	217	-	-	PANTHER	PTHR21485	HAD SUPERFAMILY MEMBERS CMAS AND KDSC	9.3e-19		T	2024-12-18	db3f73f1e113d24da524bbab42393587
1892	K7_13	330	51	212	IPR029044	Nucleotide-diphospho-sugar transferases	Gene3D	G3DSA:3.90.550.10	Spore Coat Polysaccharide Biosynthesis Protein SpsA; Chain A	7.8e-14	-	T	2024-12-18	ef2cac247fb8875d83de0897c827aa2a
1893	K7_13	330	55	202	IPR029044	Nucleotide-diphospho-sugar transferases	SUPERFAMILY	SSF53448	Nucleotide-diphospho-sugar transferases	2.25e-14	-	T	2024-12-18	ef2cac247fb8875d83de0897c827aa2a
1894	K3_9	278	71	229	-	-	CDD	cd03349	LbH_XAT	2.57568e-47		T	2024-12-18	a06e4ce77ea77039830a04e05a6d6654
1895	K127_10	221	77	192	IPR011004	Trimeric LpxA-like superfamily	SUPERFAMILY	SSF51161	Trimeric LpxA-like enzymes	9.56e-20	-	T	2024-12-18	17dfbb941ff3ff520c012840154a9d4c
1896	K3_9	278	44	237	-	-	Gene3D	G3DSA:2.160.10.10	Hexapeptide repeat proteins	5e-42		T	2024-12-18	a06e4ce77ea77039830a04e05a6d6654
1897	K3_9	278	67	228	-	-	PANTHER	PTHR43300	ACETYLTRANSFERASE	1.1e-22		T	2024-12-18	a06e4ce77ea77039830a04e05a6d6654
1898	K3_9	278	166	194	IPR018357	Hexapeptide transferase, conserved site	ProSitePatterns	PS00101	Hexapeptide-repeat containing-transferases signature.	-	GO:0016740	T	2024-12-18	a06e4ce77ea77039830a04e05a6d6654
1899	K3_9	278	158	192	IPR001451	Hexapeptide repeat	Pfam	PF00132	Bacterial transferase hexapeptide (six repeats)	3.4e-07	-	T	2024-12-18	a06e4ce77ea77039830a04e05a6d6654
1900	K4_11	129	4	129	IPR023214	HAD superfamily	Gene3D	G3DSA:3.40.50.1000	-	7.9e-39	-	T	2024-12-18	8c4c7e3f5de9d7a8205ed8b9af00edea
1901	K4_11	129	7	72	-	-	Pfam	PF08282	haloacid dehalogenase-like hydrolase	0.00019		T	2024-12-18	8c4c7e3f5de9d7a8205ed8b9af00edea
1902	K4_11	129	4	128	IPR010039	Capsule biosynthesis phosphatase	NCBIfam	TIGR01689	capsule biosynthesis phosphatase	1.1e-57	-	T	2024-12-18	8c4c7e3f5de9d7a8205ed8b9af00edea
1903	K4_11	129	4	106	IPR036412	HAD-like superfamily	SUPERFAMILY	SSF56784	HAD-like	5.33e-19	-	T	2024-12-18	8c4c7e3f5de9d7a8205ed8b9af00edea
1904	K116_9	328	22	204	IPR029044	Nucleotide-diphospho-sugar transferases	Gene3D	G3DSA:3.90.550.10	Spore Coat Polysaccharide Biosynthesis Protein SpsA; Chain A	6e-18	-	T	2024-12-18	e2caece06876294c3a723472db0f86a2
1905	K4_9	241	2	235	-	-	CDD	cd04183	GT2_BcE_like	4.40862e-72		T	2024-12-18	fec5a19750690a0dd1a45a864ff8f996
1906	K4_9	241	1	241	IPR016873	Capsular polysaccharide biosynthesis protein, BcbE, predicted	PIRSF	PIRSF028162	BcbE	3.3e-83	-	T	2024-12-18	fec5a19750690a0dd1a45a864ff8f996
1907	K116_9	328	46	217	IPR029044	Nucleotide-diphospho-sugar transferases	SUPERFAMILY	SSF53448	Nucleotide-diphospho-sugar transferases	6.56e-15	-	T	2024-12-18	e2caece06876294c3a723472db0f86a2
1908	K509_11	427	92	231	IPR029058	Alpha/Beta hydrolase fold	SUPERFAMILY	SSF53474	alpha/beta-Hydrolases	4.33e-05	-	T	2024-12-18	954082080be6b09c8f92a53267103d89
1909	K24_10	396	145	323	IPR043148	CDP-glycerol glycerophosphotransferase, C-terminal domain	Gene3D	G3DSA:3.40.50.12580	-	2.4e-23	GO:0016020|GO:0047355	T	2024-12-18	889c5ed0f61524428cae88a9547a9b8f
1910	K51_10	1173	601	820	-	-	SUPERFAMILY	SSF53756	UDP-Glycosyltransferase/glycogen phosphorylase	4.29e-10		T	2024-12-18	889c5ed0f61524428cae88a9547a9b8f
1911	K51_10	1173	459	818	IPR007554	CDP-glycerol glycerophosphotransferase	Pfam	PF04464	CDP-Glycerol:Poly(glycerophosphate) glycerophosphotransferase	4.3e-44	-	T	2024-12-18	889c5ed0f61524428cae88a9547a9b8f
1912	K51_10	1173	594	819	-	-	PANTHER	PTHR37316	TEICHOIC ACID GLYCEROL-PHOSPHATE PRIMASE	1e-15		T	2024-12-18	889c5ed0f61524428cae88a9547a9b8f
1913	K51_9	363	223	306	IPR047141	Stealth family	PANTHER	PTHR24045	-	3.6e-54	-	T	2024-12-18	7fc0673716385290acfd80ae1291c803
1914	K51_9	363	98	200	IPR021520	Stealth protein CR2, conserved region 2	Pfam	PF11380	Stealth protein CR2, conserved region 2	1.8e-38	GO:0016772	T	2024-12-18	7fc0673716385290acfd80ae1291c803
1915	K52_10	829	797	817	-	-	Coils	Coil	Coil	-		T	2024-12-18	5199e7ba4b33b49c6317f9f8e3e42ebf
1916	K52_10	829	36	233	-	-	Gene3D	G3DSA:2.160.10.10	Hexapeptide repeat proteins	2.5e-33		T	2024-12-18	5199e7ba4b33b49c6317f9f8e3e42ebf
1917	K52_10	829	141	231	-	-	PANTHER	PTHR23416	SIALIC ACID SYNTHASE-RELATED	7.6e-12		T	2024-12-18	5199e7ba4b33b49c6317f9f8e3e42ebf
1918	K52_10	829	116	231	-	-	CDD	cd04647	LbH_MAT_like	7.41085e-22		T	2024-12-18	5199e7ba4b33b49c6317f9f8e3e42ebf
1919	K128_9	217	62	191	IPR011004	Trimeric LpxA-like superfamily	SUPERFAMILY	SSF51161	Trimeric LpxA-like enzymes	1.66e-24	-	T	2024-12-18	938a5adf4e11646cc8053e7fddd7cfeb
1920	K52_12	1248	1233	1248	-	-	Coils	Coil	Coil	-		T	2024-12-18	389b7ee30267a07a3a01e877f583175a
1921	K51_10	1173	612	804	IPR043148	CDP-glycerol glycerophosphotransferase, C-terminal domain	Gene3D	G3DSA:3.40.50.12580	-	1.6e-41	-	T	2024-12-18	389b7ee30267a07a3a01e877f583175a
1922	K52_12	1248	551	822	-	-	SUPERFAMILY	SSF53756	UDP-Glycosyltransferase/glycogen phosphorylase	3.3e-07		T	2024-12-18	389b7ee30267a07a3a01e877f583175a
1923	K52_12	1248	338	821	-	-	PANTHER	PTHR37316	TEICHOIC ACID GLYCEROL-PHOSPHATE PRIMASE	4.6e-11		T	2024-12-18	389b7ee30267a07a3a01e877f583175a
1924	K52_12	1248	614	809	IPR043148	CDP-glycerol glycerophosphotransferase, C-terminal domain	Gene3D	G3DSA:3.40.50.12580	-	1.6e-38	GO:0016020|GO:0047355	T	2024-12-18	389b7ee30267a07a3a01e877f583175a
1925	K52_13	330	59	271	IPR019290	Glycosyltransferase 2-like, prokaryotic type	Pfam	PF10111	Glycosyltransferase like family 2	1.9e-23	-	T	2024-12-18	7673b85f349fa2d2870889f9ddcb8e5e
1926	K94_6	313	2	195	IPR029044	Nucleotide-diphospho-sugar transferases	Gene3D	G3DSA:3.90.550.10	Spore Coat Polysaccharide Biosynthesis Protein SpsA; Chain A	2.3e-28	-	T	2024-12-18	3021f9cda95b475e5f61a0fb03e2dbe9
1927	K94_6	313	2	216	IPR029044	Nucleotide-diphospho-sugar transferases	SUPERFAMILY	SSF53448	Nucleotide-diphospho-sugar transferases	3.47e-30	-	T	2024-12-18	3021f9cda95b475e5f61a0fb03e2dbe9
1928	K128_11	312	1	257	IPR029044	Nucleotide-diphospho-sugar transferases	Gene3D	G3DSA:3.90.550.10	Spore Coat Polysaccharide Biosynthesis Protein SpsA; Chain A	8.6e-27	-	T	2024-12-18	53cb88fa1226fd81d38ff30f462d23d4
1929	K128_11	312	2	213	IPR029044	Nucleotide-diphospho-sugar transferases	SUPERFAMILY	SSF53448	Nucleotide-diphospho-sugar transferases	3.84e-28	-	T	2024-12-18	53cb88fa1226fd81d38ff30f462d23d4
1930	K52_7	525	232	429	IPR011009	Protein kinase-like domain superfamily	SUPERFAMILY	SSF56112	Protein kinase-like (PK-like)	8.12e-08	-	T	2024-12-18	dea9c6785b6b91b73fe83bd89f5232bf
1931	K52_8	123	1	122	IPR023214	HAD superfamily	Gene3D	G3DSA:3.40.50.1000	-	1.2e-38	-	T	2024-12-18	c6dbd9b3d5b4249b1e9b0d61013a48cc
1932	K52_8	123	1	103	IPR036412	HAD-like superfamily	SUPERFAMILY	SSF56784	HAD-like	6.09e-20	-	T	2024-12-18	c6dbd9b3d5b4249b1e9b0d61013a48cc
1933	K52_8	123	1	121	IPR010039	Capsule biosynthesis phosphatase	NCBIfam	TIGR01689	capsule biosynthesis phosphatase	1.4e-60	-	T	2024-12-18	c6dbd9b3d5b4249b1e9b0d61013a48cc
1934	K52_9	248	1	237	IPR016873	Capsular polysaccharide biosynthesis protein, BcbE, predicted	PIRSF	PIRSF028162	BcbE	2.8e-91	-	T	2024-12-18	581fb0debbff349ec41465df46e3e026
1935	K52_9	248	2	230	-	-	CDD	cd04183	GT2_BcE_like	1.58665e-76		T	2024-12-18	581fb0debbff349ec41465df46e3e026
1936	K158_11	301	13	175	IPR008166	Glycosyltransferase family 92	Pfam	PF01697	Glycosyltransferase family 92	1.6e-14	-	T	2024-12-18	ab32a325fbda5bc928ffba390293f5d2
1937	K159_14	302	12	181	IPR008166	Glycosyltransferase family 92	Pfam	PF01697	Glycosyltransferase family 92	2.6e-13	-	T	2024-12-18	0491409923afa403840fca93aa516e42
1938	K53_9	222	86	200	-	-	PANTHER	PTHR23416	SIALIC ACID SYNTHASE-RELATED	1.9e-15		T	2024-12-18	6b00cf84c24ac82fafbf1c78398c7973
1939	K53_9	222	10	222	-	-	Gene3D	G3DSA:2.160.10.10	Hexapeptide repeat proteins	2e-38		T	2024-12-18	6b00cf84c24ac82fafbf1c78398c7973
1940	K94_8	216	57	193	IPR011004	Trimeric LpxA-like superfamily	SUPERFAMILY	SSF51161	Trimeric LpxA-like enzymes	4.71e-25	-	T	2024-12-18	e3b006f679ef84d1ada8c4cb0ab62e9f
1941	K53_9	222	87	198	-	-	CDD	cd04647	LbH_MAT_like	2.22718e-21		T	2024-12-18	6b00cf84c24ac82fafbf1c78398c7973
1942	K53_K93_10	369	2	361	-	-	PANTHER	PTHR21197	UDP-GALACTOPYRANOSE MUTASE	2.6e-108		T	2024-12-18	52a1eceb9676f19e462f40e3a97b795a
1943	K53_K93_10	369	1	358	-	-	SUPERFAMILY	SSF51971	Nucleotide-binding domain	3.77e-43		T	2024-12-18	52a1eceb9676f19e462f40e3a97b795a
1944	K53_K93_10	369	1	104	-	-	Gene3D	G3DSA:3.40.50.720	-	1.1e-30		T	2024-12-18	52a1eceb9676f19e462f40e3a97b795a
1945	K53_K93_10	369	1	361	IPR004379	UDP-galactopyranose mutase	NCBIfam	TIGR00031	UDP-galactopyranose mutase	9.9e-115	GO:0008767	T	2024-12-18	52a1eceb9676f19e462f40e3a97b795a
1946	K53_K93_10	369	254	369	-	-	Gene3D	G3DSA:3.40.50.720	-	2.2e-17		T	2024-12-18	52a1eceb9676f19e462f40e3a97b795a
1947	K53_K93_10	369	146	347	IPR015899	UDP-galactopyranose mutase, C-terminal	Pfam	PF03275	UDP-galactopyranose mutase	5.8e-76	GO:0008767	T	2024-12-18	52a1eceb9676f19e462f40e3a97b795a
1948	K53_K93_10	369	244	314	-	-	SUPERFAMILY	SSF54373	FAD-linked reductases, C-terminal domain	7.46e-20		T	2024-12-18	52a1eceb9676f19e462f40e3a97b795a
1949	K53_K93_10	369	138	253	-	-	Gene3D	G3DSA:3.40.50.720	-	6.7e-26		T	2024-12-18	52a1eceb9676f19e462f40e3a97b795a
1950	K53_K93_10	369	6	72	-	-	Pfam	PF13450	NAD(P)-binding Rossmann-like domain	1.1e-15		T	2024-12-18	52a1eceb9676f19e462f40e3a97b795a
1951	K53_K93_11	664	381	485	-	-	CDD	cd00761	Glyco_tranf_GTA_type	1.2452e-25		T	2024-12-18	b19932bd2413efe02feb1d79fa6a56e3
1952	K53_K93_11	664	64	182	-	-	CDD	cd00761	Glyco_tranf_GTA_type	1.10301e-23		T	2024-12-18	b19932bd2413efe02feb1d79fa6a56e3
1953	K53_K93_11	664	380	545	IPR001173	Glycosyltransferase 2-like	Pfam	PF00535	Glycosyl transferase family 2	1.1e-30	-	T	2024-12-18	b19932bd2413efe02feb1d79fa6a56e3
1954	K53_K93_11	664	63	194	IPR001173	Glycosyltransferase 2-like	Pfam	PF00535	Glycosyl transferase family 2	2.9e-27	-	T	2024-12-18	b19932bd2413efe02feb1d79fa6a56e3
1955	K160_11	302	12	181	IPR008166	Glycosyltransferase family 92	Pfam	PF01697	Glycosyltransferase family 92	2.5e-14	-	T	2024-12-18	3c6417d73c1e3e08a41e122d154721ab
1956	K163_12	302	12	181	IPR008166	Glycosyltransferase family 92	Pfam	PF01697	Glycosyltransferase family 92	3.9e-13	-	T	2024-12-18	3ebe570dfacee92d591d0840f723aed5
1957	K3_13	301	11	176	IPR008166	Glycosyltransferase family 92	Pfam	PF01697	Glycosyltransferase family 92	4.6e-15	-	T	2024-12-18	174eae68a27da80299096f612610637a
1958	K53_K93_11	664	378	485	-	-	PANTHER	PTHR22916	GLYCOSYLTRANSFERASE	8.1e-56		T	2024-12-18	b19932bd2413efe02feb1d79fa6a56e3
1959	K98_12	322	32	197	IPR008166	Glycosyltransferase family 92	Pfam	PF01697	Glycosyltransferase family 92	1.7e-13	-	T	2024-12-18	4a990336ad93bc303101eee65be4bbfe
1960	K53_K93_12	580	265	285	-	-	Coils	Coil	Coil	-		T	2024-12-18	1bf0d429185fad35eccacd0ee1299121
1961	K53_K93_12	580	215	249	-	-	Coils	Coil	Coil	-		T	2024-12-18	1bf0d429185fad35eccacd0ee1299121
1962	K53_K93_12	580	379	564	IPR029063	S-adenosyl-L-methionine-dependent methyltransferase superfamily	Gene3D	G3DSA:3.40.50.150	Vaccinia Virus protein VP39	2.2e-11	-	T	2024-12-18	1bf0d429185fad35eccacd0ee1299121
1963	K53_K93_13	583	331	466	-	-	Coils	Coil	Coil	-		T	2024-12-18	262cb77eb289c894b66733a1b06967f4
1964	K53_K93_13	583	168	188	-	-	Coils	Coil	Coil	-		T	2024-12-18	262cb77eb289c894b66733a1b06967f4
1965	K53_K93_13	583	53	198	IPR027417	P-loop containing nucleoside triphosphate hydrolase	SUPERFAMILY	SSF52540	P-loop containing nucleoside triphosphate hydrolases	2.07e-05	-	T	2024-12-18	262cb77eb289c894b66733a1b06967f4
1966	K53_K93_13	583	13	225	IPR027417	P-loop containing nucleoside triphosphate hydrolase	Gene3D	G3DSA:3.40.50.300	-	1.7e-09	-	T	2024-12-18	262cb77eb289c894b66733a1b06967f4
1967	kfoG	446	169	371	IPR029044	Nucleotide-diphospho-sugar transferases	SUPERFAMILY	SSF53448	Nucleotide-diphospho-sugar transferases	2.91e-43	-	T	2024-12-18	9fc74f106fd579d225c7f742c6093eef
1968	kfoG	446	142	370	IPR029044	Nucleotide-diphospho-sugar transferases	Gene3D	G3DSA:3.90.550.10	Spore Coat Polysaccharide Biosynthesis Protein SpsA; Chain A	1.1e-41	-	T	2024-12-18	9fc74f106fd579d225c7f742c6093eef
1969	K143_11	306	35	138	IPR029044	Nucleotide-diphospho-sugar transferases	SUPERFAMILY	SSF53448	Nucleotide-diphospho-sugar transferases	3.04e-05	-	T	2024-12-18	174eae68a27da80299096f612610637a
1970	K153_11	306	35	138	IPR029044	Nucleotide-diphospho-sugar transferases	SUPERFAMILY	SSF53448	Nucleotide-diphospho-sugar transferases	3.15e-05	-	T	2024-12-18	174eae68a27da80299096f612610637a
1971	K124_8	442	113	308	IPR029044	Nucleotide-diphospho-sugar transferases	Gene3D	G3DSA:3.90.550.10	Spore Coat Polysaccharide Biosynthesis Protein SpsA; Chain A	2.7e-40	-	T	2024-12-18	6233356cf855fa25d22a77ea300f3f0f
1972	K53_K93_8	389	288	389	-	-	Gene3D	G3DSA:3.40.50.720	-	1.7e-43		T	2024-12-18	ba94b0c29fbe4504343e114e99302289
1973	K53_K93_8	389	1	194	IPR036291	NAD(P)-binding domain superfamily	SUPERFAMILY	SSF51735	NAD(P)-binding Rossmann-fold domains	2.75e-49	-	T	2024-12-18	ba94b0c29fbe4504343e114e99302289
1974	K98_9	388	1	388	IPR017476	UDP-glucose/GDP-mannose dehydrogenase	PIRSF	PIRSF000124	UDPglc_GDPman_dh	1.2e-133	GO:0016616	T	2024-12-18	ba94b0c29fbe4504343e114e99302289
1975	K53_K93_8	389	1	386	-	-	PANTHER	PTHR43750	UDP-GLUCOSE 6-DEHYDROGENASE TUAD	3.9e-112		T	2024-12-18	ba94b0c29fbe4504343e114e99302289
1976	K53_K93_8	389	288	388	-	-	FunFam	G3DSA:3.40.50.720:FF:000297	UDP-glucose 6-dehydrogenase	9.5e-48		T	2024-12-18	ba94b0c29fbe4504343e114e99302289
1977	K53_K93_8	389	1	197	-	-	Gene3D	G3DSA:3.40.50.720	-	5.2e-61		T	2024-12-18	ba94b0c29fbe4504343e114e99302289
1978	K53_K93_8	389	1	170	IPR001732	UDP-glucose/GDP-mannose dehydrogenase, N-terminal	Pfam	PF03721	UDP-glucose/GDP-mannose dehydrogenase family, NAD binding domain	6.9e-32	GO:0016616|GO:0051287	T	2024-12-18	ba94b0c29fbe4504343e114e99302289
1979	K53_K93_8	389	300	387	IPR014027	UDP-glucose/GDP-mannose dehydrogenase, C-terminal	SMART	SM00984	UDPG_MGDP_dh_C_a_2_a	5.6e-10	GO:0016616|GO:0051287	T	2024-12-18	ba94b0c29fbe4504343e114e99302289
1980	K53_K93_8	389	283	386	IPR036220	UDP-glucose/GDP-mannose dehydrogenase, C-terminal domain superfamily	SUPERFAMILY	SSF52413	UDP-glucose/GDP-mannose dehydrogenase C-terminal domain	1.57e-26	-	T	2024-12-18	ba94b0c29fbe4504343e114e99302289
1981	K53_K93_8	389	1	343	IPR028357	UDP-glucose 6-dehydrogenase, bacterial type	PIRSF	PIRSF500134	UDPglc_DH_bac	1.7e-120	GO:0000271|GO:0003979	T	2024-12-18	ba94b0c29fbe4504343e114e99302289
1982	K53_K93_8	389	338	389	IPR028357	UDP-glucose 6-dehydrogenase, bacterial type	PIRSF	PIRSF500134	UDPglc_DH_bac	0.013	GO:0000271|GO:0003979	T	2024-12-18	ba94b0c29fbe4504343e114e99302289
1983	K53_K93_8	389	192	281	IPR014026	UDP-glucose/GDP-mannose dehydrogenase, dimerisation	Pfam	PF00984	UDP-glucose/GDP-mannose dehydrogenase family, central domain	3.1e-27	GO:0016616|GO:0051287	T	2024-12-18	ba94b0c29fbe4504343e114e99302289
1984	K53_K93_8	389	198	287	IPR013328	6-phosphogluconate dehydrogenase, domain 2	Gene3D	G3DSA:1.10.1040.10	-	3.7e-34	GO:0016491	T	2024-12-18	ba94b0c29fbe4504343e114e99302289
1985	K53_K93_8	389	191	287	IPR008927	6-phosphogluconate dehydrogenase-like, C-terminal domain superfamily	SUPERFAMILY	SSF48179	6-phosphogluconate dehydrogenase C-terminal domain-like	2.38e-31	-	T	2024-12-18	ba94b0c29fbe4504343e114e99302289
1986	K98_9	388	1	377	IPR017476	UDP-glucose/GDP-mannose dehydrogenase	NCBIfam	TIGR03026	nucleotide sugar dehydrogenase	1e-98	GO:0016616	T	2024-12-18	ba94b0c29fbe4504343e114e99302289
1987	K160_9	708	355	512	IPR028098	Glycosyltransferase subfamily 4-like, N-terminal domain	Pfam	PF13439	Glycosyltransferase Family 4	6.4e-10	-	T	2024-12-18	58c85b8f2e234c425f2efcb5743543fc
1988	K160_9	708	27	292	IPR029044	Nucleotide-diphospho-sugar transferases	Gene3D	G3DSA:3.90.550.10	Spore Coat Polysaccharide Biosynthesis Protein SpsA; Chain A	2.6e-22	-	T	2024-12-18	58c85b8f2e234c425f2efcb5743543fc
1989	K160_9	708	72	272	IPR029044	Nucleotide-diphospho-sugar transferases	SUPERFAMILY	SSF53448	Nucleotide-diphospho-sugar transferases	1.29e-24	-	T	2024-12-18	58c85b8f2e234c425f2efcb5743543fc
1990	K52_12	1248	463	821	IPR007554	CDP-glycerol glycerophosphotransferase	Pfam	PF04464	CDP-Glycerol:Poly(glycerophosphate) glycerophosphotransferase	2.4e-45	-	T	2024-12-18	87001868d92769d9c88997a8012d6d72
1991	K6_8	781	80	340	-	-	CDD	cd16439	beta_Kdo_transferase_KpsC_2	5.95779e-125		T	2024-12-18	7c389d3fdb08ab5185be5711d041c1d5
1992	K6_8	781	80	339	IPR007833	Capsule polysaccharide biosynthesis	Pfam	PF05159	Capsule polysaccharide biosynthesis protein	5.4e-30	GO:0000271|GO:0015774	T	2024-12-18	7c389d3fdb08ab5185be5711d041c1d5
1993	K128_10	511	254	510	IPR038578	GT29-like superfamiliy	Gene3D	G3DSA:3.90.1480.20	Glycosyl transferase family 29	9.2e-20	-	T	2024-12-18	67fbcec350b791e2e1f1c09f86bfcbf6
1994	K6_8	781	380	575	IPR011990	Tetratricopeptide-like helical domain superfamily	Gene3D	G3DSA:1.25.40.10	Tetratricopeptide repeat domain	3e-05	GO:0005515	T	2024-12-18	7c389d3fdb08ab5185be5711d041c1d5
1995	K6_9	340	2	331	IPR005886	UDP-glucose 4-epimerase	CDD	cd05247	UDP_G4E_1_SDR_e	6.24615e-179	GO:0003978|GO:0006012	T	2024-12-18	4bafbacf354a09ce875640060b3ad8f8
1996	K6_9	340	3	271	-	-	Gene3D	G3DSA:3.40.50.720	-	3.2e-133		T	2024-12-18	4bafbacf354a09ce875640060b3ad8f8
1997	K6_9	340	2	339	-	-	PANTHER	PTHR43725	UDP-GLUCOSE 4-EPIMERASE	1.1e-128		T	2024-12-18	4bafbacf354a09ce875640060b3ad8f8
1998	K6_9	340	4	326	IPR016040	NAD(P)-binding domain	Pfam	PF16363	GDP-mannose 4,6 dehydratase	2.3e-56	-	T	2024-12-18	4bafbacf354a09ce875640060b3ad8f8
[truncated: 320 more rows]

## Sheet: SuppTable4
Gene ID	EC#	HMMER	dbCAN_sub	DIAMOND	comment	Signalp	#ofTools
K10_11	-	N	GT92_e1	GT0		N	2
K10_12	-	GT2(393-514)	GT2	GT2		N	3
K10_13	N	N	N	GT0		N	1
K10_5	-	GT2(24-156)+GT2(339-456)	GT2+GT2	GT2		N	3
K105_9	-	N	GT4_e3687	GT4		N	2
K106_11	N	N	N	GT0	ignore	N	1
K106_13	-	GT2(4-273)	GT2	GT0		N	3
K106_9	-	N	GT2	GT0		N	2
K108_10	N	N	N	GT2		N	1
K11_8	-	GT2(23-153)	GT2	GT2		N	3
K11_9	N	N	N	GT2	ignore	N	1
K110_10	2.4.1.175|2.4.1.226	GT2(154-346)+GT2(436-588)	GT2+GT2	GT2		N	3
K110_7	-	GT2(214-334)	GT2	GT2		N	3
K110_8	N	N	N	GT4		N	1
K111_9	-	GT4(157-263)	GT4_e1638	GT4		N	3
K114_10	-	N	GT92_e1	GT0		N	2
K114_12	-	GT2(393-514)	GT2	GT2		N	3
K114_13	N	N	N	GT0		N	1
K114_6	N	N	N	GT2+GT4		N	1
K114_7	-	GT2(9-100)	GT92_e1	N		N	2
K114_8	N	N	N	GT4		N	1
K115_7	-	GT2(172-284)	GT2	GT2		N	3
K115_8	N	N	N	GT4		N	1
K115_9	2.4.1.175|2.4.1.226	GT2(153-312)+GT2(435-585)	GT2+GT2	GT2		N	3
K116_9	-	GT2(4-270)	GT2	GT0		N	3
K117_7	-	GT8(5-235)	GT8_e60	N		N	2
K118_12	-	N	GT4_e1638	GT4		N	2
K119_7	-	N	GT4_e1334	GT4		N	2
K12_10	N	N	N	GT4		N	1
K12_12	2.4.1.56|2.4.1.289|2.4.99.-	GT99(98-407)	GT99_e0	N		N	2
K12_13	-	N	GT4_e934	GT0		N	2
K121_10	N	N	N	GT0		N	1
K121_6	-	GT2(276-436)+GT2(535-711)	GT2+GT2	GT2		N	3
K121_8	-	N	GT92_e1	GT0		N	2
K121_9	-	GT2(389-510)	GT2	GT2		N	3
K122_7	-	GT4(268-419)	GT4_e273	GT4		N	3
K123_9	-	N	GT4_e3687	GT4		N	2
K124_8	-	GT2(115-234)	GT2	GT2		N	3
K125_10	-	GT4(253-402)	GT4_e467	GT4		N	3
K125_9	N	N	N	GT4		N	1
K126_10	2.4.99.-	GT107(23-378)	GT107_e0	GT0+GT107		N	3
K126_9	-	N	GT4_e1638	GT4		N	2
K128_11	-	GT2(4-159)	GT2	GT2		N	3
K129_11	-	N	GT92_e3	GT0		N	2
K129_12	-	GT2(389-510)	GT2	GT2		N	3
K129_13	N	N	N	GT0		N	1
K129_6	-	GT2(276-436)+GT2(535-711)	GT2+GT2	GT2		N	3
K129_8	-	GT2(10-114)	GT2	GT0		N	3
K129_9	N	N	N	GT4		N	1
K132_13	2.4.99.-	GT107(268-798)	GT107_e0	GT107		N	3
K133_10	-	GT2(10-100)	GT92_e1	GT0		N	3
K133_11	-	GT2(389-510)	GT2	GT2		N	3
K133_12	N	N	N	GT0		N	1
K133_6	-	GT2(218-363)+GT2(470-652)	GT2+GT2	GT2		N	3
K133_9	N	N	N	GT4		N	1
K134_10	-	GT2(389-510)	GT2	GT2		N	3
K134_11	N	N	N	GT0		N	1
K134_6	-	N	GT2+GT4_e895	GT0+GT2		N	2
K134_8	N	N	N	GT4		N	1
K134_9	-	GT2(10-100)	GT92_e1	GT0		N	3
K136_8	-	N	GT4_e3687	GT4		N	2
K138_10	-	GT2(10-100)	GT92_e1	GT0		N	3
K138_12	-	GT2(389-510)	GT2	GT2		N	3
K138_13	N	N	N	GT0		N	1
K138_7	-	GT2(218-369)+GT2(470-652)	GT2+GT2	GT2		N	3
K138_9	N	N	N	GT4		N	1
K139_10	-	GT2(10-100)	GT92_e1	GT0		N	3
K139_12	-	GT2(389-510)	GT2	GT2		N	3
K139_13	N	N	N	GT0		N	1
K139_7	-	GT2(218-374)+GT2(470-652)	GT2+GT2	GT2		N	3
K139_9	N	N	N	GT4		N	1
K14_8	-	GT2(3-270)	GT2	GT0		N	3
K140_7	-	GT2(107-230)	GT2	GT2		N	3
K142_11	-	N	GT92_e1	GT0		N	2
K142_12	-	GT2(389-510)	GT2	GT2		N	3
K142_13	N	N	N	GT0		N	1
K142_6	-	GT2(277-437)+GT2(536-712)	GT2+GT2	GT2		N	3
K142_8	-	GT2(13-108)	GT92_e13	N		N	2
K142_9	N	N	N	GT4		N	1
K143_11	-	N	GT92_e1	GT0		N	2
K143_12	-	GT2(389-510)	GT2	GT2		N	3
K143_13	N	N	N	GT0		N	1
K143_6	-	GT2(273-433)+GT2(532-711)	GT2+GT2	GT2		N	3
K143_8	-	N	GT92_e1	N		N	1
K143_9	-	GT2(262-362)	GT92_e13	GT0		N	3
K144_10	N	N	N	GT4		N	1
K144_12	-	N	GT92_e1	GT0		N	2
K144_13	-	GT2(389-510)	GT2	GT2		N	3
K144_14	N	N	N	GT0		N	1
K144_7	N	N	N	GT2+GT4		N	1
K144_8	-	GT2(9-104)	GT92_e1	N		N	2
K145_10	-	N	GT92_e1	GT0		N	2
K145_11	-	GT2(393-514)	GT2	GT2		N	3
K145_12	N	N	N	GT0		N	1
K145_6	-	GT2(276-436)+GT2(535-714)	GT2+GT2	GT2		N	3
K145_7	-	GT2(10-105)	GT92_e1	GT0		N	3
K145_9	N	N	N	GT4		N	1
K146_11	-	GT2(63-194)+GT2(380-542)	GT2+GT2	GT2		N	3
K146_7	-	GT2(172-283)	GT2	GT2		N	3
K146_8	N	N	N	GT4		N	1
K147_10	-	GT2(10-100)	GT92_e1	GT0		N	3
K147_11	-	GT2(389-510)	GT2	GT2		N	3
K147_12	N	N	N	GT0		N	1
K147_6	-	GT2(218-365)+GT2(470-652)	GT2+GT2	GT2		N	3
K147_9	N	N	N	GT4		N	1
K149_10	-	N	GT92_e1	GT0		N	2
K149_11	-	GT2(341-462)	GT2	GT2		N	3
K149_12	N	N	N	GT0		N	1
K149_6	-	GT2(276-436)+GT2(535-714)	GT2+GT2	GT2		N	3
K149_8	N	N	N	GT4		N	1
K15_15	N	N	N	GT0		N	1
K151_10	-	GT4(515-669)	GT4_e722	GT4		N	3
K151_11	-	GT4(320-469)	GT4_e3392	GT4		N	3
K151_12	-	GT2(57-266)	GT2	GT0		N	3
K151_6	N	N	N	GT0	ignore	N	1
K153_11	-	N	GT92_e1	GT0		N	2
K153_12	-	GT2(389-510)	GT2	GT2		N	3
K153_13	N	N	N	GT0		N	1
K153_6	-	GT2(273-433)+GT2(532-708)	GT2+GT2	GT2		N	3
K153_9	N	N	N	GT4		N	1
K157_7	-	GT2(4-267)	GT2	GT0		N	3
K158_11	-	N	GT92_e1	GT0		N	2
K158_12	-	GT2(393-514)	GT2	GT2		N	3
K158_13	N	N	N	GT0		N	1
K158_6	-	GT2(276-436)+GT2(535-714)	GT2+GT2	GT2		N	3
K158_7	-	GT2(10-105)	GT92_e1	GT0		N	3
K158_9	N	N	N	GT4		N	1
K159_12	N	N	N	GT4		N	1
K159_14	-	N	GT92_e1	GT0		N	2
K159_15	-	GT2(389-510)	GT2	GT2		N	3
K159_16	N	N	N	GT0		N	1
K159_6	-	GT2(276-436)+GT2(535-713)	GT2+GT2	GT2		N	3
K160_10	N	N	N	GT4		N	1
K160_11	-	GT2(10-106)	GT92_e1	GT0		N	3
K160_12	-	GT2(390-511)	GT2	GT2		N	3
K160_13	N	N	N	GT0		N	1
K160_6	-	GT2(6-111)	GT2	N		N	2
K160_9	-	GT4(530-670)	GT2+GT4_e1848	GT2+GT4		N	3
K163_12	-	N	GT92_e1	GT0		N	2
K163_13	-	GT2(389-510)	GT2	GT2		N	3
K163_14	N	N	N	GT0		N	1
K163_6	-	GT2(276-436)+GT2(535-713)	GT2+GT2	GT2		N	3
K24_11	N	N	N	GT0		N	1
K3_13	-	N	GT92_e1	GT0		N	2
K3_14	-	GT2(402-523)	GT2	GT2		N	3
K3_15	N	N	N	GT0		N	1
K3_6	-	GT2(276-436)+GT2(535-714)	GT2+GT2	GT2		N	3
K51_10	N	N	N	GT2		N	1
K52_13	-	GT2(59-271)	GT2	GT0		N	3
K53_K93_11	-	GT2(63-194)+GT2(380-545)	GT2+GT2	GT2		N	3
K53_K93_7	-	GT2(172-283)	GT2	GT2		N	3
K53_K93_8	N	N	N	GT4		N	1
K6_7	-	N	GT4_e1638	GT4		N	2
K6_8	-	GT107(25-381)	GT107_e6	GT107		N	3
K7_11	N	N	N	GT0	ignore	N	1
K7_13	-	GT2(4-273)	GT2	GT0		N	3
K7_9	-	N	GT2	GT0		N	2
K94_6	-	GT2(4-122)	GT2	GT2		N	3
K96_10	-	GT2(393-514)	GT2	GT2		N	3
K96_11	N	N	N	GT0		N	1
K96_6	-	GT2(231-367)+GT2(483-665)	GT2+GT2	GT2		N	3
K96_8	N	N	N	GT4		N	1
K96_9	-	N	GT92_e3	GT0		N	2
K98_12	-	N	GT92_e1	GT0		N	2
K98_13	-	GT2(393-514)	GT2	GT2		N	3
K98_14	N	N	N	GT0		N	1
K98_6	-	GT2(276-436)+GT2(535-714)	GT2+GT2	GT2		N	3
K98_7	-	N	GT92_e3	GT0		N	2
K98_9	N	N	N	GT4		N	1
kfiA	2.4.1.-	N	GT45_e0	GT45		N	2
kfiC	-	GT2(267-383)	GT2	GT2		N	3
kfiD	N	N	N	GT4		N	1
kfoC	2.4.1.175|2.4.1.226	GT2(153-342)+GT2(435-585)	GT2+GT2	GT2		N	3
kfoF	N	N	N	GT4		N	1
kfoG	-	GT2(172-283)	GT2	GT2		N	3
kslC	-	GT4(1099-1238)	GT4_e3057	GT4		N	3
neuS_K1	2.4.99.-	GT38(7-403)	GT38_e0	GT38		N	3
neuS_K92	2.4.99.-	GT38(7-403)	GT38_e0	GT38		N	3

## Sheet: SuppTable5
orf_id	PDB hit	TM-Score	E-Value	Score
K100_7.pdb	5zlt.cif.gz_D	0.5131	9.614e-06	128
K100_7.pdb	5zlt.cif.gz_C	0.4729	2.565e-06	125
K100_7.pdb	7mi0.cif.gz_A	0.4516	1.021e-05	113
K100_7.pdb	5wcn.cif.gz_M	0.4013	5.599e-06	111
K100_7.pdb	7vza.cif.gz_A	0.4625	3.394e-05	110
K100_7.pdb	1f6d.cif.gz_B	0.4649	3.827e-05	108
K100_7.pdb	5djs.cif.gz_A	0.4391	2.834e-05	108
K100_7.pdb	7vz6.cif.gz_G	0.47	5.487e-05	107
K100_7.pdb	7vz6.cif.gz_H	0.4913	8.355e-05	107
K100_7.pdb	7vza.cif.gz_F	0.447	3.827e-05	105
K100_7.pdb	7vza.cif.gz_B	0.4446	3.394e-05	105
K100_7.pdb	7vza.cif.gz_G	0.4564	5.827e-05	104
K100_7.pdb	5xvs.cif.gz_A	0.5015	0.0001198	104
K100_7.pdb	7vza.cif.gz_D	0.4392	4.315e-05	103
K100_7.pdb	7vza.cif.gz_E	0.4535	7.868e-05	101
K100_7.pdb	7vza.cif.gz_C	0.4466	6.571e-05	100
K100_7.pdb	7vz6.cif.gz_A	0.4378	5.487e-05	100
K100_7.pdb	7vz6.cif.gz_F	0.4388	7.409e-05	99
K100_7.pdb	7vza.cif.gz_H	0.4506	0.0001128	98
K100_7.pdb	5vae.cif.gz_A	0.4112	7.409e-05	98
K100_7.pdb	7d1i.cif.gz_B	0.431	3.827e-05	95
K100_7.pdb	7vz6.cif.gz_D	0.4556	0.0001618	94
K100_7.pdb	5dxf.cif.gz_A	0.4613	0.0001523	94
K100_7.pdb	7vz6.cif.gz_B	0.4201	9.421e-05	92
K100_7.pdb	7vz6.cif.gz_C	0.4446	0.0001937	92
K100_7.pdb	4fkz.cif.gz_A	0.4494	0.000375	90
K100_7.pdb	5vaf.cif.gz_A	0.394	0.0001824	90
K100_7.pdb	7vz6.cif.gz_E	0.4206	0.0001824	89
K100_7.pdb	6tvp.cif.gz_A	0.3976	0.0001618	89
K100_7.pdb	5huu.cif.gz_B	0.4147	0.0001523	89
K100_7.pdb	1f6d.cif.gz_C	0.4741	0.000571	88
K100_7.pdb	4xsu.cif.gz_B	0.4485	0.0007261	86
K100_7.pdb	5huv.cif.gz_B	0.4249	0.0002949	86
K100_7.pdb	5vae.cif.gz_G	0.3577	0.0001062	86
K100_7.pdb	5enz.cif.gz_A	0.4355	0.0004769	85
K100_7.pdb	6vlc.cif.gz_D	0.4414	0.0006439	84
K100_7.pdb	5d00.cif.gz_B	0.4082	0.0003532	83
K100_7.pdb	3mbo.cif.gz_A	0.3997	0.0003532	83
K100_7.pdb	5d00.cif.gz_A	0.4304	0.0008188	81
K100_7.pdb	3mbo.cif.gz_B	0.3935	0.0003532	81
K100_7.pdb	3t5t.cif.gz_B	0.3913	0.000375	81
K100_7.pdb	3mbo.cif.gz_E	0.4331	0.001106	78
K100_7.pdb	5l3k.cif.gz_B	0.3676	0.0003132	78
K100_7.pdb	4f9f.cif.gz_E	0.3906	0.0003982	78
K100_7.pdb	3mbo.cif.gz_F	0.3679	0.0003326	76
K100_7.pdb	5l3k.cif.gz_A	0.3887	0.0005064	76
K100_7.pdb	7ec7.cif.gz_A	0.3947	0.000771	76
K100_7.pdb	5vaf.cif.gz_B	0.3878	0.001247	76
K100_7.pdb	6vlc.cif.gz_B	0.4716	0.004673	75
K100_7.pdb	5vae.cif.gz_E	0.3809	0.001247	75
K100_7.pdb	5huv.cif.gz_A	0.383	0.0009804	74
K100_7.pdb	1o6c.cif.gz_B	0.4503	0.003461	73
K100_7.pdb	5l3k.cif.gz_C	0.3892	0.0008695	73
K100_7.pdb	5hvm.cif.gz_A	0.4201	0.002016	73
K100_7.pdb	7qnt.cif.gz_DDD	0.4419	0.003461	73
K100_7.pdb	1vgv.cif.gz_D	0.3836	0.001406	72
K100_7.pdb	5l3k.cif.gz_H	0.3896	0.0009804	72
K100_7.pdb	5l3k.cif.gz_E	0.3228	0.0002184	72
K100_7.pdb	3vue.cif.gz_A	0.3559	0.0006838	72
K100_7.pdb	4x7p.cif.gz_A	0.3738	0.001247	72
K100_7.pdb	7ec1.cif.gz_B	0.3742	0.001247	72
K100_7.pdb	2jjm.cif.gz_C	0.4376	0.004963	71
K100_7.pdb	5jio.cif.gz_A	0.3273	0.0006439	71
K100_7.pdb	3mbo.cif.gz_G	0.3708	0.001493	70
K100_7.pdb	4hwg.cif.gz_A	0.3993	0.004963	68
K100_7.pdb	5tvg.cif.gz_E	0.3569	0.001247	68
K100_7.pdb	3vdm.cif.gz_B	0.3328	0.0006439	68
K100_7.pdb	7d1i.cif.gz_A	0.4073	0.004401	65
K100_7.pdb	1o6c.cif.gz_A	0.4041	0.00631	65
K100_7.pdb	5hvo.cif.gz_B	0.3355	0.001683	65
K100_7.pdb	6ejk.cif.gz_B	0.373	0.002141	64
K100_7.pdb	5l3k.cif.gz_G	0.3385	0.001324	64
K100_7.pdb	5v0t.cif.gz_H	0.4212	0.0102	64
K100_7.pdb	6oyc.cif.gz_A	0.3538	0.003259	64
K100_7.pdb	4x7m.cif.gz_B	0.3996	0.006701	63
K100_7.pdb	5tvg.cif.gz_H	0.4035	0.01297	62
K100_7.pdb	5tvg.cif.gz_B	0.3786	0.00631	62
K100_7.pdb	4f9f.cif.gz_F	0.3869	0.00631	62
K100_7.pdb	7qsg.cif.gz_B	0.3977	0.01083	57
K100_7.pdb	4f9f.cif.gz_D	0.3148	0.005942	55
K100_7.pdb	2xe6.cif.gz_A	0.1894	0.0003132	54
K100_7.pdb	7zy7.cif.gz_B	0.1978	0.0005064	52
K100_7.pdb	2h1f.cif.gz_A	0.3694	0.04061	50
K100_7.pdb	6n1x.cif.gz_A	0.4005	0.07863	50
K100_7.pdb	1hdi.cif.gz_A	0.1836	0.0005377	50
K100_7.pdb	6nvm.cif.gz_A	0.5063	0.3748	49
K100_7.pdb	2yk7.cif.gz_A	0.3331	0.02512	49
K100_7.pdb	6bk0.cif.gz_A	0.407	0.07863	49
K100_7.pdb	4f9f.cif.gz_B	0.3392	0.03194	49
K100_7.pdb	6mgd.cif.gz_B	0.3206	0.03194	47
K100_7.pdb	5v2j.cif.gz_B	0.3881	0.06184	47
K100_7.pdb	5tvg.cif.gz_F	0.304	0.02667	47
K100_7.pdb	3g40.cif.gz_A	0.2594	0.01752	46
K100_7.pdb	3fyc.cif.gz_B	0.4542	0.353	46
K100_7.pdb	5ysp.cif.gz_B	0.2247	0.008521	46
K100_7.pdb	5cb0.cif.gz_A	0.2186	0.003461	46
K100_7.pdb	6um4.cif.gz_J	0.395	0.135	46
K100_7.pdb	5cxp.cif.gz_A	0.495	0.3324	46
K100_7.pdb	6ihe.cif.gz_B	0.4026	0.1617	45
K100_7.pdb	4hln.cif.gz_A	0.3412	0.05484	45
K100_7.pdb	5ysp.cif.gz_A	0.2255	0.01752	44
K100_7.pdb	2h1h.cif.gz_B	0.3431	0.06973	44
K100_7.pdb	2zgv.cif.gz_A	0.1855	0.002414	44
K100_7.pdb	5v0t.cif.gz_E	0.2713	0.01752	44
K100_7.pdb	5uof.cif.gz_A	0.2917	0.04313	44
K100_7.pdb	3d3j.cif.gz_A	0.4622	0.6435	42
K100_7.pdb	7e4l.cif.gz_A	0.2293	0.03008	42
K100_7.pdb	5v0t.cif.gz_F	0.2614	0.02512	42
K100_7.pdb	2wtx.cif.gz_D	0.3298	0.06973	42
K100_7.pdb	6s16.cif.gz_A	0.6247	1.584	41
K100_7.pdb	3l6u.cif.gz_B	0.2571	0.02832	41
K100_7.pdb	4e21.cif.gz_B	0.4403	0.4226	41
K100_7.pdb	3b3j.cif.gz_A	0.4401	0.5707	41
K100_7.pdb	5c3m.cif.gz_A	0.4546	0.7706	41
K100_7.pdb	4ld0.cif.gz_B	0.5354	0.9798	40
K100_7.pdb	3tov.cif.gz_B	0.3163	0.1062	40
K100_7.pdb	6uut.cif.gz_B	0.2375	0.02667	40
K100_7.pdb	6uut.cif.gz_A	0.2363	0.02832	40
K100_7.pdb	3rrj.cif.gz_A	0.2493	0.03194	40
K100_7.pdb	7km3.cif.gz_G	0.352	0.2318	39
K100_7.pdb	1gv0.cif.gz_A	0.346	0.2183	39
K100_7.pdb	3c3a.cif.gz_A	0.1921	0.0102	39
K100_7.pdb	7km3.cif.gz_I	0.3543	0.2776	38
K100_7.pdb	7e4l.cif.gz_B	0.2472	0.1197	38
K100_7.pdb	4plv.cif.gz_A	0.3624	0.2614	38
K100_7.pdb	4mdh.cif.gz_A	0.3761	0.3748	38
K100_7.pdb	2iuy.cif.gz_A	0.4154	0.4226	38
K100_7.pdb	2vwq.cif.gz_A	0.4589	1.04	38
K100_7.pdb	5ggi.cif.gz_A	0.5539	1.786	38
K100_7.pdb	1ltk.cif.gz_B	0.1937	0.01083	38
K100_7.pdb	6bk2.cif.gz_A	0.3851	0.313	38
K100_7.pdb	6qbv.cif.gz_D	0.595	2.889	37
K100_7.pdb	4a5z.cif.gz_C	0.4409	0.8689	37
K100_7.pdb	7km3.cif.gz_A	0.3598	0.3748	37
K100_7.pdb	7km3.cif.gz_F	0.3968	0.606	37
K100_7.pdb	1gv1.cif.gz_B	0.3975	0.5374	37
K100_7.pdb	5hto.cif.gz_A	0.3335	0.2318	37
K100_7.pdb	6h4f.cif.gz_Q	0.4479	1.105	37
K100_7.pdb	6h4f.cif.gz_C	0.4421	1.105	37
K100_7.pdb	6hnq.cif.gz_O	0.4245	0.8689	37
K100_7.pdb	6vdi.cif.gz_B	0.3402	0.353	37
K100_7.pdb	1g01.cif.gz_A	0.5479	1.584	37
K100_7.pdb	3nl2.cif.gz_F	0.2038	0.04061	37
K100_7.pdb	3bzc.cif.gz_A	0.4787	1.105	37
K100_7.pdb	6qbv.cif.gz_A	0.5917	3.257	36
K100_7.pdb	5cz2.cif.gz_A	0.5969	3.459	36
K100_7.pdb	6h21.cif.gz_A	0.4263	0.9798	36
K100_7.pdb	6h2n.cif.gz_B	0.5625	2.72	36
K100_7.pdb	4i1i.cif.gz_B	0.3907	0.7257	36
K100_7.pdb	7f9o.cif.gz_6	0.3078	0.1617	36
K100_7.pdb	4dza.cif.gz_A	0.1972	0.01752	36
K100_7.pdb	3hyx.cif.gz_E	0.1465	0.003069	36
K100_7.pdb	3qhp.cif.gz_A	0.3758	0.8689	35
K100_7.pdb	7km3.cif.gz_L	0.3542	0.5374	35
K100_7.pdb	2x74.cif.gz_A	0.491	2.139	35
K100_7.pdb	7km2.cif.gz_F	0.373	0.5707	35
K100_7.pdb	4h7p.cif.gz_B	0.3814	0.8183	35
K100_7.pdb	6h4f.cif.gz_F	0.4421	1.682	35
K100_7.pdb	7e8r.cif.gz_A	0.5926	3.067	35
K100_7.pdb	5c3m.cif.gz_B	0.4627	1.897	35
K100_7.pdb	5jcl.cif.gz_A	0.157	0.007556	35
K100_7.pdb	6ks7.cif.gz_e	0.5176	2.412	35
K100_7.pdb	5ggf.cif.gz_A	0.5533	2.562	35
K100_7.pdb	3d3k.cif.gz_B	0.4694	2.272	34
K100_7.pdb	3grv.cif.gz_A	0.4351	1.682	34
K100_7.pdb	3hdj.cif.gz_B	0.2453	0.09999	34
K100_7.pdb	5tdf.cif.gz_B	0.1836	0.04061	34
K100_7.pdb	4h3v.cif.gz_B	0.3978	0.9227	34
K100_7.pdb	2c7g.cif.gz_A	0.1573	0.01151	34
K100_7.pdb	3qhp.cif.gz_B	0.4491	1.492	33
K100_7.pdb	2ymb.cif.gz_B	0.4359	1.492	33
K100_7.pdb	4ep5.cif.gz_A	0.5204	2.889	33
K100_7.pdb	6s16.cif.gz_B	0.6295	3.673	33
K100_7.pdb	1viv.cif.gz_B	0.3765	1.246	33
K100_7.pdb	2x74.cif.gz_F	0.6244	5.266	33
K100_7.pdb	4ikf.cif.gz_B	0.5931	5.266	33
K100_7.pdb	4fw1.cif.gz_A	0.5664	3.459	33
K100_7.pdb	6hnq.cif.gz_E	0.4231	1.492	33
K100_7.pdb	6hnq.cif.gz_H	0.4246	1.492	33
K100_7.pdb	2b5v.cif.gz_A	0.4149	1.492	33
K100_7.pdb	3hyw.cif.gz_A	0.1615	0.01975	33
K100_7.pdb	2jkv.cif.gz_E	0.4533	2.015	33
K100_7.pdb	5cz2.cif.gz_E	0.5971	5.593	32
K100_7.pdb	2x74.cif.gz_D	0.595	5.266	32
K100_7.pdb	2x6s.cif.gz_A	0.624	5.939	32
K100_7.pdb	7usf.cif.gz_C	0.5409	4.398	32
K100_7.pdb	8b6f.cif.gz_A2	0.4832	4.398	32
K100_7.pdb	1gv1.cif.gz_D	0.3906	1.246	32
K100_7.pdb	1gv0.cif.gz_B	0.4464	2.139	32
K100_7.pdb	4e21.cif.gz_A	0.4477	1.897	32
K100_7.pdb	6e90.cif.gz_D	0.2518	0.2614	32
K100_7.pdb	6e8y.cif.gz_A	0.2735	0.3324	32
K100_7.pdb	4beu.cif.gz_A	0.1962	0.07863	32
K100_7.pdb	1lqt.cif.gz_B	0.1637	0.03194	32
K100_7.pdb	4gwg.cif.gz_A	0.44	2.272	32
K100_7.pdb	5cz2.cif.gz_B	0.5925	5.939	31
K100_7.pdb	5cz1.cif.gz_C	0.5455	4.398	31
K100_7.pdb	1g63.cif.gz_D	0.396	1.105	31
K100_7.pdb	3b6m.cif.gz_B	0.3459	0.7706	31
K100_7.pdb	3bcv.cif.gz_B	0.572	5.939	31
K100_7.pdb	5hs2.cif.gz_B	0.4281	2.889	31
K100_7.pdb	6hm9.cif.gz_A	0.2487	0.2318	31
K100_7.pdb	3lou.cif.gz_D	0.3827	1.323	31
K100_7.pdb	3n1c.cif.gz_B	0.3804	1.897	31
K100_7.pdb	3uqe.cif.gz_B	0.3737	1.786	31
K100_7.pdb	6pyp.cif.gz_B	0.2444	0.2318	31
K100_7.pdb	2bgg.cif.gz_A	0.1647	0.04061	31
K100_7.pdb	5c3m.cif.gz_C	0.3815	1.786	31
K100_7.pdb	1s6y.cif.gz_A	0.3827	2.015	31
K100_7.pdb	1tq8.cif.gz_E	0.3779	1.323	30
K100_7.pdb	4ld0.cif.gz_A	0.5274	3.257	30
K100_7.pdb	2o3a.cif.gz_B	0.4393	2.72	30
K100_7.pdb	4ep4.cif.gz_B	0.539	4.142	30
K100_7.pdb	4rhe.cif.gz_C	0.3192	0.8183	30
K100_7.pdb	5mrm.cif.gz_A	0.4413	2.412	30
K100_7.pdb	1mxs.cif.gz_A	0.2342	0.3748	30
K100_7.pdb	2dg2.cif.gz_A	0.4278	2.412	30
K100_7.pdb	3gk3.cif.gz_A	0.2289	0.1434	30
K100_7.pdb	3o8q.cif.gz_A	0.3942	1.786	30
K100_7.pdb	4mix.cif.gz_B	0.5424	3.9	30
K100_7.pdb	3cqd.cif.gz_A	0.3728	2.139	30
K100_7.pdb	6h4m.cif.gz_B	0.2899	0.606	30
K100_7.pdb	2v65.cif.gz_B	0.4253	2.412	30
K100_7.pdb	2nvw.cif.gz_B	0.3612	0.8689	30
K100_7.pdb	6de6.cif.gz_B	0.1575	0.05484	30
K100_7.pdb	5ahw.cif.gz_B	0.4143	1.897	29
K100_7.pdb	7km2.cif.gz_D	0.353	1.492	29
K100_7.pdb	6jcn.cif.gz_B	0.3319	1.405	29
K100_7.pdb	5bmx.cif.gz_D	0.1829	0.0835	29
K100_7.pdb	7ut1.cif.gz_f	0.5892	7.551	29
K100_7.pdb	5jc8.cif.gz_A	0.2659	0.398	29
K100_7.pdb	3gv0.cif.gz_A	0.2023	0.09416	29
K100_7.pdb	7nnt.cif.gz_B	0.679	7.551	29
K100_7.pdb	2ia5.cif.gz_I	0.2555	0.4766	29
K100_7.pdb	3uqd.cif.gz_C	0.3738	2.015	29
K100_7.pdb	6h2n.cif.gz_C	0.4141	2.412	29
K100_7.pdb	6hnq.cif.gz_C	0.2999	0.6435	29
K100_7.pdb	6h21.cif.gz_B	0.3768	1.897	29
K100_7.pdb	4mp8.cif.gz_A	0.4139	2.72	29
K100_7.pdb	6rmo.cif.gz_H	0.4207	2.889	29
K100_7.pdb	5lb5.cif.gz_D	0.2134	0.1522	29
K100_7.pdb	1lqu.cif.gz_A	0.1606	0.05484	29
K100_7.pdb	2zyg.cif.gz_A	0.4823	3.9	29
K100_7.pdb	7f5u.cif.gz_A	0.1931	0.1717	29
K100_7.pdb	7km3.cif.gz_H	0.3348	1.405	28
K100_7.pdb	6p61.cif.gz_C	0.4416	4.142	28
K100_7.pdb	4m6w.cif.gz_A	0.5729	8.019	28
K100_7.pdb	3gk3.cif.gz_C	0.2532	0.398	28
K100_7.pdb	4bo7.cif.gz_D	0.2701	0.5707	28
K100_7.pdb	6zdz.cif.gz_B	0.2312	0.3324	28
K100_7.pdb	2hk9.cif.gz_B	0.1972	0.1197	28
K100_7.pdb	7bkf.cif.gz_A	0.2459	0.3748	28
K100_7.pdb	2ia5.cif.gz_K	0.2536	0.606	28
K100_7.pdb	6bal.cif.gz_G	0.3724	2.015	28
K100_7.pdb	3uqe.cif.gz_A	0.3831	3.067	28
K100_7.pdb	6h1j.cif.gz_B	0.2997	1.105	28
K100_7.pdb	6h4m.cif.gz_H	0.2897	0.7706	28
K100_7.pdb	6i3m.cif.gz_C	0.4097	2.72	28
K100_7.pdb	6yv7.cif.gz_A	0.5358	6.306	28
K100_7.pdb	1wpq.cif.gz_B	0.258	0.6435	28
K100_7.pdb	7edb.cif.gz_A	0.5233	6.306	28
K100_7.pdb	7agz.cif.gz_A	0.2011	0.2056	28
K100_7.pdb	4ap6.cif.gz_C	0.2667	0.606	28
K100_7.pdb	3pff.cif.gz_A	0.1802	0.1717	28
K100_7.pdb	5cz2.cif.gz_D	0.5899	9.602	27
K100_7.pdb	7km3.cif.gz_E	0.3543	1.786	27
K100_7.pdb	3b6i.cif.gz_A	0.3594	1.786	27
K100_7.pdb	2vsi.cif.gz_B	0.4105	2.562	27
K100_7.pdb	1jzt.cif.gz_B	0.4241	4.142	27
K100_7.pdb	1tzf.cif.gz_A	0.3337	1.246	27
K100_7.pdb	4cnp.cif.gz_B	0.2137	0.3748	27
K100_7.pdb	2oho.cif.gz_B	0.2059	0.1936	27
K100_7.pdb	7rml.cif.gz_C	0.2522	0.6834	27
K100_7.pdb	6h4f.cif.gz_I	0.2982	1.323	27
K100_7.pdb	6h4m.cif.gz_Q	0.2902	1.04	27
K100_7.pdb	6mgb.cif.gz_A	0.2234	0.313	27
K100_7.pdb	5kpg.cif.gz_A	0.418	3.9	27
K100_7.pdb	6e8y.cif.gz_B	0.2478	0.5707	27
K100_7.pdb	4g07.cif.gz_A	0.2394	0.606	27
K100_7.pdb	5ahw.cif.gz_E	0.3555	3.067	26
K100_7.pdb	1m3s.cif.gz_B	0.3904	3.257	26
K100_7.pdb	1n0w.cif.gz_A	0.2685	0.9227	26
K100_7.pdb	4bnt.cif.gz_B	0.2807	0.9798	26
K100_7.pdb	3tzt.cif.gz_A	0.5284	8.515	26
K100_7.pdb	5vt6.cif.gz_B	0.2474	0.5707	26
K100_7.pdb	3frh.cif.gz_A	0.4377	5.266	26
K100_7.pdb	4dml.cif.gz_B	0.2358	0.4766	26
K100_7.pdb	4osp.cif.gz_D	0.2141	0.3324	26
K100_7.pdb	3uqd.cif.gz_B	0.3652	3.067	26
K100_7.pdb	2g0t.cif.gz_A	0.1927	0.1823	26
K100_7.pdb	1up6.cif.gz_H	0.5222	8.019	26
K100_7.pdb	4ghk.cif.gz_D	0.1972	0.2776	26
K100_7.pdb	6t5t.cif.gz_A	0.1739	0.1522	26
K100_7.pdb	2ip4.cif.gz_B	0.375	3.067	26
K100_7.pdb	4g09.cif.gz_A	0.2303	0.7257	26
K100_7.pdb	6i5s.cif.gz_A	0.2975	1.246	26
K100_7.pdb	5tjr.cif.gz_A	0.1916	0.2318	26
K100_7.pdb	7n3n.cif.gz_A	0.2417	0.5061	26
K100_7.pdb	8fho.cif.gz_B	0.2145	0.353	26
K100_7.pdb	5h3l.cif.gz_C	0.454	4.67	25
K100_7.pdb	1g63.cif.gz_K	0.2493	0.7706	25
K100_7.pdb	5mrq.cif.gz_A	0.433	5.939	25
K100_7.pdb	4cnn.cif.gz_A	0.2119	0.5374	25
K100_7.pdb	3lb0.cif.gz_B	0.2278	0.8689	25
K100_7.pdb	4yqy.cif.gz_A	0.2755	1.323	25
K100_7.pdb	6h4m.cif.gz_I	0.2888	1.584	25
K100_7.pdb	6jks.cif.gz_F	0.1911	0.2948	25
K100_7.pdb	3ohi.cif.gz_B	0.2015	0.5707	25
K100_7.pdb	6mgc.cif.gz_A	0.2506	0.8689	25
K100_7.pdb	4a8p.cif.gz_F	0.2041	0.313	25
K100_7.pdb	3pfn.cif.gz_B	0.3257	1.584	25
K100_7.pdb	7ce1.cif.gz_B	0.1913	0.2776	25
K100_7.pdb	6e8z.cif.gz_A	0.2538	1.173	25
K100_7.pdb	6e8z.cif.gz_B	0.2363	0.7257	25
K100_7.pdb	4beq.cif.gz_A	0.1828	0.3748	25
K100_7.pdb	3nm1.cif.gz_E	0.1838	0.398	25
K100_7.pdb	6npl.cif.gz_B	0.2223	0.5061	25
K100_7.pdb	1g63.cif.gz_F	0.2706	1.492	24
K100_7.pdb	5mp4.cif.gz_G	0.3836	4.142	24
K100_7.pdb	5xyi.cif.gz_A	0.3457	2.562	24
K100_7.pdb	4tlb.cif.gz_F	0.3696	3.9	24
K100_7.pdb	3u5t.cif.gz_D	0.2333	0.8183	24
K100_7.pdb	4bo7.cif.gz_B	0.2692	1.246	24
K100_7.pdb	3tzt.cif.gz_B	0.4292	7.551	24
K100_7.pdb	8bci.cif.gz_C	0.2305	0.7706	24
K100_7.pdb	4bo7.cif.gz_A	0.23	0.8183	24
K100_7.pdb	4bo1.cif.gz_D	0.2479	1.105	24
K100_7.pdb	6ze0.cif.gz_B	0.2267	0.9227	24
K100_7.pdb	5jgl.cif.gz_A	0.4877	9.042	24
K100_7.pdb	2vrb.cif.gz_A	0.3715	4.142	24
K100_7.pdb	6jl4.cif.gz_B	0.1902	0.4226	24
K100_7.pdb	5kn4.cif.gz_A	0.4703	9.042	24
K100_7.pdb	3gnq.cif.gz_D	0.3017	1.786	24
K100_7.pdb	3v2u.cif.gz_A	0.341	2.412	24
K100_7.pdb	3sgg.cif.gz_A	0.2104	0.4488	24
K100_7.pdb	3izq.cif.gz_1	0.2408	0.8689	24
K100_7.pdb	3wst.cif.gz_P	0.4203	6.306	24
K100_7.pdb	4cw7.cif.gz_F	0.5034	7.111	23
K100_7.pdb	5gmc.cif.gz_A	0.3843	4.67	23
K100_7.pdb	7cfu.cif.gz_S	0.3994	4.398	23
K100_7.pdb	3ou2.cif.gz_A	0.2193	0.7257	23
K100_7.pdb	3auf.cif.gz_A	0.385	4.959	23
K100_7.pdb	4rxf.cif.gz_C	0.2738	2.272	23
K100_7.pdb	4iin.cif.gz_B	0.2437	1.492	23
K100_7.pdb	6jv6.cif.gz_A	0.3054	1.786	23
K100_7.pdb	5bnk.cif.gz_B	0.1955	0.4766	23
K100_7.pdb	3osu.cif.gz_B	0.2212	0.8183	23
K100_7.pdb	6zdz.cif.gz_A	0.2271	1.173	23
K100_7.pdb	3vzq.cif.gz_B	0.2529	1.105	23
K100_7.pdb	5vt6.cif.gz_A	0.224	0.6435	23
K100_7.pdb	1woa.cif.gz_A	0.1947	0.4488	23
K100_7.pdb	4y96.cif.gz_B	0.1798	0.398	23
K100_7.pdb	3o1n.cif.gz_A	0.1633	0.2948	23
K100_7.pdb	4rk7.cif.gz_A	0.212	0.8183	23
K100_7.pdb	3apt.cif.gz_B	0.1685	0.313	23
K100_7.pdb	4e2f.cif.gz_E	0.3725	4.959	23
K100_7.pdb	8fux.cif.gz_A	0.258	1.682	23
K100_7.pdb	2j5t.cif.gz_A	0.3807	3.673	23
K100_7.pdb	1lbg.cif.gz_C	0.1938	0.6834	23
K100_7.pdb	4k38.cif.gz_B	0.2575	1.897	23
K100_7.pdb	3mcm.cif.gz_B	0.2075	0.9227	23
K100_7.pdb	8ay1.cif.gz_B	0.2169	0.7257	23
K100_7.pdb	5gup.cif.gz_B	0.3856	4.398	23
K100_7.pdb	1zcz.cif.gz_B	0.3223	3.459	23
K100_7.pdb	7mxo.cif.gz_A	0.246	0.9798	23
K100_7.pdb	6m22.cif.gz_A	0.1996	0.606	23
K100_7.pdb	6v3g.cif.gz_B	0.4493	8.019	23
K100_7.pdb	5f4b.cif.gz_A	0.3864	5.266	22
K100_7.pdb	3zho.cif.gz_A	0.3529	3.9	22
K100_7.pdb	4m1b.cif.gz_B	0.2315	1.105	22
K100_7.pdb	6h8l.cif.gz_A	0.3926	5.593	22
K100_7.pdb	1w77.cif.gz_A	0.1625	0.2614	22
K100_7.pdb	7l7g.cif.gz_I	0.4689	8.019	22
K100_7.pdb	3woh.cif.gz_A	0.2521	2.139	22
K100_7.pdb	4cv2.cif.gz_A	0.2182	1.323	22
K100_7.pdb	4dml.cif.gz_A	0.2353	1.584	22
K100_7.pdb	3sj7.cif.gz_B	0.2217	0.8689	22
K100_7.pdb	1h5q.cif.gz_D	0.2183	1.105	22
K100_7.pdb	4y9x.cif.gz_A	0.4965	9.602	22
K100_7.pdb	3hic.cif.gz_A	0.2067	1.04	22
K100_7.pdb	2d4a.cif.gz_D	0.353	4.67	22
K100_7.pdb	6h2n.cif.gz_A	0.2106	1.246	22
K100_7.pdb	2j5v.cif.gz_B	0.2904	3.459	22
K100_7.pdb	8ste.cif.gz_B	0.2131	0.8689	22
K100_7.pdb	2i71.cif.gz_B	0.2096	0.606	22
K100_7.pdb	2w42.cif.gz_A	0.1543	0.2614	22
K100_7.pdb	4ghk.cif.gz_A	0.1652	0.398	22
K100_7.pdb	6o7r.cif.gz_B	0.186	0.606	22
K100_7.pdb	7ljj.cif.gz_A	0.1176	0.06973	22
K100_7.pdb	2z87.cif.gz_A	0.1978	0.6834	22
K100_7.pdb	4piv.cif.gz_A	0.1624	0.5707	22
K100_7.pdb	4wkg.cif.gz_E	0.1872	0.3748	22
K100_7.pdb	6ej8.cif.gz_A	0.4166	8.515	22
K100_7.pdb	5m45.cif.gz_K	0.2138	0.606	22
K100_7.pdb	7mq9.cif.gz_NG	0.4164	9.602	21
K100_7.pdb	7w8d.cif.gz_B	0.4313	7.551	21
K100_7.pdb	2hjv.cif.gz_B	0.3694	7.551	21
K100_7.pdb	1g63.cif.gz_H	0.2691	3.067	21
K100_7.pdb	3p9x.cif.gz_B	0.3791	7.111	21
K100_7.pdb	2yc3.cif.gz_A	0.1769	0.4766	21
K100_7.pdb	4mow.cif.gz_C	0.2537	1.897	21
K100_7.pdb	6oz7.cif.gz_G	0.2192	1.492	21
K100_7.pdb	5bnk.cif.gz_A	0.1986	1.246	21
K100_7.pdb	4jd0.cif.gz_A	0.4339	8.515	21
K100_7.pdb	6nbp.cif.gz_A	0.4397	7.551	21
K100_7.pdb	2vfh.cif.gz_B	0.1692	0.5061	21
K100_7.pdb	5ibx.cif.gz_G	0.1907	0.8689	21
K100_7.pdb	2j27.cif.gz_B	0.1886	0.7706	21
K100_7.pdb	6ze0.cif.gz_C	0.2245	1.786	21
K100_7.pdb	4guf.cif.gz_A	0.1878	0.9798	21
K100_7.pdb	6ux3.cif.gz_B	0.2664	2.139	21
K100_7.pdb	5thk.cif.gz_F	0.2362	1.492	21
K100_7.pdb	4egf.cif.gz_H	0.2438	2.272	21
K100_7.pdb	3syn.cif.gz_D	0.2748	3.067	21
K100_7.pdb	5va8.cif.gz_B	0.2179	1.584	21
K100_7.pdb	3ioc.cif.gz_B	0.2116	1.323	21
K100_7.pdb	3n0v.cif.gz_D	0.3488	5.266	21
K100_7.pdb	2zcv.cif.gz_A	0.3065	3.257	21
K100_7.pdb	7zle.cif.gz_A	0.3617	6.697	21
K100_7.pdb	2vrc.cif.gz_B	0.4189	8.515	21
K100_7.pdb	1o6z.cif.gz_D	0.3586	5.266	21
K100_7.pdb	6jl5.cif.gz_C	0.1928	0.8183	21
K100_7.pdb	8c16.cif.gz_A	0.1542	0.3748	21
K100_7.pdb	6jl5.cif.gz_A	0.1666	0.4766	21
K100_7.pdb	2w42.cif.gz_B	0.1731	0.5707	21
K100_7.pdb	6h5e.cif.gz_D	0.2213	1.323	21
K100_7.pdb	7s65.cif.gz_D	0.1988	0.8689	21
K100_7.pdb	5xfa.cif.gz_E	0.3805	5.939	21
K100_7.pdb	7f5t.cif.gz_A	0.1947	1.323	21
K100_7.pdb	6tex.cif.gz_A	0.4255	7.551	21
K100_7.pdb	7d5k.cif.gz_A	0.429	6.697	21
K100_7.pdb	7mxo.cif.gz_B	0.2306	1.786	21
K100_7.pdb	8fhn.cif.gz_A	0.2324	1.323	21
K100_7.pdb	1s89.cif.gz_F	0.4045	9.602	20
K100_7.pdb	4isc.cif.gz_A	0.3779	8.019	20
K100_7.pdb	4yqe.cif.gz_A	0.3531	6.306	20
K100_7.pdb	3b6m.cif.gz_A	0.359	6.306	20
K100_7.pdb	4bfc.cif.gz_A	0.2785	2.412	20
K100_7.pdb	6z4w.cif.gz_A	0.4278	8.515	20
K100_7.pdb	4yqy.cif.gz_B	0.2779	3.9	20
K100_7.pdb	4db2.cif.gz_D	0.342	5.593	20
K100_7.pdb	4iin.cif.gz_C	0.2421	2.139	20
K100_7.pdb	6pzn.cif.gz_D	0.265	2.272	20
K100_7.pdb	4gug.cif.gz_A	0.1677	1.173	20
K100_7.pdb	4jeq.cif.gz_I	0.1939	1.492	20
K100_7.pdb	1aw1.cif.gz_A	0.1786	1.405	20
K100_7.pdb	4fc5.cif.gz_D	0.3136	4.142	20
K100_7.pdb	2vrc.cif.gz_D	0.2824	3.257	20
K100_7.pdb	3w7b.cif.gz_B	0.3774	8.019	20
K100_7.pdb	4aks.cif.gz_A	0.2723	4.142	20
K100_7.pdb	3t0f.cif.gz_B	0.188	1.105	20
K100_7.pdb	4eb3.cif.gz_B	0.194	1.246	20
K100_7.pdb	7rgn.cif.gz_A	0.1725	0.7257	20
K100_7.pdb	2j5t.cif.gz_B	0.3661	5.939	20
K100_7.pdb	2j5t.cif.gz_G	0.3596	5.593	20
K100_7.pdb	4fe7.cif.gz_A	0.2169	1.405	20
K100_7.pdb	4h3v.cif.gz_A	0.2451	2.139	20
K100_7.pdb	4s3j.cif.gz_C	0.2273	3.067	20
K100_7.pdb	8a5e.cif.gz_B	0.388	6.697	20
K100_7.pdb	2z86.cif.gz_D	0.1932	1.405	20
K100_7.pdb	5teq.cif.gz_A	0.1753	1.105	20
K100_7.pdb	4hg6.cif.gz_A	0.3716	9.602	20
K100_7.pdb	7air.cif.gz_A	0.2613	3.257	20
K100_7.pdb	5ux5.cif.gz_A	0.1797	1.105	20
K100_7.pdb	4v4b.cif.gz_AK	0.3571	9.042	19
K100_7.pdb	7y19.cif.gz_A	0.3294	5.939	19
K100_7.pdb	4cnf.cif.gz_A	0.2426	2.139	19
K100_7.pdb	4h08.cif.gz_A	0.3723	7.551	19
K100_7.pdb	2ycm.cif.gz_A	0.1726	0.8689	19
K100_7.pdb	4nai.cif.gz_A	0.158	0.5374	19
K100_7.pdb	7cax.cif.gz_A	0.2273	2.139	19
K100_7.pdb	2vei.cif.gz_B	0.2254	2.412	19
K100_7.pdb	1tri.cif.gz_A	0.1977	2.562	19
K100_7.pdb	4jeq.cif.gz_H	0.1824	1.682	19
K100_7.pdb	4zgw.cif.gz_A	0.2244	2.412	19
K100_7.pdb	4nvt.cif.gz_D	0.1738	1.246	19
K100_7.pdb	6ze0.cif.gz_A	0.2266	3.067	19
K100_7.pdb	3t7n.cif.gz_A	0.3738	9.042	19
K100_7.pdb	4hlu.cif.gz_B	0.1882	1.105	19
K100_7.pdb	2xnk.cif.gz_C	0.1972	1.584	19
K100_7.pdb	5vmq.cif.gz_A	0.1914	1.584	19
K100_7.pdb	1pvv.cif.gz_A	0.1908	1.682	19
K100_7.pdb	6vwa.cif.gz_A	0.2083	1.897	19
K100_7.pdb	8d89.cif.gz_A	0.1446	0.7706	19
K100_7.pdb	2bgg.cif.gz_B	0.1405	0.4766	19
K100_7.pdb	4ghk.cif.gz_C	0.1544	0.8183	19
K100_7.pdb	6xup.cif.gz_B	0.1477	0.7257	19
K100_7.pdb	6xu0.cif.gz_A	0.1505	0.5374	19
K100_7.pdb	8cei.cif.gz_A	0.2003	1.786	19
K100_7.pdb	7dy2.cif.gz_J	0.2478	3.067	19
K100_7.pdb	3k09.cif.gz_B	0.1954	1.682	19
K100_7.pdb	7sp7.cif.gz_A	0.3874	7.111	19
K100_7.pdb	7sp8.cif.gz_A	0.3914	7.551	19
K100_7.pdb	4wkg.cif.gz_D	0.2123	1.492	19
K100_7.pdb	7f5v.cif.gz_A	0.1986	2.139	19
K100_7.pdb	5teq.cif.gz_B	0.1753	1.786	19
K100_7.pdb	6wxr.cif.gz_A	0.2889	4.398	19
K100_7.pdb	7n9y.cif.gz_A	0.2977	6.306	19
K100_7.pdb	2ocz.cif.gz_A	0.1555	0.9227	18
K100_7.pdb	5yz8.cif.gz_F	0.2845	5.593	18
K100_7.pdb	5jwr.cif.gz_C	0.2302	2.889	18
K100_7.pdb	3s4y.cif.gz_B	0.2284	3.459	18
K100_7.pdb	7jlj.cif.gz_A	0.2355	3.067	18
K100_7.pdb	4d46.cif.gz_A	0.2209	3.459	18
K100_7.pdb	2v0t.cif.gz_E	0.1894	2.272	18
K100_7.pdb	1kv5.cif.gz_B	0.1466	0.9798	18
K100_7.pdb	1zrq.cif.gz_A	0.2263	3.673	18
K100_7.pdb	3ie7.cif.gz_A	0.1933	2.139	18
K100_7.pdb	3q1y.cif.gz_A	0.1935	2.562	18
K100_7.pdb	8fuw.cif.gz_A	0.2529	4.142	18
K100_7.pdb	2j5v.cif.gz_A	0.2751	5.593	18
K100_7.pdb	2x5j.cif.gz_P	0.2317	3.459	18
K100_7.pdb	7v6f.cif.gz_A	0.2111	3.067	18
K100_7.pdb	6bsw.cif.gz_A	0.2889	5.266	18
K100_7.pdb	3wv5.cif.gz_A	0.1401	0.4226	18
K100_7.pdb	4s3k.cif.gz_A	0.151	0.9227	18
K100_7.pdb	6an0.cif.gz_A	0.2002	3.067	18
K100_7.pdb	7spa.cif.gz_A	0.3482	7.111	18
K100_7.pdb	5cx1.cif.gz_J	0.1382	0.7706	18
K100_7.pdb	6jde.cif.gz_A	0.2671	5.593	18
K100_7.pdb	2z86.cif.gz_B	0.1892	2.272	18
K100_7.pdb	2z86.cif.gz_C	0.2083	2.412	18
K100_7.pdb	6wht.cif.gz_C	0.1616	0.8183	18
K100_7.pdb	8ghg.cif.gz_A	0.2343	3.067	18
K100_7.pdb	7aip.cif.gz_A	0.207	2.72	18
K100_7.pdb	6m1y.cif.gz_B	0.234	2.72	18
K100_7.pdb	6fn6.cif.gz_A	0.1928	2.562	18
K100_7.pdb	5n2j.cif.gz_A	0.3414	8.019	18
K100_7.pdb	6zj2.cif.gz_A	0.2676	5.939	17
K100_7.pdb	4laf.cif.gz_A	0.2338	3.9	17
K100_7.pdb	1t2v.cif.gz_B	0.163	1.105	17
K100_7.pdb	3ou6.cif.gz_B	0.1722	1.584	17
K100_7.pdb	4nal.cif.gz_A	0.1565	1.04	17
K100_7.pdb	1vgw.cif.gz_C	0.2705	5.266	17
K100_7.pdb	6nrp.cif.gz_B	0.2432	4.142	17
K100_7.pdb	4nvt.cif.gz_B	0.2086	3.9	17
K100_7.pdb	1sny.cif.gz_A	0.2847	6.697	17
K100_7.pdb	3pgj.cif.gz_D	0.1617	1.584	17
K100_7.pdb	4omu.cif.gz_A	0.1629	1.323	17
K100_7.pdb	6kj9.cif.gz_D	0.1905	2.562	17
K100_7.pdb	2q5r.cif.gz_C	0.2055	2.562	17
K100_7.pdb	2j5t.cif.gz_H	0.3309	8.515	17
K100_7.pdb	4q1t.cif.gz_B	0.3509	9.602	17
K100_7.pdb	4gx1.cif.gz_A	0.2711	4.959	17
K100_7.pdb	6pwk.cif.gz_B	0.2887	6.697	17
K100_7.pdb	7yor.cif.gz_A	0.3097	7.111	17
K100_7.pdb	7dxq.cif.gz_E	0.2721	5.593	17
K100_7.pdb	1qh1.cif.gz_D	0.1482	1.105	17
K100_7.pdb	2afi.cif.gz_B	0.138	1.173	17
K100_7.pdb	3bq5.cif.gz_B	0.1939	2.889	17
K100_7.pdb	5ux5.cif.gz_C	0.1902	2.562	17
K100_7.pdb	7lj9.cif.gz_D	0.1484	1.323	17
K100_7.pdb	4aln.cif.gz_L	0.2564	8.019	16
K100_7.pdb	3pxa.cif.gz_A	0.1576	1.492	16
K100_7.pdb	4nak.cif.gz_A	0.1827	2.272	16
K100_7.pdb	1so4.cif.gz_A	0.205	4.142	16
K100_7.pdb	1xbv.cif.gz_A	0.2091	3.9	16
K100_7.pdb	2yc5.cif.gz_A	0.1572	1.405	16
K100_7.pdb	7caw.cif.gz_D	0.2272	4.398	16
K100_7.pdb	2wsq.cif.gz_C	0.1763	3.9	16
K100_7.pdb	5ycv.cif.gz_B	0.2102	4.142	16
K100_7.pdb	6r8h.cif.gz_B	0.2065	3.673	16
K100_7.pdb	4o0l.cif.gz_C	0.1889	3.9	16
K100_7.pdb	2jgv.cif.gz_B	0.1364	1.105	16
K100_7.pdb	1obf.cif.gz_O	0.2675	7.551	16
K100_7.pdb	1foa.cif.gz_A	0.3364	8.515	16
K100_7.pdb	6kvw.cif.gz_A	0.1226	0.9227	16
K100_7.pdb	7uxt.cif.gz_A	0.1513	1.492	16
K100_7.pdb	6tga.cif.gz_B	0.2367	3.673	16
K100_7.pdb	5koj.cif.gz_D	0.125	1.105	16
K100_7.pdb	8e3u.cif.gz_B	0.1508	1.897	16
K100_7.pdb	5ggi.cif.gz_B	0.1733	1.682	16
K100_7.pdb	2z87.cif.gz_B	0.2158	4.398	16
K100_7.pdb	3bq5.cif.gz_A	0.2205	4.959	16
K100_7.pdb	7ngb.cif.gz_B	0.2023	3.459	16
K100_7.pdb	4laf.cif.gz_C	0.2545	7.111	15
K100_7.pdb	6nf8.cif.gz_B	0.2561	9.042	15
K100_7.pdb	7cax.cif.gz_D	0.233	5.593	15
K100_7.pdb	1spq.cif.gz_B	0.1623	4.398	15
K100_7.pdb	4dry.cif.gz_A	0.2218	5.266	15
K100_7.pdb	2v2h.cif.gz_C	0.1782	4.959	15
K100_7.pdb	5i3f.cif.gz_C	0.1866	4.959	15
K100_7.pdb	5vm8.cif.gz_A	0.2779	8.515	15
K100_7.pdb	4gnj.cif.gz_A	0.1707	3.257	15
K100_7.pdb	5usw.cif.gz_C	0.1775	4.959	15
K100_7.pdb	7ohk.cif.gz_A	0.2156	7.551	15
K100_7.pdb	5jh8.cif.gz_A	0.1643	5.266	15
K100_7.pdb	3lzx.cif.gz_B	0.1359	2.272	15
K100_7.pdb	4q6t.cif.gz_A	0.1749	2.72	15
K100_7.pdb	5bwa.cif.gz_A	0.1911	5.939	15
K100_7.pdb	3zid.cif.gz_A	0.2051	4.959	15
K100_7.pdb	1kmn.cif.gz_A	0.2374	7.111	15
K100_7.pdb	5ucd.cif.gz_A	0.1884	4.398	15
K100_7.pdb	2qez.cif.gz_C	0.2012	7.551	15
K100_7.pdb	5vq3.cif.gz_B	0.1337	1.682	15
K100_7.pdb	8gz3.cif.gz_B	0.2477	9.602	15
K100_7.pdb	1k1w.cif.gz_A	0.1716	3.257	15
K100_7.pdb	1t7l.cif.gz_A	0.1766	3.459	15
K100_7.pdb	7n3n.cif.gz_B	0.2371	5.266	15
K100_7.pdb	8gh9.cif.gz_C	0.2233	5.266	15
K100_7.pdb	7aiq.cif.gz_A	0.2568	9.042	15
K100_7.pdb	6s6z.cif.gz_A	0.1381	2.272	15
K100_7.pdb	5nlc.cif.gz_B	0.2153	7.111	14
K100_7.pdb	4nae.cif.gz_A	0.2133	9.602	14
K100_7.pdb	4tlb.cif.gz_D	0.2109	7.551	14
K100_7.pdb	3pzt.cif.gz_B	0.2295	8.515	14
K100_7.pdb	5vcm.cif.gz_B	0.2356	8.515	14
K100_7.pdb	6kvz.cif.gz_A	0.1427	2.562	14
K100_7.pdb	4dng.cif.gz_A	0.1614	3.067	14
K100_7.pdb	6je8.cif.gz_A	0.1483	3.9	14
K100_7.pdb	7lk7.cif.gz_A	0.1275	1.492	14
K100_7.pdb	7ln5.cif.gz_F	0.13	2.015	14
K100_7.pdb	1xdj.cif.gz_A	0.1788	3.9	14
K100_7.pdb	8ghg.cif.gz_B	0.231	7.551	14
K100_7.pdb	4nan.cif.gz_A	0.1683	4.398	13
K100_7.pdb	7bix.cif.gz_L	0.2243	9.602	13
K100_7.pdb	1ml1.cif.gz_A	0.1564	4.959	13
K100_7.pdb	4iot.cif.gz_A	0.1581	5.939	13
K100_7.pdb	2px3.cif.gz_A	0.2078	9.042	13
K100_7.pdb	3o8q.cif.gz_B	0.1708	5.939	13
K100_7.pdb	4ad2.cif.gz_D	0.1294	3.257	13
K100_7.pdb	3v5n.cif.gz_D	0.1718	5.939	13
K100_7.pdb	3wv5.cif.gz_B	0.1488	3.257	13
K100_7.pdb	1vlp.cif.gz_A	0.2266	9.042	13
K100_7.pdb	6kvy.cif.gz_A	0.1349	3.459	13
K100_7.pdb	1rr2.cif.gz_A	0.1563	4.959	13
K100_7.pdb	4wkg.cif.gz_F	0.1665	4.398	13
K100_7.pdb	3pxe.cif.gz_C	0.1508	5.593	12
K100_7.pdb	7bix.cif.gz_F	0.1764	7.111	12
K100_7.pdb	4hhp.cif.gz_A	0.1724	8.019	12
K100_7.pdb	2dp3.cif.gz_A	0.1678	9.602	12
K100_7.pdb	3jul.cif.gz_A	0.1382	4.67	12
K100_7.pdb	5mpt.cif.gz_A	0.1583	7.111	12
K100_7.pdb	3hno.cif.gz_C	0.1589	4.67	12
K100_7.pdb	8b1n.cif.gz_B	0.1432	4.67	12
K100_7.pdb	4ghk.cif.gz_B	0.1673	9.042	12
K100_7.pdb	3aek.cif.gz_B	0.1555	7.111	12
K100_7.pdb	7yyl.cif.gz_A	0.1457	8.019	12
K100_7.pdb	1e0d.cif.gz_A	0.1819	7.551	12
K100_7.pdb	7dyi.cif.gz_A	0.207	8.019	12
K100_7.pdb	7x1y.cif.gz_D	0.1355	4.398	12
K100_7.pdb	5yym.cif.gz_B	0.1566	5.939	12
K100_7.pdb	4q2x.cif.gz_A	0.1913	9.042	12
K100_7.pdb	4mj2.cif.gz_A	0.1674	7.111	12
K100_7.pdb	6tez.cif.gz_A	0.2081	8.515	12
K100_7.pdb	3bq6.cif.gz_B	0.1944	9.042	12
K100_7.pdb	7ain.cif.gz_A	0.1907	9.042	12
K100_7.pdb	2bty.cif.gz_C	0.1171	3.9	11
K100_7.pdb	3wvn.cif.gz_B	0.1471	5.266	11
K100_7.pdb	6ktv.cif.gz_A	0.1347	6.306	11
K100_7.pdb	4ab7.cif.gz_A	0.1287	7.551	10
K100_7.pdb	1s3h.cif.gz_A	0.1315	8.019	10
K100_8.pdb	1vpa.cif.gz_B	0.9308	6.214e-21	757
K100_8.pdb	6xhs.cif.gz_F	0.8808	4.144e-22	752
K100_8.pdb	6xhs.cif.gz_A	0.8923	1.426e-21	747
K100_8.pdb	6xht.cif.gz_E	0.9092	3.449e-21	745
K100_8.pdb	3q7u.cif.gz_A	0.9398	2.406e-20	734
K100_8.pdb	2xwn.cif.gz_A	0.9251	2.017e-20	733
K100_8.pdb	6xhs.cif.gz_B	0.9124	1.594e-20	726
K100_8.pdb	6xhp.cif.gz_A	0.9056	1.055e-20	723
K100_8.pdb	6xhr.cif.gz_E	0.8959	9.382e-21	717
K100_8.pdb	2xwn.cif.gz_B	0.9205	4.335e-20	716
K100_8.pdb	6xhr.cif.gz_B	0.9096	2.406e-20	714
K100_8.pdb	3q80.cif.gz_A	0.9382	1.327e-19	711
K100_8.pdb	3q80.cif.gz_B	0.9246	8.785e-20	707
K100_8.pdb	3f1c.cif.gz_A	0.8881	4.365e-21	705
K100_8.pdb	4jis.cif.gz_B	0.9064	8.283e-20	697
K100_8.pdb	4jis.cif.gz_A	0.9051	8.283e-20	696
K100_8.pdb	3q7u.cif.gz_B	0.9229	2.851e-19	690
K100_8.pdb	4kt7.cif.gz_B	0.8914	3.854e-20	687
K100_8.pdb	2xwm.cif.gz_A	0.8967	3.854e-20	686
K100_8.pdb	4kt7.cif.gz_A	0.8634	1.901e-20	685
K100_8.pdb	6xhp.cif.gz_B	0.9013	1.679e-19	683
K100_8.pdb	5ddv.cif.gz_A	0.911	1.583e-19	683
K100_8.pdb	5ddt.cif.gz_B	0.9115	1.583e-19	678
K100_8.pdb	2vsi.cif.gz_A	0.9031	3.024e-19	675
K100_8.pdb	2vsh.cif.gz_B	0.8946	4.059e-19	669
K100_8.pdb	3f1c.cif.gz_B	0.8724	4.877e-20	667
K100_8.pdb	2vsi.cif.gz_B	0.8819	2.688e-19	665
K100_8.pdb	4zdq.cif.gz_A	0.8737	3.402e-19	655
K100_8.pdb	5mrn.cif.gz_A	0.8839	2.253e-19	653
K100_8.pdb	4nai.cif.gz_A	0.8977	8.725e-19	653
K100_8.pdb	5hs2.cif.gz_B	0.9272	5.411e-18	640
K100_8.pdb	5mrq.cif.gz_A	0.879	1.242e-18	624
K100_8.pdb	1vgz.cif.gz_B	0.8863	6.848e-18	614
K100_8.pdb	1ini.cif.gz_A	0.8998	1.234e-17	612
K100_8.pdb	4ys8.cif.gz_A	0.8591	3.186e-18	607
K100_8.pdb	3okr.cif.gz_D	0.9079	2.222e-17	605
K100_8.pdb	2yc5.cif.gz_A	0.8686	4.276e-18	604
K100_8.pdb	7kmw.cif.gz_B	0.8667	3.584e-18	603
K100_8.pdb	3okr.cif.gz_B	0.9064	3.559e-17	601
K100_8.pdb	6h0m.cif.gz_A	0.7969	6.087e-18	597
K100_8.pdb	7kmw.cif.gz_D	0.8898	2.222e-17	596
K100_8.pdb	1vgz.cif.gz_A	0.8759	2.222e-17	592
K100_8.pdb	4cvh.cif.gz_A	0.5955	1.143e-23	588
K100_8.pdb	2yc3.cif.gz_A	0.8661	1.756e-17	585
K100_8.pdb	3okr.cif.gz_A	0.907	9.682e-17	581
K100_8.pdb	7kmw.cif.gz_C	0.9054	1.3e-16	581
K100_8.pdb	6ffb.cif.gz_A	0.8021	2.813e-17	580
K100_8.pdb	5o6x.cif.gz_A	0.8003	2.652e-17	580
K100_8.pdb	1w77.cif.gz_A	0.8697	1.756e-17	578
K100_8.pdb	5mrp.cif.gz_A	0.8772	3.356e-17	577
K100_8.pdb	4nak.cif.gz_A	0.8783	4.004e-17	575
K100_8.pdb	5o7c.cif.gz_A	0.7998	3.775e-17	575
K100_8.pdb	6gtu.cif.gz_A	0.8024	3.559e-17	575
K100_8.pdb	6hno.cif.gz_A	0.7951	2.222e-17	573
K100_8.pdb	4nan.cif.gz_A	0.8643	2.222e-17	569
K100_8.pdb	5o43.cif.gz_A	0.7998	6.046e-17	569
K100_8.pdb	5jsf.cif.gz_A	0.7976	5.067e-17	568
K100_8.pdb	1vgw.cif.gz_E	0.8606	7.213e-17	566
K100_8.pdb	2ycm.cif.gz_A	0.8642	3.559e-17	564
K100_8.pdb	1yde.cif.gz_C	0.7923	4.777e-17	562
K100_8.pdb	6g4l.cif.gz_A	0.7876	4.777e-17	562
K100_8.pdb	3vtz.cif.gz_A	0.7848	2.983e-17	562
K100_8.pdb	1vgw.cif.gz_C	0.869	2.341e-16	555
K100_8.pdb	3vtz.cif.gz_B	0.7851	5.067e-17	555
K100_8.pdb	4nal.cif.gz_A	0.8625	1.027e-16	554
K100_8.pdb	5l7w.cif.gz_A	0.7946	1.089e-16	554
K100_8.pdb	4nbu.cif.gz_D	0.7827	1.155e-16	551
K100_8.pdb	8eh2.cif.gz_B	0.7758	2.652e-17	551
K100_8.pdb	1e6w.cif.gz_D	0.7515	3.775e-17	545
K100_8.pdb	2dtd.cif.gz_A	0.7799	1.027e-16	544
K100_8.pdb	6vsp.cif.gz_A	0.786	3.333e-16	541
K100_8.pdb	6b9u.cif.gz_B	0.8092	2.963e-16	540
K100_8.pdb	5mrm.cif.gz_A	0.8545	7.213e-17	539
K100_8.pdb	2o23.cif.gz_B	0.7563	5.374e-17	538
K100_8.pdb	1vgw.cif.gz_D	0.8712	7.598e-16	536
K100_8.pdb	1yde.cif.gz_N	0.8251	8.059e-16	536
K100_8.pdb	2jah.cif.gz_D	0.8001	5.661e-16	535
K100_8.pdb	1e3s.cif.gz_C	0.7609	7.651e-17	534
K100_8.pdb	6b9u.cif.gz_A	0.8049	4.745e-16	534
K100_8.pdb	1e3w.cif.gz_A	0.776	1.3e-16	534
K100_8.pdb	1vgw.cif.gz_F	0.8572	6.754e-16	528
K100_8.pdb	1e6w.cif.gz_A	0.7491	1.225e-16	528
K100_8.pdb	6xex.cif.gz_A	0.7691	6.754e-16	523
K100_8.pdb	1e6w.cif.gz_C	0.7726	3.977e-16	522
K100_8.pdb	1gee.cif.gz_E	0.7957	1.369e-15	522
K100_8.pdb	8sby.cif.gz_B	0.799	6.368e-16	521
K100_8.pdb	1e6w.cif.gz_B	0.7585	3.977e-16	519
K100_8.pdb	7wwx.cif.gz_B	0.7798	6.004e-16	519
K100_8.pdb	6qhe.cif.gz_B	0.7726	6.368e-16	519
K100_8.pdb	4npc.cif.gz_A	0.8063	2.067e-15	518
K100_8.pdb	3vtz.cif.gz_D	0.7468	2.081e-16	516
K100_8.pdb	4nbt.cif.gz_B	0.7677	3.749e-16	513
K100_8.pdb	4m8s.cif.gz_D	0.7746	7.164e-16	512
K100_8.pdb	3emk.cif.gz_A	0.7916	1.02e-15	512
K100_8.pdb	4yxf.cif.gz_A	0.7854	1.147e-15	511
K100_8.pdb	2o23.cif.gz_A	0.7529	5.337e-16	511
K100_8.pdb	3gvc.cif.gz_D	0.822	7.115e-15	511
K100_8.pdb	4pn3.cif.gz_F	0.7768	1.147e-15	511
K100_8.pdb	4pn3.cif.gz_C	0.7664	1.217e-15	511
K100_8.pdb	6ihi.cif.gz_C	0.7654	7.598e-16	509
K100_8.pdb	4is3.cif.gz_A	0.7615	7.598e-16	509
K100_8.pdb	2px7.cif.gz_A	0.8584	3.511e-15	508
K100_8.pdb	8sbz.cif.gz_A	0.8049	2.325e-15	508
K100_8.pdb	8sc0.cif.gz_A	0.7874	1.217e-15	508
K100_8.pdb	6ci9.cif.gz_A	0.8077	4.189e-15	507
K100_8.pdb	2ae2.cif.gz_A	0.7833	3.511e-15	507
K100_8.pdb	4fc7.cif.gz_D	0.7958	4.998e-15	507
K100_8.pdb	8sc0.cif.gz_C	0.7838	9.616e-16	505
K100_8.pdb	4cqm.cif.gz_J	0.7792	3.121e-15	505
K100_8.pdb	4gkb.cif.gz_A	0.7514	8.059e-16	505
K100_8.pdb	3okr.cif.gz_C	0.9168	2.177e-14	504
K100_8.pdb	4cqm.cif.gz_K	0.828	9.55e-15	504
K100_8.pdb	4pn3.cif.gz_D	0.7731	2.067e-15	504
K100_8.pdb	3wds.cif.gz_C	0.7225	2.341e-16	503
K100_8.pdb	1uls.cif.gz_G	0.7841	3.31e-15	502
K100_8.pdb	4qed.cif.gz_B	0.7733	1.54e-15	502
K100_8.pdb	5er6.cif.gz_C	0.7641	7.164e-16	501
K100_8.pdb	4glo.cif.gz_C	0.7917	2.466e-15	501
K100_8.pdb	8sbz.cif.gz_B	0.7774	1.837e-15	500
K100_8.pdb	4gkb.cif.gz_D	0.7551	1.291e-15	500
K100_8.pdb	4xgn.cif.gz_E	0.7706	1.369e-15	500
K100_8.pdb	1vgw.cif.gz_B	0.862	7.546e-15	499
K100_8.pdb	3gvc.cif.gz_A	0.7988	6.325e-15	499
K100_8.pdb	2wdz.cif.gz_C	0.7644	1.291e-15	499
K100_8.pdb	2ewm.cif.gz_A	0.7618	7.164e-16	498
K100_8.pdb	4weo.cif.gz_A	0.753	5.337e-16	498
K100_8.pdb	4cqm.cif.gz_A	0.7541	1.02e-15	498
K100_8.pdb	4i08.cif.gz_A	0.7885	3.121e-15	497
K100_8.pdb	3svt.cif.gz_A	0.7714	3.724e-15	497
K100_8.pdb	3uxy.cif.gz_D	0.8142	6.708e-15	496
K100_8.pdb	4weo.cif.gz_C	0.7408	4.473e-16	496
K100_8.pdb	4o5o.cif.gz_A	0.7697	2.325e-15	496
K100_8.pdb	4weo.cif.gz_D	0.7387	4.218e-16	495
K100_8.pdb	6xew.cif.gz_B	0.7552	1.452e-15	495
K100_8.pdb	1yxm.cif.gz_B	0.7797	3.121e-15	495
K100_8.pdb	3ftp.cif.gz_C	0.7544	1.732e-15	494
K100_8.pdb	4cql.cif.gz_D	0.7546	1.291e-15	494
K100_8.pdb	2ew8.cif.gz_C	0.76	7.598e-16	493
K100_8.pdb	2pd6.cif.gz_A	0.799	4.443e-15	493
K100_8.pdb	5er6.cif.gz_D	0.7536	1.217e-15	493
K100_8.pdb	4eso.cif.gz_D	0.7686	2.192e-15	493
K100_8.pdb	4weo.cif.gz_B	0.7368	5.032e-16	491
K100_8.pdb	3op4.cif.gz_B	0.7907	7.546e-15	491
K100_8.pdb	3uxy.cif.gz_A	0.7968	5.301e-15	490
K100_8.pdb	7tzp.cif.gz_F	0.7766	4.998e-15	490
K100_8.pdb	3rsh.cif.gz_B	0.7641	2.067e-15	490
K100_8.pdb	3u09.cif.gz_B	0.7677	2.067e-15	490
K100_8.pdb	6ihi.cif.gz_B	0.7781	5.301e-15	488
K100_8.pdb	4pn3.cif.gz_H	0.7805	7.115e-15	488
K100_8.pdb	2px7.cif.gz_B	0.8411	3.121e-15	487
K100_8.pdb	4myb.cif.gz_A	0.8469	1.074e-14	487
K100_8.pdb	4cql.cif.gz_L	0.7509	1.837e-15	487
K100_8.pdb	3o38.cif.gz_B	0.7632	1.949e-15	487
K100_8.pdb	2ae1.cif.gz_A	0.7648	4.189e-15	487
K100_8.pdb	7ve7.cif.gz_A	0.7874	1.139e-14	486
K100_8.pdb	7n09.cif.gz_B	0.733	1.452e-15	486
K100_8.pdb	4glo.cif.gz_D	0.7494	2.942e-15	485
K100_8.pdb	5jla.cif.gz_A	0.798	1.074e-14	485
K100_8.pdb	5er6.cif.gz_B	0.7743	3.949e-15	484
K100_8.pdb	6t7m.cif.gz_C	0.7865	8.004e-15	484
K100_8.pdb	4iuy.cif.gz_C	0.7716	2.942e-15	484
K100_8.pdb	3r1i.cif.gz_A	0.782	1.282e-14	484
K100_8.pdb	4z9x.cif.gz_A	0.7689	3.724e-15	484
K100_8.pdb	8sbw.cif.gz_A	0.8157	1.36e-14	483
K100_8.pdb	3tpc.cif.gz_C	0.8304	4.412e-14	483
K100_8.pdb	3rih.cif.gz_D	0.7744	7.115e-15	483
K100_8.pdb	4rzi.cif.gz_A	0.7953	1.139e-14	482
K100_8.pdb	4qec.cif.gz_B	0.7657	5.622e-15	482
K100_8.pdb	4ni5.cif.gz_B	0.8179	3.698e-14	481
K100_8.pdb	3ftp.cif.gz_D	0.7661	8.489e-15	481
K100_8.pdb	5ff9.cif.gz_A	0.7375	2.192e-15	481
K100_8.pdb	4bms.cif.gz_B	0.7783	9.55e-15	480
K100_8.pdb	7onu.cif.gz_D	0.7326	3.121e-15	480
K100_8.pdb	5cej.cif.gz_A	0.7805	5.622e-15	479
K100_8.pdb	4ni5.cif.gz_A	0.8526	8.943e-14	478
K100_8.pdb	3ftp.cif.gz_B	0.7804	1.209e-14	478
K100_8.pdb	4cql.cif.gz_I	0.7346	2.774e-15	478
K100_8.pdb	2hsd.cif.gz_D	0.8067	4.68e-14	478
K100_8.pdb	5jla.cif.gz_C	0.7827	9.55e-15	478
K100_8.pdb	4cqm.cif.gz_B	0.7702	9.55e-15	477
K100_8.pdb	3n74.cif.gz_C	0.773	1.622e-14	477
K100_8.pdb	1uls.cif.gz_C	0.7808	2.177e-14	477
K100_8.pdb	6ujk.cif.gz_B	0.7406	1.633e-15	477
K100_8.pdb	2d1y.cif.gz_C	0.7817	1.36e-14	477
K100_8.pdb	3v2g.cif.gz_A	0.7437	2.774e-15	477
K100_8.pdb	4o5o.cif.gz_B	0.7526	7.546e-15	477
K100_8.pdb	8sbv.cif.gz_B	0.8276	4.16e-14	476
K100_8.pdb	5ovk.cif.gz_D	0.8134	2.755e-14	476
K100_8.pdb	3enn.cif.gz_D	0.7763	8.489e-15	476
K100_8.pdb	3un1.cif.gz_C	0.7826	1.282e-14	476
K100_8.pdb	3o38.cif.gz_D	0.7362	1.02e-15	476
K100_8.pdb	5ff9.cif.gz_C	0.7675	1.529e-14	476
K100_8.pdb	4gh5.cif.gz_C	0.7759	1.209e-14	475
K100_8.pdb	4jro.cif.gz_C	0.7727	1.622e-14	475
K100_8.pdb	3tzh.cif.gz_A	0.7879	1.935e-14	475
K100_8.pdb	4bms.cif.gz_F	0.7558	8.004e-15	475
K100_8.pdb	6ihi.cif.gz_D	0.782	2.449e-14	474
K100_8.pdb	7e6o.cif.gz_B	0.8019	3.1e-14	474
K100_8.pdb	2pd6.cif.gz_B	0.7682	1.013e-14	474
K100_8.pdb	3rsh.cif.gz_A	0.7783	1.074e-14	474
K100_8.pdb	6ihi.cif.gz_A	0.7609	1.282e-14	474
K100_8.pdb	4j2h.cif.gz_A	0.7833	1.442e-14	474
K100_8.pdb	1u7t.cif.gz_A	0.7207	1.949e-15	474
K100_8.pdb	6y4d.cif.gz_B	0.7717	1.72e-14	474
K100_8.pdb	4rf5.cif.gz_B	0.7835	2.053e-14	473
K100_8.pdb	5qij.cif.gz_A	0.7862	8.004e-15	473
K100_8.pdb	4itu.cif.gz_C	0.7531	1.36e-14	472
K100_8.pdb	4bms.cif.gz_A	0.7809	1.825e-14	472
K100_8.pdb	4cqm.cif.gz_M	0.7665	1.139e-14	472
K100_8.pdb	1iy8.cif.gz_D	0.7416	7.115e-15	472
K100_8.pdb	1h5q.cif.gz_D	0.7356	2.774e-15	472
K100_8.pdb	4cqm.cif.gz_D	0.7512	4.998e-15	471
K100_8.pdb	2ewm.cif.gz_B	0.7129	5.032e-16	471
K100_8.pdb	4bms.cif.gz_C	0.7586	1.209e-14	471
K100_8.pdb	6y15.cif.gz_A	0.7596	9.004e-15	471
K100_8.pdb	4gkb.cif.gz_B	0.7569	9.004e-15	471
K100_8.pdb	3ucx.cif.gz_A	0.7447	6.325e-15	471
K100_8.pdb	5unl.cif.gz_B	0.7412	5.963e-15	471
K100_8.pdb	4cql.cif.gz_J	0.8035	3.698e-14	470
K100_8.pdb	3enn.cif.gz_A	0.777	1.139e-14	470
K100_8.pdb	8sby.cif.gz_A	0.7651	9.55e-15	470
K100_8.pdb	7e6o.cif.gz_A	0.7646	1.935e-14	470
K100_8.pdb	4n5n.cif.gz_A	0.7609	6.708e-15	470
K100_8.pdb	4m8s.cif.gz_B	0.7763	2.177e-14	470
K100_8.pdb	3s55.cif.gz_F	0.7057	3.949e-15	470
K100_8.pdb	1yxm.cif.gz_D	0.7851	3.287e-14	470
K100_8.pdb	8sbw.cif.gz_B	0.8075	2.309e-14	469
K100_8.pdb	5u4s.cif.gz_A	0.8245	4.964e-14	469
K100_8.pdb	3v2h.cif.gz_A	0.7726	1.442e-14	469
K100_8.pdb	5u2w.cif.gz_D	0.7759	2.177e-14	469
K100_8.pdb	5itv.cif.gz_A	0.7707	3.487e-14	469
K100_8.pdb	7e6o.cif.gz_C	0.7595	1.622e-14	469
K100_8.pdb	3s55.cif.gz_E	0.7478	1.825e-14	469
K100_8.pdb	4cql.cif.gz_K	0.8251	9.485e-14	468
K100_8.pdb	2uvd.cif.gz_F	0.7637	9.004e-15	468
K100_8.pdb	7a2b.cif.gz_A	0.7594	1.282e-14	468
K100_8.pdb	1zk4.cif.gz_A	0.7616	1.529e-14	468
K100_8.pdb	3n74.cif.gz_A	0.7936	6.662e-14	467
K100_8.pdb	5ovk.cif.gz_C	0.8195	7.949e-14	467
K100_8.pdb	4bms.cif.gz_E	0.7774	2.449e-14	467
K100_8.pdb	3i3o.cif.gz_H	0.7678	9.004e-15	467
K100_8.pdb	1uzn.cif.gz_B	0.836	1.2e-13	466
K100_8.pdb	7o6q.cif.gz_B	0.7707	2.755e-14	466
K100_8.pdb	5ha5.cif.gz_A	0.7478	7.546e-15	466
K100_8.pdb	7emg.cif.gz_A	0.7865	1.935e-14	465
K100_8.pdb	5t2u.cif.gz_C	0.7616	1.013e-14	465
K100_8.pdb	4yqz.cif.gz_B	0.8099	5.584e-14	464
K100_8.pdb	5ha5.cif.gz_D	0.7721	2.449e-14	464
K100_8.pdb	4itu.cif.gz_B	0.7703	2.598e-14	464
K100_8.pdb	6y1c.cif.gz_B	0.7821	3.922e-14	464
K100_8.pdb	1gco.cif.gz_F	0.716	1.949e-15	464
K100_8.pdb	3g1t.cif.gz_A	0.8108	5.923e-14	463
K100_8.pdb	7pcs.cif.gz_D	0.7736	4.68e-14	463
K100_8.pdb	4i5e.cif.gz_A	0.7644	2.053e-14	463
K100_8.pdb	6y0s.cif.gz_BBB	0.7823	3.922e-14	463
K100_8.pdb	4yxf.cif.gz_B	0.7809	3.287e-14	462
K100_8.pdb	4fgs.cif.gz_B	0.7815	4.16e-14	462
K100_8.pdb	3gk3.cif.gz_D	0.7791	3.487e-14	462
K100_8.pdb	1q7c.cif.gz_B	0.7793	3.698e-14	462
K100_8.pdb	1ae1.cif.gz_A	0.7782	3.922e-14	462
K100_8.pdb	4i5d.cif.gz_A	0.7811	3.287e-14	461
K100_8.pdb	1uzn.cif.gz_A	0.823	1.2e-13	461
K100_8.pdb	3gz4.cif.gz_B	0.8213	1.132e-13	461
K100_8.pdb	6d9y.cif.gz_B	0.7012	1.633e-15	461
K100_8.pdb	7vdo.cif.gz_B	0.7843	6.662e-14	461
K100_8.pdb	7o6q.cif.gz_D	0.7721	4.16e-14	460
K100_8.pdb	6hlf.cif.gz_A	0.7831	5.584e-14	460
K100_8.pdb	1vl8.cif.gz_A	0.7868	1.006e-13	460
K100_8.pdb	3o4r.cif.gz_B	0.7883	8.431e-14	460
K100_8.pdb	6zzt.cif.gz_C	0.7234	7.546e-15	460
K100_8.pdb	5itv.cif.gz_D	0.7926	1.006e-13	459
K100_8.pdb	5u4s.cif.gz_B	0.806	7.066e-14	459
K100_8.pdb	3vzr.cif.gz_A	0.7574	1.36e-14	459
K100_8.pdb	1x7g.cif.gz_B	0.7198	3.31e-15	459
K100_8.pdb	5jc8.cif.gz_B	0.7588	2.755e-14	459
K100_8.pdb	6uh2.cif.gz_A	0.7329	8.004e-15	459
K100_8.pdb	4dqx.cif.gz_A	0.7683	3.698e-14	459
K100_8.pdb	3s55.cif.gz_G	0.7496	5.584e-14	459
K100_8.pdb	2fwm.cif.gz_X	0.8115	7.495e-14	458
K100_8.pdb	8sc0.cif.gz_D	0.7464	8.489e-15	458
K100_8.pdb	4eso.cif.gz_C	0.7494	1.825e-14	458
K100_8.pdb	4cqm.cif.gz_I	0.7741	5.923e-14	458
K100_8.pdb	4i5f.cif.gz_A	0.7877	4.68e-14	457
K100_8.pdb	5vt6.cif.gz_B	0.7841	5.923e-14	457
K100_8.pdb	4jro.cif.gz_B	0.7359	8.004e-15	457
K100_8.pdb	4cql.cif.gz_H	0.7826	3.1e-14	457
K100_8.pdb	4rf4.cif.gz_B	0.7854	7.949e-14	457
K100_8.pdb	4trr.cif.gz_C	0.7561	3.287e-14	457
K100_8.pdb	6m5n.cif.gz_A	0.7309	1.209e-14	457
K100_8.pdb	2d1y.cif.gz_B	0.7856	6.662e-14	456
K100_8.pdb	6t6p.cif.gz_A	0.7759	6.282e-14	456
K100_8.pdb	6y10.cif.gz_A	0.7812	5.923e-14	456
K100_8.pdb	4fn4.cif.gz_D	0.7663	5.923e-14	456
K100_8.pdb	4jro.cif.gz_D	0.7695	5.265e-14	455
K100_8.pdb	4i08.cif.gz_B	0.7567	2.449e-14	455
K100_8.pdb	4nbv.cif.gz_B	0.7522	4.412e-14	455
K100_8.pdb	6ihh.cif.gz_B	0.7617	4.964e-14	455
K100_8.pdb	7e6o.cif.gz_D	0.7701	5.923e-14	455
K100_8.pdb	4rf3.cif.gz_B	0.7647	5.923e-14	455
K100_8.pdb	1xr3.cif.gz_B	0.6889	1.147e-15	455
K100_8.pdb	3s55.cif.gz_H	0.7179	1.622e-14	455
K100_8.pdb	4cql.cif.gz_O	0.7828	2.922e-14	454
K100_8.pdb	3gy0.cif.gz_A	0.7954	6.662e-14	454
K100_8.pdb	4eso.cif.gz_A	0.7442	2.449e-14	454
K100_8.pdb	3gvc.cif.gz_C	0.7319	1.013e-14	454
K100_8.pdb	6nj7.cif.gz_C	0.7794	2.755e-14	454
K100_8.pdb	3ay7.cif.gz_B	0.7309	9.55e-15	454
K100_8.pdb	3czr.cif.gz_A	0.7791	3.1e-14	454
K100_8.pdb	4cql.cif.gz_F	0.7555	2.177e-14	453
K100_8.pdb	4i5g.cif.gz_H	0.7727	3.922e-14	453
K100_8.pdb	3emk.cif.gz_D	0.7753	4.412e-14	453
K100_8.pdb	1nff.cif.gz_A	0.7704	5.584e-14	453
K100_8.pdb	2bel.cif.gz_B	0.765	1.529e-14	453
K100_8.pdb	6y0z.cif.gz_A	0.7612	4.68e-14	453
K100_8.pdb	6zzp.cif.gz_B	0.7547	3.287e-14	453
K100_8.pdb	5ff9.cif.gz_D	0.7613	4.412e-14	453
K100_8.pdb	4iju.cif.gz_E	0.8043	7.495e-14	453
K100_8.pdb	2pd6.cif.gz_C	0.7756	1.067e-13	452
K100_8.pdb	5ha5.cif.gz_C	0.7542	3.287e-14	452
K100_8.pdb	4gh5.cif.gz_D	0.7726	9.485e-14	452
K100_8.pdb	4cql.cif.gz_P	0.7428	2.053e-14	452
K100_8.pdb	3nug.cif.gz_D	0.7399	3.1e-14	452
K100_8.pdb	4dqx.cif.gz_B	0.7705	5.584e-14	452
K100_8.pdb	4ag3.cif.gz_A	0.7791	7.495e-14	452
K100_8.pdb	6f9q.cif.gz_B	0.7334	2.177e-14	452
K100_8.pdb	4cql.cif.gz_B	0.7507	1.36e-14	451
K100_8.pdb	4bmn.cif.gz_B	0.7828	9.485e-14	451
K100_8.pdb	5ha5.cif.gz_B	0.7689	6.662e-14	451
K100_8.pdb	5tii.cif.gz_A	0.7481	2.309e-14	451
K100_8.pdb	3tzk.cif.gz_B	0.7685	5.265e-14	451
K100_8.pdb	4itu.cif.gz_A	0.7579	5.265e-14	451
K100_8.pdb	1g0n.cif.gz_B	0.7528	3.287e-14	451
K100_8.pdb	3cxr.cif.gz_A	0.76	3.487e-14	451
K100_8.pdb	1g6k.cif.gz_F	0.7138	5.963e-15	451
K100_8.pdb	5vt6.cif.gz_C	0.772	7.495e-14	450
K100_8.pdb	2d1y.cif.gz_A	0.8135	2.736e-13	449
K100_8.pdb	6zzo.cif.gz_A	0.7709	7.066e-14	449
K100_8.pdb	5vt6.cif.gz_D	0.7643	5.923e-14	448
K100_8.pdb	4dmm.cif.gz_B	0.7131	5.301e-15	448
K100_8.pdb	4gh5.cif.gz_A	0.7547	5.265e-14	448
K100_8.pdb	6y1b.cif.gz_B	0.7814	1.273e-13	448
K100_8.pdb	4lvu.cif.gz_A	0.7562	5.265e-14	448
K100_8.pdb	3tzq.cif.gz_A	0.7626	7.495e-14	448
K100_8.pdb	3emk.cif.gz_C	0.7711	5.923e-14	447
K100_8.pdb	3sj7.cif.gz_A	0.7763	1.432e-13	447
K100_8.pdb	1q7b.cif.gz_B	0.7887	1.132e-13	447
K100_8.pdb	3f1l.cif.gz_B	0.7962	1.2e-13	447
K100_8.pdb	6zzp.cif.gz_D	0.7647	7.495e-14	447
K100_8.pdb	3ri3.cif.gz_A	0.7439	5.265e-14	447
K100_8.pdb	1ae1.cif.gz_B	0.7131	2.598e-14	447
K100_8.pdb	1yxm.cif.gz_A	0.7465	3.922e-14	447
K100_8.pdb	4bmn.cif.gz_C	0.7644	7.495e-14	446
K100_8.pdb	3geg.cif.gz_B	0.7809	9.485e-14	446
K100_8.pdb	3i3o.cif.gz_G	0.7501	2.449e-14	446
K100_8.pdb	3e9q.cif.gz_A	0.7796	7.066e-14	446
K100_8.pdb	3tpc.cif.gz_B	0.826	4.382e-13	445
K100_8.pdb	4cqm.cif.gz_N	0.7787	2.039e-13	445
K100_8.pdb	3ezl.cif.gz_A	0.7293	1.139e-14	445
K100_8.pdb	4dc1.cif.gz_A	0.7399	4.412e-14	445
K100_8.pdb	3emk.cif.gz_B	0.7845	1.006e-13	444
K100_8.pdb	4yqz.cif.gz_D	0.7963	1.922e-13	444
K100_8.pdb	5vt6.cif.gz_A	0.7716	1.611e-13	444
K100_8.pdb	5t2u.cif.gz_B	0.7804	7.949e-14	443
K100_8.pdb	4dqx.cif.gz_C	0.7639	1.006e-13	443
K100_8.pdb	3hfg.cif.gz_D	0.7723	4.964e-14	443
K100_8.pdb	3hfg.cif.gz_B	0.7586	2.053e-14	443
K100_8.pdb	3v2h.cif.gz_B	0.7706	1.2e-13	442
K100_8.pdb	4k6f.cif.gz_C	0.7503	4.68e-14	442
K100_8.pdb	3r1i.cif.gz_B	0.7535	7.495e-14	442
K100_8.pdb	4itu.cif.gz_D	0.7667	1.812e-13	442
K100_8.pdb	7p7y.cif.gz_A	0.761	1.132e-13	442
K100_8.pdb	5wul.cif.gz_B	0.8033	2.293e-13	441
K100_8.pdb	3vc7.cif.gz_A	0.7783	1.432e-13	441
K100_8.pdb	5tii.cif.gz_B	0.7525	5.265e-14	441
K100_8.pdb	1q7b.cif.gz_A	0.7739	1.35e-13	441
K100_8.pdb	3pk0.cif.gz_B	0.7655	1.273e-13	441
K100_8.pdb	4dml.cif.gz_D	0.7498	4.964e-14	440
K100_8.pdb	3ged.cif.gz_A	0.7654	6.282e-14	440
K100_8.pdb	2ag5.cif.gz_C	0.7175	1.36e-14	440
K100_8.pdb	1zk2.cif.gz_A	0.7608	7.949e-14	440
K100_8.pdb	4is2.cif.gz_A	0.7951	2.433e-13	439
K100_8.pdb	1uzl.cif.gz_B	0.8382	8.881e-13	439
K100_8.pdb	2ew8.cif.gz_D	0.7331	1.139e-14	439
K100_8.pdb	5wul.cif.gz_A	0.7721	1.273e-13	439
K100_8.pdb	5wuw.cif.gz_A	0.7711	1.273e-13	439
K100_8.pdb	4hfr.cif.gz_B	0.7883	1.132e-13	439
K100_8.pdb	4cqm.cif.gz_O	0.7915	5.546e-13	438
K100_8.pdb	5ovl.cif.gz_C	0.8245	6.239e-13	438
K100_8.pdb	2p68.cif.gz_B	0.777	2.039e-13	438
K100_8.pdb	3wye.cif.gz_B	0.7619	1.709e-13	438
K100_8.pdb	4dmm.cif.gz_A	0.7183	2.755e-14	438
K100_8.pdb	2cfc.cif.gz_C	0.7579	1.273e-13	438
K100_8.pdb	6zzs.cif.gz_E	0.7275	6.282e-14	438
K100_8.pdb	3p19.cif.gz_C	0.8185	5.229e-13	437
K100_8.pdb	5wuw.cif.gz_B	0.7671	8.431e-14	437
K100_8.pdb	4dmm.cif.gz_C	0.7032	1.282e-14	437
K100_8.pdb	4dqx.cif.gz_D	0.7826	2.58e-13	437
K100_8.pdb	2q2v.cif.gz_B	0.7633	1.35e-13	437
K100_8.pdb	3bzu.cif.gz_D	0.7561	2.755e-14	437
K100_8.pdb	6zzt.cif.gz_B	0.7597	1.432e-13	436
K100_8.pdb	4g81.cif.gz_C	0.7616	1.006e-13	436
K100_8.pdb	1w4z.cif.gz_B	0.6853	3.949e-15	436
K100_8.pdb	5b1y.cif.gz_A	0.7336	1.529e-14	435
K100_8.pdb	4o6v.cif.gz_D	0.7727	1.812e-13	434
K100_8.pdb	2q2q.cif.gz_H	0.7646	1.432e-13	434
K100_8.pdb	4zgw.cif.gz_A	0.7659	1.611e-13	434
K100_8.pdb	7o6q.cif.gz_C	0.7565	2.162e-13	434
K100_8.pdb	3d4n.cif.gz_A	0.7591	5.584e-14	434
K100_8.pdb	3s55.cif.gz_B	0.7249	1.35e-13	434
K100_8.pdb	4cqm.cif.gz_C	0.7537	8.431e-14	433
K100_8.pdb	3lyl.cif.gz_C	0.7599	1.519e-13	433
K100_8.pdb	2pnf.cif.gz_B	0.7704	3.265e-13	433
K100_8.pdb	3o03.cif.gz_A	0.7195	3.487e-14	433
K100_8.pdb	1w8d.cif.gz_B	0.7472	9.485e-14	433
K100_8.pdb	7krm.cif.gz_B	0.763	2.039e-13	432
K100_8.pdb	6nj7.cif.gz_D	0.7726	7.066e-14	432
K100_8.pdb	4lvu.cif.gz_B	0.726	4.68e-14	432
K100_8.pdb	6zzp.cif.gz_C	0.7781	3.896e-13	432
K100_8.pdb	7do6.cif.gz_C	0.7607	1.812e-13	432
K100_8.pdb	4bb5.cif.gz_D	0.7619	5.923e-14	432
K100_8.pdb	1x1t.cif.gz_A	0.7786	2.736e-13	431
K100_8.pdb	4wk6.cif.gz_C	0.7601	2.039e-13	431
K100_8.pdb	7emg.cif.gz_B	0.7738	2.58e-13	431
K100_8.pdb	4nmh.cif.gz_A	0.7619	5.923e-14	431
K100_8.pdb	2ztm.cif.gz_B	0.808	4.93e-13	430
K100_8.pdb	4trr.cif.gz_E	0.781	4.648e-13	430
K100_8.pdb	3gaf.cif.gz_C	0.7518	1.709e-13	430
K100_8.pdb	3lyl.cif.gz_B	0.7556	1.132e-13	430
K100_8.pdb	5u9p.cif.gz_C	0.7244	6.282e-14	430
K100_8.pdb	2ehd.cif.gz_B	0.8216	1.264e-12	429
K100_8.pdb	4zgw.cif.gz_B	0.7712	7.949e-14	429
K100_8.pdb	4fgs.cif.gz_C	0.7666	2.433e-13	429
K100_8.pdb	2ztu.cif.gz_A	0.7557	1.611e-13	429
K100_8.pdb	3enn.cif.gz_B	0.7682	2.902e-13	429
K100_8.pdb	5b1y.cif.gz_B	0.7223	1.825e-14	429
K100_8.pdb	4dml.cif.gz_B	0.7365	1.067e-13	429
K100_8.pdb	4yqy.cif.gz_A	0.7562	1.611e-13	429
K100_8.pdb	5wjs.cif.gz_B	0.6916	7.546e-15	429
K100_8.pdb	6zzs.cif.gz_A	0.7161	1.006e-13	429
K100_8.pdb	3d7l.cif.gz_H	0.8137	2.039e-13	428
K100_8.pdb	4bmn.cif.gz_D	0.779	5.546e-13	428
K100_8.pdb	2d1y.cif.gz_D	0.8025	6.617e-13	428
K100_8.pdb	4k6f.cif.gz_A	0.757	1.709e-13	428
K100_8.pdb	5tii.cif.gz_D	0.7527	1.519e-13	428
K100_8.pdb	5x8h.cif.gz_D	0.7572	2.162e-13	428
K100_8.pdb	7yic.cif.gz_B	0.7576	3.265e-13	428
K100_8.pdb	7quj.cif.gz_D	0.732	1.273e-13	428
K100_8.pdb	3tzq.cif.gz_D	0.7551	1.922e-13	428
K100_8.pdb	3d4n.cif.gz_C	0.7543	6.282e-14	428
K100_8.pdb	6ds1.cif.gz_C	0.7421	1.611e-13	428
K100_8.pdb	6zzo.cif.gz_D	0.7434	2.433e-13	428
K100_8.pdb	7ucw.cif.gz_B	0.7769	4.132e-13	428
K100_8.pdb	3vzq.cif.gz_B	0.7601	1.922e-13	427
K100_8.pdb	4ure.cif.gz_A	0.7528	2.902e-13	427
K100_8.pdb	3imf.cif.gz_B	0.7466	2.902e-13	427
K100_8.pdb	2ztu.cif.gz_B	0.843	7.444e-13	426
K100_8.pdb	4trr.cif.gz_G	0.8232	1.124e-12	426
K100_8.pdb	4bmn.cif.gz_A	0.781	4.93e-13	426
K100_8.pdb	7djs.cif.gz_C	0.7531	1.432e-13	426
K100_8.pdb	3tn7.cif.gz_B	0.7428	5.265e-14	426
K100_8.pdb	6ixm.cif.gz_B	0.7642	4.382e-13	426
K100_8.pdb	5thq.cif.gz_D	0.7538	2.58e-13	426
K100_8.pdb	7krm.cif.gz_D	0.7539	2.58e-13	425
K100_8.pdb	4ag3.cif.gz_D	0.7638	4.648e-13	425
K100_8.pdb	3gk3.cif.gz_B	0.7757	5.882e-13	425
K100_8.pdb	1geg.cif.gz_D	0.7101	4.964e-14	425
K100_8.pdb	3tzq.cif.gz_B	0.7773	5.546e-13	425
K100_8.pdb	1w6u.cif.gz_D	0.7704	4.382e-13	425
K100_8.pdb	3u5t.cif.gz_A	0.719	4.412e-14	424
K100_8.pdb	4afn.cif.gz_D	0.7698	3.673e-13	424
K100_8.pdb	6zz0.cif.gz_D	0.7618	4.93e-13	424
K100_8.pdb	4ibo.cif.gz_D	0.7523	1.709e-13	424
K100_8.pdb	3csd.cif.gz_B	0.6885	1.282e-14	424
K100_8.pdb	8dt1.cif.gz_C	0.7477	5.546e-13	424
K100_8.pdb	3s55.cif.gz_C	0.6843	2.755e-14	424
K100_8.pdb	2ekq.cif.gz_D	0.774	4.382e-13	423
K100_8.pdb	4fgs.cif.gz_D	0.7884	8.881e-13	423
K100_8.pdb	3imf.cif.gz_D	0.7456	2.58e-13	423
K100_8.pdb	3d5q.cif.gz_D	0.7916	6.617e-13	423
K100_8.pdb	4c7k.cif.gz_B	0.7607	1.132e-13	423
K100_8.pdb	3d5q.cif.gz_A	0.7381	4.16e-14	423
K100_8.pdb	4rzh.cif.gz_B	0.727	8.431e-14	422
K100_8.pdb	7krk.cif.gz_D	0.7368	2.162e-13	422
K100_8.pdb	6t77.cif.gz_B	0.7739	5.882e-13	422
K100_8.pdb	2ztm.cif.gz_C	0.736	1.273e-13	422
K100_8.pdb	5jc8.cif.gz_A	0.7298	2.433e-13	422
K100_8.pdb	3tfo.cif.gz_D	0.8205	2.278e-12	421
K100_8.pdb	5wva.cif.gz_B	0.7735	1.709e-13	421
K100_8.pdb	7krk.cif.gz_B	0.7584	4.382e-13	421
K100_8.pdb	4fgs.cif.gz_A	0.7887	9.991e-13	421
K100_8.pdb	2q2q.cif.gz_E	0.7744	5.229e-13	421
K100_8.pdb	6uhx.cif.gz_A	0.7319	1.611e-13	421
K100_8.pdb	3d3e.cif.gz_C	0.754	1.006e-13	421
K100_8.pdb	1rwb.cif.gz_F	0.7151	6.662e-14	421
K100_8.pdb	3qqp.cif.gz_B	0.7595	1.35e-13	421
K100_8.pdb	5ovl.cif.gz_B	0.8295	2.718e-12	420
K100_8.pdb	3u5t.cif.gz_B	0.7152	5.265e-14	420
K100_8.pdb	3imf.cif.gz_C	0.7626	5.546e-13	420
K100_8.pdb	3gaf.cif.gz_D	0.7539	4.382e-13	420
K100_8.pdb	6pei.cif.gz_C	0.7526	6.239e-13	420
K100_8.pdb	3gmd.cif.gz_H	0.7621	1.611e-13	420
K100_8.pdb	5gwt.cif.gz_C	0.7797	7.444e-13	419
K100_8.pdb	2ztv.cif.gz_B	0.7263	8.943e-14	419
K100_8.pdb	7yb1.cif.gz_D	0.7696	6.617e-13	419
K100_8.pdb	7yb1.cif.gz_A	0.7559	4.93e-13	419
K100_8.pdb	4p38.cif.gz_B	0.7758	3.896e-13	419
K100_8.pdb	5cdy.cif.gz_C	0.8083	1.192e-12	418
K100_8.pdb	3gaf.cif.gz_F	0.7501	4.382e-13	418
K100_8.pdb	2zat.cif.gz_D	0.7694	8.881e-13	417
K100_8.pdb	3tjr.cif.gz_A	0.7692	1.8e-12	417
K100_8.pdb	4egf.cif.gz_H	0.7615	4.382e-13	417
K100_8.pdb	5ovl.cif.gz_D	0.821	2.883e-12	416
K100_8.pdb	2q2v.cif.gz_C	0.7615	6.617e-13	416
K100_8.pdb	3gaf.cif.gz_A	0.7572	7.018e-13	416
K100_8.pdb	1k2w.cif.gz_B	0.6995	1.067e-13	416
K100_8.pdb	5thk.cif.gz_F	0.6727	2.053e-14	416
K100_8.pdb	5oji.cif.gz_A	0.7636	1.192e-12	416
K100_8.pdb	4za2.cif.gz_A	0.7674	6.239e-13	415
K100_8.pdb	4trr.cif.gz_H	0.75	7.895e-13	415
K100_8.pdb	3vdq.cif.gz_B	0.7293	3.078e-13	415
K100_8.pdb	4ijk.cif.gz_A	0.7098	9.485e-14	414
K100_8.pdb	1uay.cif.gz_B	0.7665	4.93e-13	414
K100_8.pdb	3lyl.cif.gz_D	0.7727	8.374e-13	414
K100_8.pdb	3sj7.cif.gz_B	0.6996	8.431e-14	414
K100_8.pdb	4afn.cif.gz_B	0.7643	8.374e-13	414
K100_8.pdb	5t5q.cif.gz_D	0.7266	1.611e-13	414
K100_8.pdb	1hxh.cif.gz_D	0.7573	4.93e-13	414
K100_8.pdb	3wye.cif.gz_A	0.7238	3.078e-13	414
K100_8.pdb	2ztv.cif.gz_C	0.7107	7.495e-14	414
K100_8.pdb	6zzp.cif.gz_A	0.7224	3.265e-13	414
K100_8.pdb	4b79.cif.gz_A	0.7487	3.896e-13	413
K100_8.pdb	6zz0.cif.gz_A	0.7672	1.341e-12	413
K100_8.pdb	2ph3.cif.gz_A	0.7163	1.611e-13	413
K100_8.pdb	4cr6.cif.gz_C	0.7413	3.896e-13	413
K100_8.pdb	5tii.cif.gz_E	0.7626	1.192e-12	412
K100_8.pdb	4dml.cif.gz_A	0.7489	7.018e-13	412
K100_8.pdb	3gaf.cif.gz_H	0.7819	1.697e-12	412
K100_8.pdb	1w8d.cif.gz_D	0.7613	9.42e-13	412
K100_8.pdb	3tfo.cif.gz_C	0.8101	3.869e-12	411
K100_8.pdb	3gk3.cif.gz_A	0.769	8.374e-13	411
K100_8.pdb	2q2q.cif.gz_C	0.7854	1.422e-12	411
K100_8.pdb	5wva.cif.gz_A	0.76	6.617e-13	411
K100_8.pdb	4za2.cif.gz_D	0.7075	5.584e-14	411
K100_8.pdb	2ztm.cif.gz_D	0.7227	1.611e-13	411
K100_8.pdb	4cql.cif.gz_C	0.8471	6.572e-12	410
K100_8.pdb	5ovj.cif.gz_A	0.7723	1.697e-12	410
K100_8.pdb	2ztu.cif.gz_C	0.7182	1.432e-13	410
K100_8.pdb	6zzs.cif.gz_F	0.6934	1.006e-13	410
K100_8.pdb	2ztv.cif.gz_D	0.7229	1.812e-13	410
K100_8.pdb	3itd.cif.gz_A	0.7334	5.229e-13	410
K100_8.pdb	3tfo.cif.gz_B	0.7763	7.018e-13	409
K100_8.pdb	3woh.cif.gz_A	0.7314	2.162e-13	409
K100_8.pdb	7krm.cif.gz_C	0.7149	2.902e-13	409
K100_8.pdb	3uf0.cif.gz_B	0.7594	1.06e-12	409
K100_8.pdb	6ixj.cif.gz_A	0.7143	1.812e-13	409
K100_8.pdb	5jc8.cif.gz_D	0.6952	2.433e-13	409
K100_8.pdb	3ai3.cif.gz_G	0.7336	5.546e-13	409
K100_8.pdb	6lln.cif.gz_A	0.7137	8.943e-14	408
K100_8.pdb	7krm.cif.gz_A	0.7409	8.374e-13	408
K100_8.pdb	6nj7.cif.gz_A	0.7576	2.736e-13	408
K100_8.pdb	2b4q.cif.gz_A	0.7559	6.617e-13	408
K100_8.pdb	1g0o.cif.gz_B	0.6673	3.287e-14	408
K100_8.pdb	5gwr.cif.gz_B	0.7568	3.896e-13	407
K100_8.pdb	6t62.cif.gz_B	0.7729	1.341e-12	407
K100_8.pdb	5tii.cif.gz_C	0.7439	6.617e-13	407
K100_8.pdb	3gk3.cif.gz_C	0.7148	1.611e-13	407
K100_8.pdb	4nim.cif.gz_A	0.7145	1.611e-13	407
K100_8.pdb	3sju.cif.gz_B	0.6999	1.611e-13	407
K100_8.pdb	3ijr.cif.gz_B	0.6781	2.177e-14	407
K100_8.pdb	4y9d.cif.gz_A	0.7667	2.883e-12	406
K100_8.pdb	7djs.cif.gz_A	0.7659	1.192e-12	406
K100_8.pdb	2ztu.cif.gz_D	0.7302	2.433e-13	406
K100_8.pdb	3osu.cif.gz_A	0.6828	7.949e-14	406
K100_8.pdb	7v0h.cif.gz_B	0.7096	2.902e-13	406
K100_8.pdb	7xqm.cif.gz_A	0.7473	4.93e-13	406
K100_8.pdb	4trr.cif.gz_F	0.76	2.148e-12	406
K100_8.pdb	4trr.cif.gz_D	0.7475	1.422e-12	406
K100_8.pdb	3m1a.cif.gz_B	0.727	3.463e-13	406
K100_8.pdb	3oec.cif.gz_A	0.6786	2.433e-13	406
K100_8.pdb	5z2l.cif.gz_D	0.7382	5.882e-13	405
K100_8.pdb	6pzn.cif.gz_D	0.7549	8.881e-13	405
K100_8.pdb	8hfk.cif.gz_C	0.748	1.192e-12	405
K100_8.pdb	1w8d.cif.gz_C	0.7197	3.673e-13	404
K100_8.pdb	1w73.cif.gz_A	0.7128	3.673e-13	404
K100_8.pdb	3gaf.cif.gz_B	0.7539	1.909e-12	403
K100_8.pdb	3gaf.cif.gz_E	0.7583	1.509e-12	403
K100_8.pdb	7wbc.cif.gz_B	0.7386	8.374e-13	403
K100_8.pdb	8dt1.cif.gz_D	0.7703	4.352e-12	403
K100_8.pdb	3wtc.cif.gz_B	0.6848	1.611e-13	403
K100_8.pdb	4dry.cif.gz_A	0.7735	3.057e-12	402
K100_8.pdb	4cr7.cif.gz_L	0.7369	8.374e-13	402
K100_8.pdb	6ow4.cif.gz_E	0.6962	1.922e-13	402
K100_8.pdb	1w6u.cif.gz_C	0.72	4.93e-13	402
K100_8.pdb	5xtg.cif.gz_B	0.7634	1.909e-12	401
K100_8.pdb	4iin.cif.gz_B	0.7155	3.673e-13	401
K100_8.pdb	7caz.cif.gz_A	0.7702	2.148e-12	401
K100_8.pdb	4wk6.cif.gz_B	0.7476	1.124e-12	401
K100_8.pdb	2q2w.cif.gz_D	0.7628	1.697e-12	401
[truncated: 285,658+ more rows]

## Sheet: SuppTable6
qseqid	sseqid	BLASTP_pident	BLASTP_length	BLASTP_mismatch	BLASTP_gapopen	BLASTP_qstart	BLASTP_qend	BLASTP_sstart	BLASTP_send	BLASTP_evalue	BLASTP_bitscore	BLASTN_pident	BLASTN_length	BLASTN_mismatch	BLASTN_gapopen	BLASTN_qstart	BLASTN_qend	BLASTN_sstart	BLASTN_send	BLASTN_evalue	BLASTN_bitscore
[truncated: 111,409 more rows]

[truncated: 13 more sheets: SuppTable7, SuppTable8, SuppTable9, SuppTable10, SuppTable11, SuppTable12, SuppTable13, SuppTable14, SuppTable15, SuppTable16, SuppTable17, SuppTable18, SuppTable19]
