# Supplementary material for: In silico typing maps the natural diversity of Escherichia coli transporter-dependent capsules
Source: Nat Microbiol. 2026 Apr 23;11(5):1217–32. doi: 10.1038/s41564-026-02323-5 (PMC13171606; doi:10.1038/s41564-026-02323-5)
Supplement: Supplementary file 5 — Trees in Newick format and sequence identities. [file 41564_2026_2323_MOESM5_ESM.xlsx]

## Sheet: 1C_trees
Protein	Newick
KpsD	((K24:0.0,K95:0.0,K6:0.0,K13_K23:0.0,K14:0.0):0.00055,(K100:0.00339,K1:0.00055)0.912:0.00157,(K97:0.00174,(((K53:0.00351,(K402:0.00173,(((((K96:0.0,K3:0.0,K98:0.0):0.00055,K10:0.00055)0.999:0.18806,(((K500:0.00333,K510:0.00055)0.905:0.00334,(K260:0.00054,K261:0.03044)0.933:0.00501)0.788:0.00099,(K516:0.00169,(K505:0.0,K319:0.0,K11:0.0):0.00055)0.810:0.00234)0.731:0.03056)1.000:1.15760,(K411:0.001…
KpsE	((K257:0.00266,((K18_K22:0.00264,((((K106:0.0,K24:0.0,K401:0.0,K416:0.0,K410:0.0,K409:0.0,K16:0.0):0.00055,(K1:0.00054,(((K19:0.0,K414:0.0,K94:0.0,K412:0.0,K413:0.0):0.00689,K411:0.00618)0.955:0.16342,((K10:0.00591,(K255:0.00054,(K96:0.00491,(K250:0.00243,((K421:0.0,K98:0.0):0.00055,(K217:0.00244,K3:0.00242)0.000:0.00055)0.000:0.00051)0.800:0.00240)0.943:0.00735)0.630:0.00389)0.909:0.10362,(((K26…
KpsM	((K106:0.0,K400:0.0,K401:0.0,K417:0.0,K95:0.0,K416:0.0,K53:0.0,K93:0.0,K410:0.0,K13_K23:0.0,K16:0.0,K245:0.0,K14:0.0,K295:0.0):0.00055,K97:0.00371,(((K317:0.00371,K12:0.00369)0.000:0.00055,K214:0.00744)0.000:0.00055,((((K5:0.00389,(K6:0.0,K18_K22:0.0):0.00055)0.863:0.00370,K408:0.00371)0.000:0.00055,((K4:0.00743,K409:0.00372)0.000:0.00055,((K24:0.0,K415:0.0,K7:0.0):0.00054,((K406:0.00054,((K2:0.0…
KpsT	(((K18_K22:0.00055,(K5:0.06542,K241:0.15824)0.788:0.02258)0.874:0.01866,(((K24:0.00483,(K418:0.00918,K228:0.01276)0.081:0.00426)0.850:0.01805,(K97:0.03238,((K402:0.02213,((K400:0.00509,K401:0.02251)0.978:0.05321,(K12:0.08180,((K405:0.06454,((K419:0.10399,K245:0.03058)0.957:0.05756,K214:0.07083)0.521:0.01332)0.843:0.04163,(K2:0.04654,(((K414:0.09945,K411:0.06658)0.931:0.05963,((((K52:0.14726,(K106…
KpsS	(((((K417:0.00054,K5:0.01627)0.874:0.01808,(((K251:0.01011,(K400:0.00338,K419:0.07382)0.870:0.00777)0.952:0.03026,(K423:0.02479,((K317:0.01950,(K404:0.01371,(K4:0.01867,(K53:0.00245,K93:0.00245)0.787:0.00538)0.799:0.00977)0.859:0.01033)0.721:0.00096,(K410:0.00268,(K24:0.01600,K13_K23:0.02992)0.775:0.00642)0.969:0.03196)0.289:0.00472)0.884:0.01475)0.741:0.01272,((K257:0.00514,(K232:0.00055,K12:0.0…
KpsC	((((K24:0.00995,K410:0.00546)0.856:0.00308,(K403:0.00927,(K16:0.00926,(K401:0.00776,K1:0.00614)0.918:0.00464)0.763:0.00153)0.753:0.00222)0.947:0.00544,(((K400:0.01975,((((((K422:0.05794,(K261:0.04492,K508:0.00730)0.967:0.01889)0.970:0.03725,(K319:0.00158,((K517:0.0,K259:0.0,K511:0.0):0.00055,((K260:0.06204,((K11:0.06632,((K266:0.0,K500:0.0):0.00055,(((K505:0.0,K504:0.0,K506:0.0):0.00055,K507:0.00…

## Sheet: 1E_kps_conserved_identities
QUERY	SUBJECT	IDENTITY [%]
K15__kpsF	K1__kpsF	99.39
K15__kpsE	K1__kpsE	99.194
K15__kpsD	K1__kpsD	99.284
K15__kpsU	K1__kpsU	97.976
K15__kpsC	K1__kpsC	35.89
K15__kpsS	K1__kpsS	36.22
K15__kpsT	K1__kpsT	71.233
K15__kpsM	K1__kpsM	72.587
K1__kpsF	K5__kpsF	100
K1__kpsE	K5__kpsE	99.462
K1__kpsD	K5__kpsD	99.284
K1__kpsU	K5__kpsU	97.571
K1__kpsC	K5__kpsC	97.189
K1__kpsS	K5__kpsS	98.201
K1__kpsT	K5__kpsT	72.685
K1__kpsM	K5__kpsM	97.297
K5__kpsF	K19__kpsF	74.295
K5__kpsE	K19__kpsE	70.526
K5__kpsD	K19__kpsD	79.159
K5__kpsC	K19__kpsC	65.68
K5__kpsS	K19__kpsS	77.635
K5__kpsT	K19__kpsT	77.273
K5__kpsM	K19__kpsM	75.676
K19__kpsF	K94__kpsF	100
K19__kpsE	K94__kpsE	100
K19__kpsD	K94__kpsD	99.821
K19__kpsC	K94__kpsC	99.558
K19__kpsS	K94__kpsS	99.235
K19__kpsT	K94__kpsT	73.973
K19__kpsM	K94__kpsM	81.081
K94__kpsE	K3__kpsE	35.493
K94__kpsD	K3__kpsD	36.015
K94__kpsC	K3__kpsC	37.736
K94__kpsS	K3__kpsS	77.949
K94__kpsT	K3__kpsT	48.611
K94__kpsM	K3__kpsM	39.3
K3__kpsE	K10__kpsE	97.756
K3__kpsD	K10__kpsD	100
K3__kpsC	K10__kpsC	99.86
K3__kpsS	K10__kpsS	99.509
K3__kpsT	K10__kpsT	99.078
K3__kpsM	K10__kpsM	99.251
K10__kpsE	K11__kpsE	78.055
K10__kpsD	K11__kpsD	79.831
K10__kpsC	K11__kpsC	66.855
K10__kpsS	K11__kpsS	58.015
K10__kpsT	K11__kpsT	87.097
K10__kpsM	K11__kpsM	77.528
K11__kpsE	K121__kpsE	98.504
K11__kpsD	K121__kpsD	99.49
K11__kpsC	K121__kpsC	93.563
K11__kpsS	K121__kpsS	99.519
K11__kpsT	K121__kpsT	97.235
K11__kpsM	K121__kpsM	84.644
