# Supplementary material for: In silico typing maps the natural diversity of Escherichia coli transporter-dependent capsules
Source: Nat Microbiol. 2026 Apr 23;11(5):1217–32. doi: 10.1038/s41564-026-02323-5 (PMC13171606; doi:10.1038/s41564-026-02323-5)
Supplement: Supplementary file 6 — Sequence identities. [file 41564_2026_2323_MOESM6_ESM.xlsx]

## Sheet: 2_kps_loci_identities
QUERY	SUBJECT	GROUP	IDENTITY [%]
K1__neuS_K1	K92__neuS_K92	2	82.683
K1__neuE	K92__neuE	2	97.911
K1__neuC	K92__neuC	2	99.459
K1__neuA	K92__neuA	2	99.761
K1__neuB	K92__neuB	2	99.424
K1__neuD	K92__neuD	2	100
K92__neuD	K2__kslC	2	38.298
K4__kfoG	K110__K110_7	2	95.973
K4__kfoG	K110__K110_10	2	33.333
K4__kfoG	K110__K110_10	2	27.642
K4__kfoF	K110__K110_8	2	95.128
K4__kfoF	K110__K110_13	2	32.143
K4__kfoC	K110__K110_10	2	72.953
K4__kfoC	K110__K110_7	2	38.144
K4__kfoB	K110__K110_12	2	41.681
K4__kfoA	K110__K110_13	2	81.361
K110__K110_7	K115__K115_7	2	95.973
K110__K110_7	K115__K115_9	2	35.052
K110__K110_7	K115__K115_9	2	27.551
K110__K110_8	K115__K115_8	2	96.41
K110__K110_10	K115__K115_9	2	86.107
K110__K110_10	K115__K115_7	2	32.039
K110__K110_10	K115__K115_7	2	28.205
K110__K110_12	K115__K115_10	2	66.839
K110__K110_13	K115__K115_11	2	87.719
K115__K115_7	K5__kfiC	2	32.203
K115__K115_8	K5__kfiD	2	63.514
K115__K115_9	K5__kfiC	2	30.496
K115__K115_9	K5__kfiC	2	25.18
K115__K115_10	K5__kfiB	2	27.553
K5__kfiD	K93__K53_K93_8	2	63.514
K5__kfiD	K53__K53_K93_8	2	63.514
K5__kfiC	K93__K53_K93_7	2	32.489
K5__kfiC	K53__K53_K93_7	2	32.627
K5__kfiC	K93__K53_K93_11	2	28.313
K5__kfiC	K93__K53_K93_11	2	29.054
K5__kfiC	K53__K53_K93_11	2	27.711
K5__kfiC	K53__K53_K93_11	2	29.054
K5__kfiB	K53__K53_K93_13	2	30.28
K5__kfiB	K53__K53_K93_13	2	25.092
K5__kfiB	K93__K53_K93_13	2	30.28
K5__kfiB	K93__K53_K93_13	2	25.092
K93__K53_K93_7	K93__K53_K93_7	2	100
K93__K53_K93_7	K53__K53_K93_7	2	99.553
K93__K53_K93_7	K93__K53_K93_11	2	41
K93__K53_K93_7	K93__K53_K93_11	2	23.585
K93__K53_K93_7	K53__K53_K93_11	2	40
K93__K53_K93_7	K53__K53_K93_11	2	23.585
K93__K53_K93_8	K93__K53_K93_8	2	100
K93__K53_K93_8	K53__K53_K93_8	2	99.744
K93__K53_K93_10	K93__K53_K93_10	2	100
K93__K53_K93_10	K53__K53_K93_10	2	93.151
K93__K53_K93_10	K53__K53_K93_11	2	26.772
K93__K53_K93_10	K93__K53_K93_11	2	26.772
K93__K53_K93_11	K93__K53_K93_11	2	100
K93__K53_K93_11	K53__K53_K93_11	2	99.699
K93__K53_K93_11	K53__K53_K93_7	2	41.414
K93__K53_K93_11	K53__K53_K93_7	2	23.585
K93__K53_K93_11	K93__K53_K93_7	2	41
K93__K53_K93_11	K93__K53_K93_7	2	23.585
K93__K53_K93_11	K93__K53_K93_10	2	26.772
K93__K53_K93_11	K53__K53_K93_10	2	33.333
K93__K53_K93_12	K93__K53_K93_12	2	100
K93__K53_K93_12	K53__K53_K93_12	2	99.656
K93__K53_K93_13	K53__K53_K93_13	2	100
K93__K53_K93_13	K93__K53_K93_13	2	100
K53__K53_K93_7	K53__K53_K93_7	2	100
K53__K53_K93_7	K93__K53_K93_7	2	99.553
K53__K53_K93_7	K93__K53_K93_11	2	41.414
K53__K53_K93_7	K93__K53_K93_11	2	23.585
K53__K53_K93_7	K53__K53_K93_11	2	40.404
K53__K53_K93_7	K53__K53_K93_11	2	23.585
K53__K53_K93_8	K53__K53_K93_8	2	100
K53__K53_K93_8	K93__K53_K93_8	2	99.744
K53__K53_9	K93__K93_9	2	64.019
K53__K53_K93_10	K53__K53_K93_10	2	100
K53__K53_K93_10	K93__K53_K93_10	2	93.151
K53__K53_K93_10	K93__K53_K93_11	2	32.836
K53__K53_K93_10	K53__K53_K93_11	2	32.836
K53__K53_K93_11	K53__K53_K93_11	2	100
K53__K53_K93_11	K93__K53_K93_11	2	99.699
K53__K53_K93_11	K93__K53_K93_7	2	40
K53__K53_K93_11	K93__K53_K93_7	2	23.585
K53__K53_K93_11	K53__K53_K93_7	2	40.404
K53__K53_K93_11	K53__K53_K93_7	2	23.585
K53__K53_K93_11	K93__K53_K93_10	2	26.772
K53__K53_K93_11	K53__K53_K93_10	2	33.333
K53__K53_K93_12	K53__K53_K93_12	2	100
K53__K53_K93_12	K93__K53_K93_12	2	99.656
K53__K53_K93_13	K53__K53_K93_13	2	100
K53__K53_K93_13	K93__K53_K93_13	2	100
K93__K53_K93_7	K146__K146_7	2	97.539
K93__K53_K93_7	K146__K146_11	2	40
K93__K53_K93_7	K146__K146_11	2	24.528
K93__K53_K93_8	K146__K146_8	2	97.949
K93__K53_K93_10	K146__K146_10	2	90.305
K93__K53_K93_10	K146__K146_11	2	25.984
K93__K53_K93_11	K146__K146_11	2	94.887
K93__K53_K93_11	K146__K146_7	2	41.414
K93__K53_K93_11	K146__K146_7	2	23.585
K93__K53_K93_11	K146__K146_10	2	34.545
K93__K53_K93_12	K146__K146_12	2	93.632
K93__K53_K93_13	K146__K146_13	2	98.288
K53__K53_K93_7	K146__K146_7	2	97.987
K53__K53_K93_7	K146__K146_11	2	40.404
K53__K53_K93_7	K146__K146_11	2	24.528
K53__K53_K93_8	K146__K146_8	2	97.692
K53__K53_K93_10	K146__K146_10	2	90.305
K53__K53_K93_10	K146__K146_11	2	31.818
K53__K53_K93_11	K146__K146_11	2	95.188
K53__K53_K93_11	K146__K146_7	2	40.404
K53__K53_K93_11	K146__K146_7	2	23.585
K53__K53_K93_11	K146__K146_10	2	34.545
K53__K53_K93_12	K146__K146_12	2	93.46
K53__K53_K93_13	K146__K146_13	2	98.288
K52__K52_10	K116__K116_7	2	68.482
K52__K52_12	K116__K116_8	2	48.399
K52__K52_13	K116__K116_9	2	63.11
K116__K116_9	K7__K7_13	2	61.585
K7__K7_9	K106__K106_9	2	90.771
K7__K7_9	K106__K106_12	2	33.022
K7__K7_10	K106__K106_10	2	100
K7__K7_11	K106__K106_11	2	100
K7__K7_12	K106__K106_12	2	100
K7__K7_12	K106__K106_9	2	32.087
K7__K7_13	K106__K106_13	2	100
K12__K12_12	K14__K14_8	2	26.984
K14__K14_7	K157__K157_6	2	30.986
K14__K14_8	K157__K157_7	2	30.533
K18__K18_K22_7	K100__K100_7	2	97.098
K18__K18_K22_8	K100__K100_8	2	98.908
K18__K18_K22_9	K100__K100_9	2	82.13
K100__K100_9	K51__K51_10	2	24.138
K100__K100_9	K51__K51_10	2	36.17
K51__K51_9	K108__K108_9	2	98.895
K51__K51_10	K108__K108_10	2	99.404
K51__K51_10	K108__K108_9	2	56.522
K51__K509_11	K108__K108_13	2	68.618
K108__K108_10	K6__K6_8	2	64.706
K6__K6_7	K126__K126_9	2	41.211
K6__K6_8	K126__K126_10	2	36.574
K6__K6_9	K126__K126_11	2	58.944
K126__K126_9	K118__K118_12	2	34.118
K126__K126_11	K118__K118_10	2	62.611
K118__K118_11	K119__K119_7	2	35.135
K118__K118_12	K119__K119_7	2	27.984
K105__K105_9	K123__K123_9	2	79.87
K105__K105_10	K123__K123_8	2	72.56
K123__K123_8	K136__K136_7	2	73.897
K123__K123_9	K136__K136_8	2	78.896
K113__K113_7	K148__K148_7	2	85.906
K113__K113_8	K148__K148_8	2	79.474
K113__K113_8	K148__K148_10	2	30.065
K113__K113_9	K148__K148_9	2	95.633
K113__K113_10	K148__K148_10	2	95.565
K113__K113_10	K148__K148_8	2	30.719
K148__K148_7	K154__K154_8	2	92.582
K148__K148_8	K154__K154_10	2	56.053
K148__K148_8	K154__K154_9	2	28.947
K148__K148_8	K154__K154_12	2	27.517
K148__K148_9	K154__K154_11	2	78.166
K148__K148_10	K154__K154_9	2	61.719
K148__K148_10	K154__K154_12	2	51.708
K148__K148_10	K154__K154_10	2	30.719
K154__K154_9	K124__K124_11	2	42.373
K154__K154_9	K124__K124_9	2	28.636
K154__K154_9	K124__K124_8	2	42.857
K154__K154_10	K124__K124_9	2	50.653
K154__K154_10	K124__K124_11	2	32.773
K154__K154_11	K124__K124_10	2	71.179
K154__K154_12	K124__K124_11	2	34.965
K154__K154_12	K124__K124_9	2	26.22
K124__K124_8	K140__K140_7	2	37.313
K124__K124_8	K140__K140_8	2	42.857
K124__K124_9	K140__K140_9	2	49.081
K124__K124_9	K140__K140_8	2	29.218
K124__K124_9	K140__K140_11	2	27.778
K124__K124_10	K140__K140_10	2	71.397
K124__K124_11	K140__K140_8	2	39.37
K124__K124_11	K140__K140_11	2	34.571
K124__K124_11	K140__K140_9	2	31.933
K140__K140_11	K132__K132_11	2	25.439
K140__K140_11	K132__K132_13	2	27.692
K132__K132_11	K117__K117_9	2	73.626
K132__K132_12	K117__K117_10	2	87.121
K132__K132_13	K117__K117_8	2	29.412
K117__K117_8	K122__K122_9	2	88.97
K117__K117_9	K122__K122_10	2	95.135
K117__K117_10	K122__K122_11	2	98.485
K122__K122_8	K24__K24_9	2	35.072
K122__K122_10	K24__K24_10	2	35.135
K122__K122_11	K24__K24_12	2	96.97
K13__K13_K23_9	K20__K20_7	2	35.802
K13__K13_K23_9	K20__K20_8	2	30.159
K13__K13_K23_10	K20__K20_8	2	95.781
K20__K20_7	K120__K120_7	2	42.553
K20__K20_8	K120__K120_8	2	91.25
K120__K120_7	K104__K104_10	2	57.692
K120__K120_8	K104__K104_9	2	30.251
K104__K104_9	K131__K131_7	2	32.456
K104__K104_10	K131__K131_8	2	40.38
K131__K131_7	K16__K16_8	2	30.317
K16__K16_7	K107__K107_9	2	24.82
K16__K16_8	K107__K107_10	2	28.257
K107__K107_10	K74__K74_8	2	25.068
K74__K74_7	K109__K109_7	2	96.987
K74__K74_7	K109__K109_8	2	31.868
K74__K74_7	K109__K109_8	2	34.211
K74__K74_8	K109__K109_8	2	85.278
K74__K74_8	K109__K109_7	2	27.473
K74__K74_8	K109__K109_7	2	34.211
K74__K74_9	K109__K109_9	2	97.845
K109__K109_7	K95__K95_7	2	96.798
K109__K109_7	K95__K95_8	2	29.213
K109__K109_8	K95__K95_8	2	78.636
K109__K109_8	K95__K95_7	2	30.769
K109__K109_8	K95__K95_7	2	34.211
K109__K109_9	K95__K95_9	2	97.845
K95__K95_8	K135__K135_7	2	72.956
K95__K95_9	K135__K135_8	2	96.46
K135__K135_7	K97__K97_8	2	27.684
K97__K97_8	K112__K112_11	2	55.004
K112__K112_11	K127__K127_9	2	43.707
K127__K127_9	K156__K156_9	2	43.379
K127__K127_10	K156__K156_7	2	36.257
K156__K156_7	K155__K155_7	2	34.848
K156__K156_8	K155__K155_6	2	25.397
K156__K156_9	K155__K155_8	2	31.45
K155__K155_8	K141__K141_12	2	29.174
K141__K141_12	K19__K19_4	2	28.979
K3__K3_5	K145__K145_5	3	88.255
K3__K3_5	K145__K145_6	3	51.282
K3__K3_5	K145__K145_6	3	38.235
K3__K3_6	K145__K145_6	3	92.422
K3__K3_6	K145__K145_11	3	41.685
K3__K3_6	K145__K145_5	3	51.22
K3__K3_6	K145__K145_5	3	38.235
K3__K3_7	K145__K145_10	3	23.944
K3__K3_12	K145__K145_7	3	32.759
K3__K3_13	K145__K145_10	3	93.667
K3__K3_13	K145__K145_7	3	42.688
K3__K3_14	K145__K145_11	3	97.626
K3__K3_14	K145__K145_6	3	42.92
K3__K3_15	K145__K145_12	3	99.128
K3__rfbB	K145__rfbB	3	100
K3__rfbB	K145__K145_8	3	26.554
K3__rfbB	K145__rfbD	3	22.472
K3__rfbD	K145__rfbD	3	99.662
K3__rfbD	K145__rfbB	3	22.472
K3__rfbA	K145__rfbA	3	99.659
K3__rfbA	K145__K145_5	3	32.967
K3__rfbC	K145__rfbC	3	99.457
K145__K145_5	K158__K158_5	3	88.352
K145__K145_5	K158__K158_6	3	51.22
K145__K145_5	K158__K158_6	3	38.235
K145__K145_5	K158__rfbA	3	33.333
K145__K145_6	K158__K158_6	3	93.292
K145__K145_6	K158__K158_12	3	43.111
K145__K145_6	K158__K158_5	3	51.282
K145__K145_6	K158__K158_5	3	38.235
K145__K145_7	K158__K158_7	3	99.742
K145__K145_7	K158__K158_11	3	43.478
K145__K145_7	K158__K158_10	3	32.203
K145__K145_8	K158__K158_8	3	100
K145__K145_8	K158__rfbB	3	26.554
K145__K145_9	K158__K158_9	3	100
K145__K145_10	K158__K158_11	3	99.669
K145__K145_10	K158__K158_7	3	43.478
K145__K145_11	K158__K158_12	3	98.071
K145__K145_11	K158__K158_6	3	42.129
K145__K145_12	K158__K158_13	3	94.186
K145__rfbB	K158__rfbB	3	100
K145__rfbB	K158__K158_8	3	26.554
K145__rfbB	K158__rfbD	3	22.472
K145__rfbD	K158__rfbD	3	98.649
K145__rfbD	K158__rfbB	3	22.472
K145__rfbA	K158__rfbA	3	99.317
K145__rfbC	K158__rfbC	3	98.913
K158__K158_5	K149__K149_5	3	99.011
K158__K158_5	K149__K149_6	3	51.22
K158__K158_5	K149__K149_6	3	41.176
K158__K158_6	K149__K149_6	3	98.882
K158__K158_6	K149__K149_11	3	42.094
K158__K158_6	K149__K149_5	3	51.22
K158__K158_6	K149__K149_5	3	41.176
K158__K158_7	K149__K149_10	3	42.688
K158__K158_7	K149__K149_9	3	28.814
K158__K158_7	K149__K149_7	3	25.41
K158__K158_8	K149__rfbB	3	26.554
K158__K158_9	K149__K149_8	3	93.83
K158__K158_10	K149__K149_9	3	89.683
K158__K158_10	K149__K149_7	3	28.358
K158__K158_11	K149__K149_10	3	92.667
K158__K158_11	K149__K149_7	3	28
K158__K158_12	K149__K149_11	3	97.91
K158__K158_12	K149__K149_6	3	33.761
K158__K158_13	K149__K149_12	3	96.221
K158__K158_14	K149__K149_13	3	98.5
K158__rfbB	K149__rfbB	3	99.448
K158__rfbB	K149__rfbD	3	21.348
K158__rfbD	K149__rfbD	3	97.973
K158__rfbD	K149__rfbB	3	22.472
K158__rfbA	K149__rfbA	3	98.976
K158__rfbA	K149__K149_5	3	31.884
K158__rfbC	K149__rfbC	3	98.913
K149__K149_5	K98__K98_5	3	99.011
K149__K149_5	K98__K98_6	3	51.22
K149__K149_5	K98__K98_6	3	41.176
K149__K149_6	K98__K98_6	3	99.752
K149__K149_6	K98__K98_13	3	41.907
K149__K149_6	K98__K98_5	3	51.22
K149__K149_6	K98__K98_5	3	41.176
K149__K149_7	K98__K98_7	3	31.818
K149__K149_7	K98__K98_7	3	34.375
K149__K149_7	K98__K98_12	3	31.707
K149__K149_8	K98__K98_9	3	95.63
K149__K149_9	K98__K98_11	3	88.889
K149__K149_9	K98__K98_8	3	24.719
K149__K149_10	K98__K98_12	3	95.44
K149__K149_10	K98__K98_7	3	36.655
K149__K149_11	K98__K98_13	3	97.91
K149__K149_11	K98__K98_6	3	42.094
K149__K149_12	K98__K98_14	3	94.186
K149__rfbB	K98__rfbB	3	99.448
K149__rfbB	K98__rfbD	3	22.472
K149__rfbD	K98__rfbD	3	99.324
K149__rfbD	K98__rfbB	3	21.348
K149__rfbA	K98__rfbA	3	99.659
K149__rfbC	K98__rfbC	3	100
K98__K98_5	K163__K163_5	3	53.212
K98__K98_5	K163__K163_6	3	50
K98__K98_5	K163__K163_6	3	45.714
K98__K98_6	K163__K163_6	3	76.99
K98__K98_6	K163__K163_13	3	42.263
K98__K98_6	K163__K163_5	3	53.659
K98__K98_6	K163__K163_5	3	36.364
K98__K98_7	K163__K163_12	3	36.559
K98__K98_8	K163__K163_11	3	21.698
K98__K98_11	K163__K163_11	3	60.317
K98__K98_11	K163__K163_7	3	29.577
K98__K98_12	K163__K163_12	3	78.261
K98__K98_13	K163__K163_13	3	66.469
K98__K98_13	K163__K163_6	3	43.649
K98__K98_14	K163__K163_14	3	70.238
K98__rfbB	K163__rfbB	3	89.779
K98__rfbB	K163__rfbD	3	23.333
K98__rfbD	K163__rfbD	3	87.5
K98__rfbD	K163__rfbB	3	22.472
K98__rfbA	K163__rfbA	3	92.734
K98__rfbC	K163__rfbC	3	83.516
K163__K163_5	K143__K143_5	3	89.704
K163__K163_5	K143__K143_7	3	39.474
K163__K163_5	K143__K143_7	3	45.238
K163__K163_5	K143__K143_6	3	50
K163__K163_5	K143__K143_6	3	37.5
K163__K163_6	K143__K143_6	3	79.653
K163__K163_6	K143__K143_12	3	43.349
K163__K163_6	K143__K143_5	3	48.649
K163__K163_6	K143__K143_5	3	50
K163__K163_6	K143__K143_7	3	37.143
K163__K163_11	K143__K143_10	3	76.19
K163__K163_12	K143__K143_11	3	94.059
K163__K163_12	K143__K143_8	3	34.574
K163__K163_12	K143__K143_9	3	29.317
K163__K163_13	K143__K143_12	3	95.224
K163__K163_13	K143__K143_6	3	41.109
K163__K163_14	K143__K143_13	3	91.228
K163__rfbB	K143__rfbB	3	97.79
K163__rfbB	K143__rfbD	3	21.348
K163__rfbD	K143__rfbD	3	97.297
K163__rfbD	K143__rfbB	3	22.599
K163__rfbA	K143__rfbA	3	99.656
K163__rfbC	K143__rfbC	3	98.907
K143__K143_5	K153__K153_5	3	90.581
K143__K143_5	K153__K153_6	3	48.649
K143__K143_5	K153__K153_6	3	41.176
K143__K143_6	K153__K153_6	3	93.516
K143__K143_6	K153__K153_12	3	41.109
K143__K143_6	K153__K153_5	3	48.649
K143__K143_6	K153__K153_5	3	37.5
K143__K143_7	K153__K153_5	3	39.474
K143__K143_7	K153__K153_5	3	47.619
K143__K143_7	K153__K153_6	3	37.143
K143__K143_8	K153__K153_11	3	34.921
K143__K143_9	K153__K153_11	3	33.149
K143__K143_9	K153__K153_7	3	27.326
K143__K143_10	K153__K153_10	3	94.444
K143__K143_10	K153__K153_7	3	27.381
K143__K143_10	K153__K153_8	3	31.25
K143__K143_11	K153__K153_11	3	98.371
K143__K143_12	K153__K153_12	3	95.075
K143__K143_12	K153__K153_6	3	42.494
K143__K143_13	K153__K153_13	3	90.936
K143__rfbB	K153__rfbB	3	97.79
K143__rfbB	K153__rfbD	3	22.599
K143__rfbD	K153__rfbD	3	97.297
K143__rfbD	K153__rfbB	3	21.348
K143__rfbA	K153__rfbA	3	98.969
K143__rfbC	K153__rfbC	3	98.907
K153__K153_5	K121__K121_5	3	91.347
K153__K153_5	K121__K121_6	3	48.649
K153__K153_5	K121__K121_6	3	38.095
K153__K153_6	K121__K121_6	3	94.161
K153__K153_6	K121__K121_9	3	36.72
K153__K153_6	K121__K121_5	3	45.946
K153__K153_6	K121__K121_5	3	39.474
K153__K153_10	K121__K121_7	3	76.984
K153__K153_11	K121__K121_8	3	95.114
K153__K153_12	K121__K121_9	3	93.731
K153__K153_12	K121__K121_6	3	41.801
K153__K153_13	K121__K121_10	3	92.69
K153__rfbB	K121__rfbB	3	97.79
K153__rfbB	K121__rfbD	3	21.348
K153__rfbD	K121__rfbD	3	97.297
K153__rfbD	K121__rfbB	3	22.599
K153__rfbA	K121__rfbA	3	98.969
K153__rfbC	K121__rfbC	3	99.454
K121__K121_5	K129__K129_5	3	91.457
K121__K121_5	K129__K129_6	3	48.649
K121__K121_5	K129__K129_6	3	39.474
K121__K121_6	K129__K129_6	3	93.905
K121__K121_6	K129__K129_12	3	41.57
K121__K121_6	K129__K129_5	3	48.649
K121__K121_6	K129__K129_5	3	38.095
K121__K121_6	K129__K129_8	3	27.368
K121__K121_7	K129__K129_10	3	80.952
K121__K121_7	K129__K129_7	3	23.077
K121__K121_8	K129__K129_11	3	90.429
K121__K121_9	K129__K129_12	3	92.537
K121__K121_9	K129__K129_6	3	36.007
K121__K121_10	K129__K129_13	3	91.471
K121__rfbB	K129__rfbB	3	98.066
K121__rfbB	K129__rfbD	3	22.599
K121__rfbD	K129__rfbD	3	97.297
K121__rfbD	K129__rfbB	3	21.348
K121__rfbA	K129__rfbA	3	98.969
K121__rfbC	K129__rfbC	3	99.454
K129__K129_5	K142__K142_5	3	84.447
K129__K129_5	K142__K142_7	3	32.468
K129__K129_5	K142__K142_7	3	40.541
K129__K129_5	K142__K142_6	3	51.351
K129__K129_5	K142__K142_6	3	40
K129__K129_6	K142__K142_6	3	90.311
K129__K129_6	K142__K142_12	3	41.109
K129__K129_6	K142__K142_5	3	48.649
K129__K129_6	K142__K142_5	3	39.474
K129__K129_6	K142__K142_7	3	33.333
K129__K129_8	K142__K142_6	3	26.316
K129__K129_8	K142__K142_9	3	34.043
K129__K129_9	K142__K142_9	3	97.429
K129__K129_10	K142__K142_10	3	98.413
K129__K129_11	K142__K142_11	3	98.68
K129__K129_11	K142__K142_8	3	41.224
K129__K129_12	K142__K142_12	3	99.851
K129__K129_12	K142__K142_6	3	42.956
K129__K129_13	K142__K142_13	3	97.353
K129__rfbB	K142__rfbB	3	99.724
K129__rfbB	K142__rfbD	3	21.348
K129__rfbD	K142__rfbD	3	98.986
K129__rfbD	K142__rfbB	3	21.591
K129__rfbA	K142__rfbA	3	99.313
K129__rfbC	K142__rfbC	3	100
K142__K142_5	K159__K159_5	3	84.009
K142__K142_5	K159__K159_6	3	45.946
K142__K142_5	K159__K159_6	3	42.105
K142__K142_6	K159__K159_6	3	82.63
K142__K142_6	K159__K159_15	3	41.57
K142__K142_6	K159__K159_5	3	52.778
K142__K142_6	K159__K159_5	3	39.474
K142__K142_7	K159__K159_5	3	32.432
K142__K142_7	K159__K159_5	3	40.541
K142__K142_7	K159__K159_6	3	33.333
K142__K142_8	K159__K159_14	3	42.041
K142__K142_8	K159__K159_6	3	30.556
K142__K142_9	K159__K159_12	3	95.116
K142__K142_10	K159__K159_13	3	93.651
K142__K142_10	K159__K159_7	3	28.358
K142__K142_11	K159__K159_14	3	94.059
K142__K142_11	K159__K159_9	3	27.523
K142__K142_12	K159__K159_15	3	94.925
K142__K142_12	K159__K159_6	3	43.318
K142__K142_13	K159__K159_16	3	96.199
K142__rfbB	K159__rfbB	3	99.448
K142__rfbD	K159__rfbD	3	96.959
K142__rfbD	K159__rfbB	3	21.591
K142__rfbA	K159__rfbA	3	99.313
K142__rfbC	K159__rfbC	3	100
K159__K159_5	K144__K144_6	3	67.277
K159__K159_5	K144__K144_7	3	41.558
K159__K159_6	K144__K144_13	3	43.318
K159__K159_6	K144__K144_7	3	42.105
K159__K159_6	K144__K144_7	3	34.286
K159__K159_6	K144__K144_6	3	44.828
K159__K159_6	K144__K144_6	3	39.394
K159__K159_9	K144__K144_8	3	27.273
K159__K159_12	K144__K144_10	3	95.103
K159__K159_13	K144__rfbD	3	30.435
K159__K159_14	K144__K144_12	3	94.719
K159__K159_14	K144__K144_8	3	34.507
K159__K159_15	K144__K144_13	3	94.776
K159__K159_16	K144__K144_14	3	93.86
K159__rfbB	K144__rfbB	3	98.343
K159__rfbB	K144__rfbD	3	21.348
K159__rfbD	K144__rfbD	3	99.662
K159__rfbA	K144__rfbA	3	99.656
K159__rfbC	K144__rfbC	3	100
K144__K144_6	K114__K114_5	3	52.468
K144__K144_6	K114__K114_6	3	40
K144__K144_7	K114__K114_6	3	80.748
K144__K144_7	K114__K114_5	3	43.902
K144__K144_7	K114__K114_5	3	25.641
K144__K144_8	K114__K114_7	3	58.151
K144__K144_8	K114__K114_10	3	35.484
K144__K144_10	K114__K114_8	3	85.567
K144__K144_12	K114__K114_10	3	76.792
K144__K144_12	K114__K114_7	3	36.232
K144__K144_13	K114__K114_12	3	67.363
K144__K144_14	K114__K114_13	3	68.155
K144__rfbB	K114__rfbB	3	88.95
K144__rfbB	K114__rfbD	3	23.596
K144__rfbD	K114__rfbD	3	86.824
K144__rfbD	K114__rfbB	3	20.225
K144__rfbD	K114__K114_8	3	30
K144__rfbA	K114__rfbA	3	92.388
K144__rfbC	K114__rfbC	3	83.516
K114__K114_6	K10__K10_12	3	26.984
K114__K114_7	K10__K10_11	3	37.319
K114__K114_7	K10__K10_5	3	28.75
K114__K114_9	K10__K10_8	3	24
K114__K114_10	K10__K10_11	3	95.364
K114__K114_12	K10__K10_12	3	97.91
K114__K114_12	K10__K10_5	3	24.731
K114__K114_13	K10__K10_13	3	99.128
K114__rfbB	K10__rfbB	3	99.448
K114__rfbB	K10__rfbD	3	22.034
K114__rfbD	K10__rfbD	3	98.986
K114__rfbD	K10__rfbB	3	22.472
K114__rfbA	K10__rfbA	3	99.659
K114__rfbC	K10__rfbC	3	99.457
K10__K10_5	K96__K96_6	3	31.683
K10__K10_5	K96__K96_6	3	22.069
K10__K10_5	K96__K96_10	3	24.731
K10__K10_8	K96__K96_7	3	31.179
K10__K10_11	K96__K96_9	3	69.333
K10__K10_12	K96__K96_10	3	95.21
K10__K10_12	K96__K96_6	3	21.579
K10__K10_12	K96__K96_6	3	27.66
K10__K10_13	K96__K96_11	3	98.837
K10__rfbB	K96__rfbB	3	100
K10__rfbB	K96__rfbD	3	22.472
K10__rfbD	K96__rfbD	3	99.324
K10__rfbD	K96__rfbB	3	22.727
K10__rfbA	K96__rfbA	3	99.659
K10__rfbC	K96__rfbC	3	99.457
K96__K96_5	K133__K133_5	3	35.786
K96__K96_5	K133__K133_6	3	38.71
K96__K96_5	K133__K133_6	3	32.432
K96__K96_6	K133__K133_6	3	77.642
K96__K96_6	K133__K133_11	3	28.182
K96__K96_6	K133__K133_11	3	34.906
K96__K96_6	K133__K133_11	3	26.582
K96__K96_6	K133__K133_5	3	40
K96__K96_6	K133__K133_5	3	31.429
K96__K96_7	K133__K133_7	3	43.369
K96__K96_8	K133__K133_9	3	84.833
K96__K96_9	K133__K133_10	3	71.096
K96__K96_10	K133__K133_11	3	67.656
K96__K96_10	K133__K133_6	3	21.053
K96__K96_10	K133__K133_6	3	29.348
K96__K96_11	K133__K133_12	3	67.059
K96__rfbB	K133__rfbB	3	89.503
K96__rfbB	K133__rfbD	3	21.348
K96__rfbD	K133__rfbD	3	87.162
K96__rfbD	K133__rfbB	3	23.596
K96__rfbA	K133__rfbA	3	92.388
K96__rfbC	K133__rfbC	3	84.066
K133__K133_5	K147__K147_5	3	82.877
K133__K133_5	K147__K147_6	3	35.484
K133__K133_5	K147__K147_6	3	27.027
K133__K133_6	K147__K147_6	3	86.703
K133__K133_6	K147__K147_11	3	19.954
K133__K133_6	K147__K147_11	3	33.962
K133__K133_6	K147__K147_5	3	35.484
K133__K133_8	K147__K147_7	3	33.333
K133__K133_9	K147__K147_9	3	97.172
K133__K133_9	K147__K147_5	3	29.412
K133__K133_10	K147__K147_10	3	99.67
K133__K133_10	K147__K147_6	3	27.941
K133__K133_11	K147__K147_11	3	100
K133__K133_11	K147__K147_6	3	26.667
K133__K133_11	K147__K147_6	3	30.556
K133__K133_12	K147__K147_12	3	100
K133__rfbB	K147__rfbB	3	100
K133__rfbB	K147__rfbD	3	22.472
K133__rfbD	K147__rfbD	3	100
K133__rfbD	K147__rfbB	3	22.472
K133__rfbA	K147__rfbA	3	100
K133__rfbC	K147__rfbC	3	99.454
K147__K147_5	K138__K138_6	3	82.877
K147__K147_5	K138__K138_7	3	35.484
K147__K147_6	K138__K138_7	3	87.709
K147__K147_6	K138__K138_12	3	26.667
K147__K147_6	K138__K138_12	3	30.556
K147__K147_6	K138__K138_6	3	35.484
K147__K147_6	K138__K138_10	3	27.941
K147__K147_7	K138__K138_8	3	43.195
K147__K147_9	K138__K138_9	3	95.63
K147__K147_10	K138__K138_10	3	99.67
K147__K147_11	K138__K138_12	3	100
K147__K147_11	K138__K138_7	3	22.615
K147__K147_11	K138__K138_7	3	32.407
K147__K147_12	K138__K138_13	3	100
K147__rfbB	K138__rfbB	3	100
K147__rfbB	K138__rfbD	3	22.472
K147__rfbD	K138__rfbD	3	100
K147__rfbD	K138__rfbB	3	22.472
K147__rfbA	K138__rfbA	3	99.656
K147__rfbC	K138__rfbC	3	99.454
K138__K138_6	K139__K139_6	3	82.877
K138__K138_6	K139__K139_7	3	35.484
K138__K138_6	K139__K139_7	3	27.027
K138__K138_7	K139__K139_7	3	87.849
K138__K138_7	K139__K139_12	3	22.615
K138__K138_7	K139__K139_12	3	32.407
K138__K138_7	K139__K139_6	3	35.484
K138__K138_9	K139__K139_9	3	96.401
K138__K138_10	K139__K139_10	3	99.67
K138__K138_10	K139__K139_7	3	27.941
K138__K138_12	K139__K139_12	3	99.851
K138__K138_12	K139__K139_7	3	26.667
K138__K138_12	K139__K139_7	3	30.556
K138__K138_13	K139__K139_13	3	100
K138__rfbB	K139__rfbB	3	100
K138__rfbB	K139__rfbD	3	22.472
K138__rfbD	K139__rfbD	3	100
K138__rfbD	K139__rfbB	3	22.472
K138__rfbA	K139__rfbA	3	99.656
K138__rfbC	K139__rfbC	3	99.454
K139__K139_6	K160__K160_5	3	36.774
K139__K139_6	K160__K160_6	3	44.737
K139__K139_6	K160__K160_6	3	41.176
K139__K139_7	K160__K160_6	3	29.213
K139__K139_7	K160__K160_6	3	45.714
K139__K139_7	K160__K160_5	3	54.545
K139__K139_7	K160__K160_12	3	28.302
K139__K139_7	K160__K160_12	3	30.556
K139__K139_7	K160__K160_9	3	25
K139__K139_7	K160__K160_11	3	29.412
K139__K139_9	K160__K160_10	3	93.059
K139__K139_9	K160__rfbD	3	30
K139__K139_10	K160__K160_11	3	89.769
K139__K139_12	K160__K160_12	3	93.443
K139__K139_12	K160__K160_6	3	23.469
K139__K139_13	K160__K160_13	3	95.029
K139__rfbB	K160__rfbB	3	97.79
K139__rfbB	K160__rfbD	3	22.472
K139__rfbD	K160__rfbD	3	96.284
K139__rfbD	K160__rfbB	3	21.348
K139__rfbA	K160__rfbA	3	98.37
K139__rfbC	K160__rfbC	3	97.814
K160__K160_5	K134__K134_5	3	33.333
K160__K160_5	K134__K134_6	3	51.724
K160__K160_5	K134__K134_6	3	36.585
K160__K160_6	K134__K134_6	3	44.681
K160__K160_6	K134__K134_6	3	30.952
K160__K160_6	K134__K134_5	3	42.857
K160__K160_6	K134__K134_5	3	41.176
K160__K160_6	K134__K134_10	3	23.469
K160__K160_9	K134__K134_6	3	36
K160__K160_10	K134__K134_8	3	92.545
K160__K160_11	K134__K134_9	3	90.099
K160__K160_12	K134__K134_10	3	93.443
K160__K160_12	K134__K134_6	3	23.891
K160__K160_13	K134__K134_11	3	95.029
K160__rfbB	K134__rfbB	3	97.79
K160__rfbB	K134__rfbD	3	21.348
K160__rfbD	K134__rfbD	3	96.284
K160__rfbD	K134__K134_8	3	30
K160__rfbD	K134__rfbB	3	22.472
K160__rfbA	K134__rfbA	3	98.37
K160__rfbC	K134__rfbC	3	98.361
K134__K134_8	K151__K151_7	3	25.272
K134__K134_10	K151__K151_12	3	50
K134__K134_11	K151__K151_10	3	24.286
K134__rfbC	K151__K151_10	3	30.882
K151__K151_7	K11__K11_9	3	30.588
K151__K151_12	K11__K11_9	3	33.333
K11__K11_12	K150__K150_8	3	26.087
K11__K11_12	K150__K150_6	3	30.556
K150__K150_6	K15__K15_15	3	54.027
K150__K150_7	K15__K15_14	3	53.191
K150__K150_8	K15__K15_13	3	66.144
K150__K150_9	K15__K15_12	3	69.194
K150__K150_11	K15__K15_10	3	28.879
