# Supplementary material for: In silico typing maps the natural diversity of Escherichia coli transporter-dependent capsules
Source: Nat Microbiol. 2026 Apr 23;11(5):1217–32. doi: 10.1038/s41564-026-02323-5 (PMC13171606; doi:10.1038/s41564-026-02323-5)
Supplement: Supplementary file 7 — Statistical source data. [file 41564_2026_2323_MOESM7_ESM.xlsx]

## Sheet: 3B_kps+_proportions
total

## Sheet: 3C_ncbi_group_environments
total

## Sheet: 3D_heatmap_types_env
host_group

## Sheet: 3E_k_type_novel_old
Knovel

## Sheet: 3F_Ktype_novel_unknown
predicted
