# Supplementary material for: In silico typing maps the natural diversity of Escherichia coli transporter-dependent capsules
Source: Nat Microbiol. 2026 Apr 23;11(5):1217–32. doi: 10.1038/s41564-026-02323-5 (PMC13171606; doi:10.1038/s41564-026-02323-5)
Supplement: Supplementary file 8 — Statistical source data. [file 41564_2026_2323_MOESM8_ESM.xlsx]

## Sheet: 4A_phylogroups_groups_onlyhuman
group

## Sheet: 4B_top_Kgroup_disease
group

## Sheet: 4C_PCoA
host_health

## Sheet: 4D_ST_Ktypes
predicted

## Sheet: 4E_ST_Shannon
mlst

## Sheet: 4F_ST_matrix
K1

## Sheet: 4G_ST_Cramer
V

## Sheet: 4H_ST_Mantel.pdf
rho

## Sheet: 4I_GLM
term
