# Supplementary material for: In silico typing maps the natural diversity of Escherichia coli transporter-dependent capsules
Source: Nat Microbiol. 2026 Apr 23;11(5):1217–32. doi: 10.1038/s41564-026-02323-5 (PMC13171606; doi:10.1038/s41564-026-02323-5)
Supplement: Supplementary file 10 — Statistical source data. [file 41564_2026_2323_MOESM10_ESM.xlsx]

## Sheet: ED3A_upset_refseq
all K-type-specific genes

## Sheet: ED3B_Refseq_Ktype_prevalence
predicted
