# Supplementary material for: In silico typing maps the natural diversity of Escherichia coli transporter-dependent capsules
Source: Nat Microbiol. 2026 Apr 23;11(5):1217–32. doi: 10.1038/s41564-026-02323-5 (PMC13171606; doi:10.1038/s41564-026-02323-5)
Supplement: Supplementary file 11 — Statistical source data. [file 41564_2026_2323_MOESM11_ESM.xlsx]

## Sheet: ED4A_kps+geo
geographic_group

## Sheet: ED4B_kps+hosts
host_group

## Sheet: ED4C_host_correl
Avian.Birds.China and South-East Asia (n=15)

## Sheet: ED4D_Ktype_prevalence
predicted

## Sheet: ED4E_Ktype_geo_resolved
host_group
