# Supplementary material for: In silico typing maps the natural diversity of Escherichia coli transporter-dependent capsules
Source: Nat Microbiol. 2026 Apr 23;11(5):1217–32. doi: 10.1038/s41564-026-02323-5 (PMC13171606; doi:10.1038/s41564-026-02323-5)
Supplement: Supplementary file 12 — Statistical source data. [file 41564_2026_2323_MOESM12_ESM.xlsx]

## Sheet: ED5A_phylogroup_group
group

## Sheet: ED5B_isolation_source
total

## Sheet: ED5C_gutmags
geographic_group

## Sheet: ED5D_invasive_phylogroups
group

## Sheet: ED5EFG_phylogroup_diversity
phylogroup

## Sheet: ED5Hleft_Ktype_disease
host_health

## Sheet: ED5Hright_Ktype_disease_Kpos
host_health
